# Supplementary material for: Mapping the STK4/Hippo signaling network in prostate cancer cell
Source: PLoS One. 2017 Sep 7;12(9):e0184590. doi: 10.1371/journal.pone.0184590 (PMC5589252; doi:10.1371/journal.pone.0184590)
Supplement: S1 Table — (XLSX) [file pone.0184590.s003.xlsx]

## Sheet: Sheet1
gene_id	gene_name	gene_biotype	log2FoldChange_cytoplasm	pvalue_cytoplasm	padj_cytoplasm	log2FoldChange_membrane	pvalue_membrane	padj_membrane	log2FoldChange_nucleus	pvalue_nucleus	padj_nucleus
ENSG00000121410	A1BG	protein_coding	-0.115685	0.72752	0.845739	-1.41373	0.0156672	0.0301369	-1.59872	0.00121045	0.00253715
ENSG00000148584	A1CF	protein_coding	-0.608866	0.158854		-0.305218	0.726951	0.792619	-0.858484	0.274077	0.354901
ENSG00000175899	A2M	protein_coding	-0.0650001	0.80248	0.893674	-3.59062	1.7677e-12	7.47928e-12	-3.27298	3.11413e-17	1.39777e-16
ENSG00000166535	A2ML1	protein_coding	-0.538334	0.023801	0.0662986	-3.65766	6.62329e-10	2.44417e-09	-4.16891	2.63407e-14	1.05535e-13
ENSG00000184389	A3GALT2	protein_coding	-0.273484	0.411939		-1.10523	0.222126		-0.77056	0.415012	0.501715
ENSG00000128274	A4GALT	protein_coding	0.292728	0.457188	0.637724	1.82402	7.44919e-05	0.000194277	1.86112	3.01731e-06	7.97008e-06
ENSG00000118017	A4GNT	protein_coding	0.206671	0.567912		-0.689119	0.389724		-0.934694	0.269347
ENSG00000094914	AAAS	protein_coding	-0.410432	6.82603e-08	6.18388e-07	0.0781493	0.322392	0.420167	0.122856	0.102314	0.150602
ENSG00000081760	AACS	protein_coding	-0.104184	0.0802449	0.179443	-1.48895	2.29101e-63	4.30288e-62	-1.47771	4.13811e-87	9.38437e-86
ENSG00000114771	AADAC	protein_coding							0.594435	0.420227
ENSG00000197953	AADACL2	protein_coding
ENSG00000261846	AADACL2	protein_coding
ENSG00000188984	AADACL3	protein_coding
ENSG00000204518	AADACL4	protein_coding
ENSG00000109576	AADAT	protein_coding	-0.883601	1.09723e-66	1.71833e-64	-2.60179	4.11751e-200	4.53334e-198	-2.60003	0	0
ENSG00000158122	AAED1	protein_coding	0.310879	0.0406878	0.10351	0.868629	3.65308e-08	1.21673e-07	0.908779	1.82767e-11	6.45075e-11
ENSG00000103591	AAGAB	protein_coding	-0.0584803	0.352508	0.534653	0.178024	0.0078612	0.0159833	0.367149	5.71041e-10	1.86805e-09
ENSG00000115977	AAK1	protein_coding	-0.310138	0.0185289	0.0535897	0.12244	0.378252	0.478373	0.0570895	0.640778	0.713001
ENSG00000087884	AAMDC	protein_coding	-0.000249776	0.999325	0.999482	0.901023	0.00166333	0.0037433	1.22826	2.89694e-07	8.20752e-07
ENSG00000127837	AAMP	protein_coding	-0.0369358	0.628467	0.776649	0.459021	7.78221e-14	3.52074e-13	0.516879	1.02179e-17	4.66931e-17
ENSG00000129673	AANAT	protein_coding	-0.112481	0.796072		1.18825	0.0811029	0.129914	0.611102	0.365684	0.453282
ENSG00000131043	AAR2	protein_coding	-0.0626751	0.443136	0.624885	0.29465	0.00136644	0.00310967	0.420474	8.46573e-07	2.31909e-06
ENSG00000205002	AARD	protein_coding	-0.444947	0.290478	0.467988	-0.35663	0.577366	0.666501	0.0893488	0.865336	0.896898
ENSG00000090861	AARS	protein_coding	-0.169488	0.000230235	0.00111082	-1.56114	3.06933e-199	3.3648e-197	-1.29296	2.36137e-69	3.8783e-68
ENSG00000124608	AARS2	protein_coding	-0.324153	0.00038065	0.00175035	0.179956	0.0437053	0.0762128	0.48933	1.82822e-10	6.14714e-10
ENSG00000266967	AARSD1	protein_coding	-0.37915	0.0855449	0.188645	0.108026	0.656738	0.737106	0.400257	0.0576866	0.0904491
ENSG00000157426	AASDH	protein_coding	-0.198072	0.139618	0.274637	1.28526	4.11999e-27	3.09066e-26	1.51193	2.05728e-47	2.17053e-46
ENSG00000149313	AASDHPPT	protein_coding	-0.295967	0.00475933	0.0164345	1.3133	6.56748e-91	1.96202e-89	1.48094	3.95896e-153	2.11559e-151
ENSG00000008311	AASS	protein_coding	0.519207	0.00191689	0.00739136	1.9696	6.28827e-39	6.66478e-38	2.08083	1.24565e-55	1.57732e-54
ENSG00000108270	AATF	protein_coding	-0.0415867	0.521833	0.692227	0.769659	7.37928e-19	4.10204e-18	0.892578	1.8081e-50	2.02764e-49
ENSG00000181409	AATK	protein_coding	0.459374	0.0477757	0.117827	-0.314558	0.369107	0.470558	-0.169794	0.529725	0.609988
ENSG00000183044	ABAT	protein_coding	0.387833	2.38698e-06	1.68349e-05	-0.800825	8.34777e-12	3.41655e-11	-0.738768	2.51144e-08	7.57057e-08
ENSG00000272014	ABBA01057584.1	protein_coding
ENSG00000165029	ABCA1	protein_coding	1.04954	0.000341207	0.00158731	-0.107808	0.803009	0.852469	-0.102858	0.785934	0.832181
ENSG00000154263	ABCA10	protein_coding	0.185579	0.653851	0.795806	0.616437	0.300899	0.396349	1.32618	0.0164964	0.0292761
ENSG00000144452	ABCA12	protein_coding	1.04801	1.27035e-05	7.83959e-05	-2.42465	2.57109e-05	7.00366e-05	-2.82376	6.69061e-08	1.97013e-07
ENSG00000179869	ABCA13	protein_coding	-0.128546	0.752943	0.86106	-0.985197	0.157784	0.229334	-1.65875	0.0148811	0.0266376
ENSG00000107331	ABCA2	protein_coding	0.468523	1.55383e-08	1.52634e-07	-2.41526	6.85263e-157	4.91677e-155	-2.4892	8.22785e-149	4.16954e-147
ENSG00000167972	ABCA3	protein_coding	0.786721	4.29491e-23	1.63138e-21	-1.24247	4.92582e-21	2.99501e-20	-0.855555	3.42664e-16	1.47767e-15
ENSG00000198691	ABCA4	protein_coding	1.20364	0.00588323	0.0198105	-0.39331	0.677946	0.753559	0.00744809	0.9935	0.996871
ENSG00000154265	ABCA5	protein_coding	0.352738	0.0357593	0.0930181	1.86055	1.3581e-40	1.50564e-39	1.99733	2.3822e-57	3.11716e-56
ENSG00000154262	ABCA6	protein_coding	-0.105859	0.80589		-0.0135368	0.987053	0.991868	0.0159833	0.983201	0.993976
ENSG00000064687	ABCA7	protein_coding	0.39984	1.48645e-06	1.08397e-05	-0.819292	1.393e-12	5.92826e-12	-0.973459	4.50907e-22	2.39401e-21
ENSG00000141338	ABCA8	protein_coding	0.273194	0.517685		2.0988	0.00447238	0.00947168	2.78013	1.95132e-05	4.84314e-05
ENSG00000154258	ABCA9	protein_coding	-0.236671	0.584828	0.744295	0.239853	0.718777	0.786284	0.281799	0.644384	0.7162
ENSG00000085563	ABCB1	protein_coding	-0.105285	0.70481		6.7861	1.25966e-29	1.02015e-28	6.98025	4.11416e-32	2.99457e-31
ENSG00000135776	ABCB10	protein_coding	-0.698704	1.68486e-09	1.87921e-08	1.03743	1.72744e-45	2.13779e-44	1.1787	8.02584e-65	1.22796e-63
ENSG00000073734	ABCB11	protein_coding	-1.00815	0.00279031	0.0102879	-4.2136	5.2706e-07	1.62299e-06	-3.65258	1.92826e-08	5.84579e-08
ENSG00000263298	ABCB11	protein_coding
ENSG00000005471	ABCB4	protein_coding	-0.140387	0.747382	0.857781	1.25235	0.0338088	0.0605509	1.66585	0.00104845	0.00221398
ENSG00000004846	ABCB5	protein_coding	-0.259084	0.552781	0.718123	1.35126	0.0508735	0.0870365	1.03985	0.0827948	0.124268
ENSG00000115657	ABCB6	protein_coding	0.0744908	0.639741	0.785532	-1.7364	1.16003e-10	4.46852e-10	-1.4956	1.09708e-12	4.08421e-12
ENSG00000131269	ABCB7	protein_coding	-0.137906	0.234424	0.402526	0.518361	1.23318e-06	3.71014e-06	0.657172	1.59962e-13	6.18635e-13
ENSG00000197150	ABCB8	protein_coding	0.155378	0.138141	0.272601	-0.0132589	0.910663	0.937191	-0.16441	0.167151	0.23271
ENSG00000150967	ABCB9	protein_coding	0.426145	0.00196746	0.00755909	-0.0487798	0.778404	0.830664	0.0223182	0.880006	0.909109
ENSG00000103222	ABCC1	protein_coding	-0.510478	1.69452e-25	7.59989e-24	-1.72469	2.02177e-177	1.81838e-175	-1.70724	8.0322e-233	9.18121e-231
ENSG00000124574	ABCC10	protein_coding	0.204284	0.0599628	0.141718	0.225568	0.0706838	0.115914	0.314671	0.00347752	0.00688535
ENSG00000121270	ABCC11	protein_coding	-0.370237	0.395169	0.578906	0.337175	0.629523	0.714472	0.479815	0.399658	0.487686
ENSG00000140798	ABCC12	protein_coding	-0.134028	0.460087		0.33584	0.708531		0.0256888	0.976958
ENSG00000023839	ABCC2	protein_coding	0.15277	0.696894	0.825436	2.1984	6.35848e-08	2.07878e-07	2.38497	2.56457e-10	8.54297e-10
ENSG00000108846	ABCC3	protein_coding	-1.60084	2.52675e-05	0.000148086	-1.70092	0.00220869	0.00488962	-2.31693	8.64664e-06	2.20624e-05
ENSG00000125257	ABCC4	protein_coding	-1.18692	1.00575e-199	7.117e-197	-3.3178	0	0	-2.99482	1.97962e-280	3.29808e-278
ENSG00000114770	ABCC5	protein_coding	0.41421	2.27722e-12	3.60469e-11	0.0995069	0.145472	0.214278	0.189745	0.00164481	0.0033888
ENSG00000091262	ABCC6	protein_coding	0.195399	0.341241	0.523129	-0.729449	0.00177309	0.0039749	-1.12456	1.03003e-06	2.80928e-06
ENSG00000006071	ABCC8	protein_coding	-0.355909	0.276067	0.452323	1.79044	2.20341e-09	7.89033e-09	1.89722	8.40103e-09	2.59576e-08
ENSG00000069431	ABCC9	protein_coding	-0.0226967	0.93431	0.967884	1.36954	2.80557e-07	8.79296e-07	1.48808	2.5818e-10	8.59925e-10
ENSG00000268757	ABCD1	protein_coding
ENSG00000101986	ABCD1	protein_coding	-0.166349	0.0754315	0.170535	-3.11413	3.06408e-101	1.0548e-99	-3.23977	9.87778e-153	5.24551e-151
ENSG00000173208	ABCD2	protein_coding	-0.605783	0.147791		1.88307	0.00116399	0.00267325	1.97524	0.000194917	0.000444681
ENSG00000117528	ABCD3	protein_coding	-0.0976998	0.0907793	0.197566	0.546916	8.77899e-23	5.66267e-22	0.575991	3.0383e-22	1.62089e-21
ENSG00000119688	ABCD4	protein_coding	-0.215298	0.0537365	0.129731	0.629094	2.50431e-10	9.48089e-10	0.70123	2.54293e-14	1.01949e-13
ENSG00000164163	ABCE1	protein_coding	-0.379892	9.16175e-13	1.51292e-11	1.69151	3.05384e-168	2.48421e-166	1.84175	2.91976e-149	1.48849e-147
ENSG00000204574	ABCF1	protein_coding	-0.497845	1.03822e-19	3.05172e-18	1.3058	4.18384e-91	1.25138e-89	1.37159	6.6926e-118	2.44755e-116
ENSG00000236149	ABCF1	protein_coding
ENSG00000232169	ABCF1	protein_coding
ENSG00000231129	ABCF1	protein_coding
ENSG00000236342	ABCF1	protein_coding
ENSG00000206490	ABCF1	protein_coding
ENSG00000225989	ABCF1	protein_coding
ENSG00000033050	ABCF2	protein_coding	-0.0110706	0.836204	0.912755	0.855849	1.61324e-33	1.45814e-32	1.02588	4.30377e-41	3.93766e-40
ENSG00000161204	ABCF3	protein_coding	-0.0237689	0.666786	0.805183	-1.68616	2.89563e-86	8.19082e-85	-1.63376	2.9665e-111	9.68197e-110
ENSG00000160179	ABCG1	protein_coding	0.882889	4.60069e-08	4.28367e-07	-1.95699	1.7196e-09	6.18907e-09	-1.84286	1.23181e-09	3.97051e-09
ENSG00000118777	ABCG2	protein_coding	-0.800657	0.00121441	0.00494947	1.40578	4.25404e-12	1.76857e-11	1.82288	3.49403e-23	1.91863e-22
ENSG00000172350	ABCG4	protein_coding	1.4438	0.000954922	0.00398879	5.35924	1.13578e-16	5.79992e-16	5.46253	6.7128e-18	3.08882e-17
ENSG00000138075	ABCG5	protein_coding	-0.0861827	0.778194		0.115121	0.903225	0.93175	0.986163	0.252002	0.332094
ENSG00000143921	ABCG8	protein_coding	-0.307854	0.243537		-0.842414	0.325435		0.0140264	0.988127	0.993976
ENSG00000143994	ABHD1	protein_coding	0.305499	0.246903	0.417463	-0.847227	0.0379371	0.0672935	-1.27176	0.000687402	0.00148189
ENSG00000144827	ABHD10	protein_coding	-0.0222404	0.748213	0.858322	-0.68055	3.81304e-18	2.06349e-17	-0.453714	1.23878e-10	4.1912e-10
ENSG00000106077	ABHD11	protein_coding	0.373828	2.38795e-07	1.97764e-06	-1.4167	3.61532e-35	3.44704e-34	-1.42357	8.42591e-50	9.32189e-49
ENSG00000262947	ABHD11	protein_coding
ENSG00000100997	ABHD12	protein_coding	-0.319574	1.1331e-05	7.06563e-05	-1.09111	3.91181e-31	3.29549e-30	-1.3168	1.87788e-56	2.41998e-55
ENSG00000131969	ABHD12B	protein_coding	-0.419118	0.284287		4.05401	5.16563e-14	2.36039e-13	3.93867	3.13406e-13	1.19413e-12
ENSG00000139826	ABHD13	protein_coding	-0.344364	0.00293375	0.0107751	0.301123	0.00291366	0.00634093	0.471795	8.45709e-06	2.15982e-05
ENSG00000248487	ABHD14A	protein_coding	0.0360498	0.866476	0.929126	-0.504028	0.0405594	0.0712964	-0.555124	0.00828245	0.0154595
ENSG00000114786	ABHD14A-ACY1	protein_coding	0.24136	0.541731	0.708392	-2.52149	0.00301069	0.00654207	-1.39163	0.0309476	0.0518607
ENSG00000114779	ABHD14B	protein_coding	0.301583	0.00291986	0.0107282	0.545536	7.45186e-07	2.27221e-06	0.566273	1.84836e-07	5.30333e-07
ENSG00000168792	ABHD15	protein_coding	0.32854	0.10934	0.228012	1.30671	1.3043e-15	6.37499e-15	1.25423	9.54075e-18	4.36535e-17
ENSG00000204427	ABHD16A	protein_coding	0.562949	0.0599009	0.141624	0.620069	0.0974447	0.15303	0.353492	0.303461	0.386433
ENSG00000235676	ABHD16A	protein_coding
ENSG00000231488	ABHD16A	protein_coding
ENSG00000224552	ABHD16A	protein_coding
ENSG00000236063	ABHD16A	protein_coding
ENSG00000206403	ABHD16A	protein_coding
ENSG00000230475	ABHD16A	protein_coding
ENSG00000183260	ABHD16B	protein_coding	-0.262612	0.264005	0.437968	-1.16015	0.00124094	0.00284331	-1.82635	4.72921e-09	1.48075e-08
ENSG00000129968	ABHD17A	protein_coding	-0.156606	0.265636	0.440024	-0.336659	0.0121659	0.0239208	-0.333927	0.00938197	0.0173282
ENSG00000107362	ABHD17B	protein_coding	-0.295236	0.0144458	0.0433284	-0.312984	0.0363666	0.0647641	-0.144109	0.213692	0.287259
ENSG00000136379	ABHD17C	protein_coding	-0.0521196	0.598667	0.754061	-0.245238	0.0270268	0.0496009	-0.107579	0.258272	0.338859
ENSG00000140526	ABHD2	protein_coding	0.0245091	0.331759	0.513246	-3.58396	0	0	-3.81643	0	0
ENSG00000158201	ABHD3	protein_coding	-0.27193	0.00389762	0.0137827	0.26126	0.00953387	0.0191044	0.21447	0.0132269	0.0238794
ENSG00000100439	ABHD4	protein_coding	0.620069	7.56693e-13	1.26486e-11	-1.57038	7.2133e-33	6.40199e-32	-1.64845	2.70947e-49	2.97307e-48
ENSG00000011198	ABHD5	protein_coding	-0.0144379	0.892509	0.945353	-0.654322	1.73422e-06	5.16645e-06	-0.736152	1.728e-09	5.53143e-09
ENSG00000163686	ABHD6	protein_coding	-0.021623	0.811345	0.89958	-1.80647	4.488e-33	4.00688e-32	-1.74799	8.12028e-45	8.04141e-44
ENSG00000127220	ABHD8	protein_coding	-0.103988	0.32126	0.502538	-1.70456	4.12081e-25	2.89488e-24	-1.71275	2.09556e-22	1.12597e-21
ENSG00000136754	ABI1	protein_coding	0.0566537	0.487085	0.663689	0.104401	0.249532	0.337291	0.201451	0.00323769	0.00643149
ENSG00000138443	ABI2	protein_coding	0.231019	0.0270441	0.073636	2.76628	1.38491e-254	2.32729e-252	2.81678	2.88729e-282	4.87398e-280
ENSG00000108798	ABI3	protein_coding	0.500048	0.182901	0.335608	-2.64892	0.00180954	0.00405092	-2.26993	0.00156786	0.00323653
ENSG00000154175	ABI3BP	protein_coding	-0.104117	0.811717	0.899627	2.31046	4.95255e-06	1.42893e-05	1.8087	0.00029523	0.000661866
ENSG00000097007	ABL1	protein_coding	-0.0869769	0.167087	0.314054	-0.0798452	0.251877	0.340101	-0.148091	0.0358866	0.0592762
ENSG00000143322	ABL2	protein_coding	-0.139706	0.138078	0.272528	1.00176	3.0283e-34	2.79349e-33	1.07612	3.57076e-48	3.82914e-47
ENSG00000099204	ABLIM1	protein_coding	-0.147807	0.0285691	0.077129	0.848575	3.09066e-36	3.02123e-35	0.858456	2.34668e-48	2.53033e-47
ENSG00000163995	ABLIM2	protein_coding	0.0822113	0.826775		3.44845	4.96851e-07	1.532e-06	3.4016	3.14555e-07	8.89309e-07
ENSG00000173210	ABLIM3	protein_coding	0.933381	0.00317053	0.0115405	0.783266	0.053661	0.0912606	0.654094	0.104855	0.153979
ENSG00000256062	ABO	protein_coding
ENSG00000159842	ABR	protein_coding	0.502349	4.67447e-13	7.97415e-12	0.162765	0.0464712	0.0805902	0.44066	2.76669e-10	9.19943e-10
ENSG00000174429	ABRA	protein_coding	-0.00482963	0.98432		-0.417997	0.539544		-0.579617	0.429154
ENSG00000146386	ABRACL	protein_coding	-0.100688	0.302229	0.48172	-0.474427	0.00117025	0.00268614	-0.164332	0.106739	0.156438
ENSG00000146109	ABT1	protein_coding	-0.209175	0.0461254	0.114805	1.05402	1.68798e-22	1.07925e-21	1.21833	5.38239e-46	5.48569e-45
ENSG00000268612	ABT1	protein_coding
ENSG00000114626	ABTB1	protein_coding	1.05258	1.23867e-07	1.0772e-06	0.659832	0.0122129	0.0240021	0.26231	0.255549	0.336082
ENSG00000166016	ABTB2	protein_coding	0.233621	0.051908	0.125905	-0.518533	0.00131946	0.00301376	-0.240761	0.0743135	0.113022
ENSG00000264194	AC000003.2	protein_coding	0.246176	0.572914	0.735215	0.615684	0.418097	0.514375	0.149773	0.831503	0.868719
ENSG00000260869	AC002310.13	protein_coding
ENSG00000215611	AC002321.1	protein_coding
ENSG00000215616	AC002321.2	protein_coding
ENSG00000234469	AC002365.1	protein_coding	0.309781	0.240472		0.742415	0.328673
ENSG00000188223	AC002398.9	protein_coding
ENSG00000269449	AC002451.1	protein_coding	0.0803219	0.848743		0.42183	0.604471	0.690788	0.0302628	0.970644	0.988641
ENSG00000269103	AC002472.1	protein_coding	0.0514648	0.896671		-0.579519	0.537764	0.631777	0.325542	0.708722	0.774372
ENSG00000187905	AC002472.13	protein_coding	-0.12084	0.76626	0.869214	-1.28124	0.0802649	0.128749	-0.4092	0.458535	0.544157
ENSG00000227782	AC002553.1	protein_coding	0.072775	0.841199		0.513555	0.57539	0.664579	1.18949	0.151311	0.213455
ENSG00000268193	AC002985.3	protein_coding
ENSG00000268133	AC003002.4	protein_coding
ENSG00000269533	AC003002.6	protein_coding	0.234192	0.533665		0.860816	0.355199	0.455762	-0.43616	0.642762
ENSG00000268107	AC003005.4	protein_coding
ENSG00000269026	AC003006.7	protein_coding
ENSG00000268413	AC003043.1	protein_coding
ENSG00000257961	AC003070.1	protein_coding
ENSG00000228768	AC003101.1	protein_coding
ENSG00000214921	AC003102.1	protein_coding
ENSG00000268948	AC004017.1	protein_coding	0.104705	0.788026		-0.39331	0.677946	0.753559	-0.00525128	0.995512	0.997508
ENSG00000268533	AC004076.7	protein_coding	0.310684	0.451237		0.140325	0.880885	0.913575	-1.43109	0.122055
ENSG00000268163	AC004076.9	protein_coding	0.128186	0.473705					1.22877	0.170157
ENSG00000262748	AC004231.7	protein_coding
ENSG00000005189	AC004381.6	protein_coding	-0.383876	5.67483e-06	3.75948e-05	-2.0297	7.75118e-55	1.21316e-53	-1.93622	3.91157e-75	7.15764e-74
ENSG00000268069	AC004466.1	protein_coding	-0.010255	0.979393		-0.619189	0.513641	0.608616	-1.01417	0.281892	0.362882
ENSG00000269169	AC004528.1	protein_coding
ENSG00000267901	AC004817.1	protein_coding
ENSG00000269468	AC004824.2	protein_coding	0.205328	0.424545	0.60775	-1.25766	0.00350339	0.00754655	-1.45854	0.000125455	0.000291881
ENSG00000267970	AC004899.1	protein_coding
ENSG00000213888	AC005003.1	protein_coding	-0.370766	0.0421497	0.106551	-2.04624	1.29717e-15	6.34135e-15	-1.94504	7.64534e-22	4.02811e-21
ENSG00000237896	AC005008.2	protein_coding
ENSG00000214871	AC005082.1	protein_coding							0.594435	0.420227
ENSG00000273452	AC005358.1	protein_coding
ENSG00000257040	AC005477.1	protein_coding							0.594435	0.420227
ENSG00000222012	AC005481.5	protein_coding	0.0480717	0.91142	0.95666	-1.24345	0.141328	0.208848	-0.468743	0.493574	0.577037
ENSG00000267985	AC005488.1	protein_coding
ENSG00000214841	AC005493.1	protein_coding
ENSG00000214167	AC005544.1	protein_coding
ENSG00000268024	AC005549.3	protein_coding
ENSG00000269205	AC005606.1	protein_coding
ENSG00000249034	AC005609.1	protein_coding	0.116277	0.738695		1.29528	0.158451	0.230223	1.19121	0.183188	0.251248
ENSG00000273029	AC005609.3	protein_coding
ENSG00000267545	AC005779.2	protein_coding
ENSG00000206044	AC005841.1	protein_coding	-0.156488	0.696443	0.825296	-0.534882	0.376309	0.476363	-0.289471	0.566777	0.644499
ENSG00000268891	AC006014.1	protein_coding
ENSG00000267710	AC006116.20	protein_coding	0.497209	0.254235	0.426876	1.60539	0.0339142	0.0607185	0.540501	0.490823	0.574411
ENSG00000266958	AC006126.3	protein_coding	0.108756	0.6967		-0.44073	0.525895		-0.604185	0.416665
ENSG00000225516	AC006156.1	protein_coding
ENSG00000236669	AC006372.1	protein_coding
ENSG00000205821	AC006435.1	protein_coding
ENSG00000269094	AC006449.1	protein_coding
ENSG00000230000	AC006455.1	protein_coding	-0.00253629	0.991925		-0.44073	0.525895		-0.604185	0.416665
ENSG00000204957	AC006486.1	protein_coding	-0.814683	0.0458785	0.114343	-0.904011	0.132303	0.197882	-0.408345	0.388598	0.47648
ENSG00000268643	AC006486.9	protein_coding
ENSG00000267001	AC006538.4	protein_coding
ENSG00000234409	AC006547.14	protein_coding	-0.238288	0.568925	0.731466	-2.2444	0.00908729	0.0182711	-1.80485	0.0120116	0.021826
ENSG00000235478	AC006946.15	protein_coding	0.135276	0.657345		1.00454	0.287151	0.38151	0.798224	0.398453	0.486443
ENSG00000269446	AC006967.1	protein_coding	0.207129	0.608183		1.80857	0.0252099	0.0465406	1.98114	0.00905364	0.016796
ENSG00000258881	AC007040.11	protein_coding	-0.427982	0.326994	0.508303	2.8166	9.89615e-08	3.19527e-07	2.91931	1.46049e-10	4.92954e-10
ENSG00000271961	AC007040.11	protein_coding
ENSG00000268461	AC007204.1	protein_coding
ENSG00000269121	AC007216.2	protein_coding	-0.134028	0.460087		0.245231	0.78124		-0.579617	0.429154
ENSG00000269883	AC007375.1	protein_coding				2.94706	0.00147918	0.00334923	2.78911	0.00254125	0.00511986
ENSG00000268898	AC007377.1	protein_coding
ENSG00000268688	AC007382.1	protein_coding	0.496232	0.218717		3.17164	3.08492e-05	8.34991e-05	3.129	2.22535e-05	5.5008e-05
ENSG00000217075	AC007401.2	protein_coding	0.138045	0.456079		0.742415	0.328673		0.977356	0.252514
ENSG00000268503	AC007421.1	protein_coding	0.223051	0.331723
ENSG00000267893	AC007461.1	protein_coding				0.742415	0.328673		1.7323	0.0658334	0.101672
ENSG00000223874	AC007557.1	protein_coding
ENSG00000269093	AC007773.3	protein_coding
ENSG00000269496	AC007919.2	protein_coding							0.594435	0.420227
ENSG00000214844	AC007952.1	protein_coding
ENSG00000228157	AC007952.5	protein_coding	-0.232468	0.317805		1.1353	0.218355	0.301206	1.19121	0.183188	0.251248
ENSG00000197665	AC007952.6	protein_coding
ENSG00000214670	AC007956.1	protein_coding
ENSG00000269393	AC007965.1	protein_coding
ENSG00000218672	AC008060.7	protein_coding
ENSG00000182824	AC008132.1	protein_coding	-0.376225	0.185216		-1.07292	0.226543	0.310595	-1.396	0.126812	0.181956
ENSG00000161103	AC008132.13	protein_coding	0.172432	0.653464	0.795645	1.33273	0.00248077	0.0054565	0.496304	0.268822	0.349552
ENSG00000267941	AC008267.1	protein_coding	0.0988252	0.799992		0.865578	0.336463	0.435197	-0.749038	0.428156	0.513079
ENSG00000231031	AC008271.1	protein_coding	-0.134028	0.460087		-0.417997	0.539544		-0.579617	0.429154
ENSG00000268208	AC008372.1	protein_coding				1.84455	0.0501615	0.0860176	1.12821	0.204524
ENSG00000268217	AC008387.1	protein_coding
ENSG00000233828	AC008394.1	protein_coding	-0.466159	0.217845	0.381288	-2.17778	0.00148267	0.00335534	-3.47678	1.76556e-06	4.73828e-06
ENSG00000268397	AC008443.1	protein_coding
ENSG00000269267	AC008498.1	protein_coding				0.742415	0.328673
ENSG00000214109	AC008686.1	protein_coding	-0.000897803	0.998044	0.998736	-0.208819	0.704368	0.77385	-0.719378	0.171471	0.237788
ENSG00000268280	AC008914.1	protein_coding	-0.188156	0.524837		-0.229091	0.80612	0.85499	-0.621492	0.506818
ENSG00000268424	AC008948.1	protein_coding
ENSG00000269215	AC008964.1	protein_coding
ENSG00000269047	AC009041.2	protein_coding
ENSG00000269746	AC009060.1	protein_coding	-0.00482963	0.98432		0.33584	0.708531		0.669934	0.474396
ENSG00000167970	AC009065.1	protein_coding
ENSG00000183470	AC009365.3	protein_coding
ENSG00000216895	AC009403.2	protein_coding	0.037341	0.857981	0.923891	0.694057	0.00181296	0.00405786	0.698791	0.000279689	0.000628073
ENSG00000268706	AC009802.1	protein_coding
ENSG00000224730	AC009892.10	protein_coding
ENSG00000271107	AC009892.10	protein_coding
ENSG00000263216	AC009892.10	protein_coding
ENSG00000262143	AC009892.10	protein_coding
ENSG00000269084	AC009977.1	protein_coding	-0.141343	0.447278		-0.44073	0.525895		-0.604185	0.416665
ENSG00000269808	AC010327.2	protein_coding
ENSG00000214248	AC010336.1	protein_coding	-0.153759	0.675086	0.810953	-1.73042	0.00948277	0.0190065	-2.19343	0.000565924	0.00123063
ENSG00000269027	AC010368.2	protein_coding
ENSG00000269636	AC010441.1	protein_coding
ENSG00000226180	AC010536.1	protein_coding	-0.0203853	0.947979	0.97335	-0.0559838	0.887602	0.918528	-0.0584908	0.865454	0.896983
ENSG00000261611	AC010547.9	protein_coding
ENSG00000272165	AC010614.1	protein_coding
ENSG00000267216	AC010642.1	protein_coding	-0.0257226	0.944692	0.972338	0.472758	0.297234	0.39275	0.818689	0.0305738	0.0513288
ENSG00000269095	AC010646.3	protein_coding
ENSG00000269182	AC010760.1	protein_coding
ENSG00000269291	AC010877.1	protein_coding
ENSG00000215781	AC011043.1	protein_coding
ENSG00000224361	AC011239.1	protein_coding	-0.141343	0.447278		-0.44073	0.525895		-0.604185	0.416665
ENSG00000233539	AC011294.3	protein_coding	-0.141343	0.447278		0.223951	0.800351		0.445607	0.635787
ENSG00000268822	AC011298.1	protein_coding
ENSG00000268857	AC011308.1	protein_coding
ENSG00000254106	AC011366.3	protein_coding
ENSG00000226104	AC011475.1	protein_coding	0.195595	0.639756		-0.0876365	0.924773	0.946731	-0.542299	0.560707	0.638567
ENSG00000204850	AC011484.1	protein_coding
ENSG00000213922	AC011500.1	protein_coding	0.0807161	0.849068		-0.81575	0.386965	0.48336	-0.809938	0.375131	0.46254
ENSG00000268434	AC011530.4	protein_coding
ENSG00000268423	AC011551.3	protein_coding	0.257681	0.438402		-0.417997	0.539544		0.398535	0.666155
ENSG00000269686	AC011755.1	protein_coding	0.138045	0.456079		0.856506	0.282726
ENSG00000212884	AC011841.1	protein_coding
ENSG00000265629	AC011897.1	protein_coding
ENSG00000222017	AC011997.1	protein_coding							1.94864	0.0392623	0.0643352
ENSG00000269464	AC012067.1	protein_coding
ENSG00000228835	AC012123.1	protein_coding	-0.308209	0.239963		1.05927	0.249793	0.337608	0.382305	0.685922	0.755516
ENSG00000233863	AC012215.1	protein_coding
ENSG00000269855	AC012313.1	protein_coding	0.515672	0.2143	0.376844	-1.35286	0.111042	0.170209	-2.97107	0.00114446	0.00240478
ENSG00000262138	AC012314.1	protein_coding
ENSG00000262630	AC012314.2	protein_coding
ENSG00000270825	AC012314.3	protein_coding
ENSG00000268556	AC012360.1	protein_coding							0.594435	0.420227
ENSG00000268809	AC012360.2	protein_coding
ENSG00000268343	AC012414.1	protein_coding
ENSG00000268396	AC012485.1	protein_coding
ENSG00000269383	AC012493.2	protein_coding
ENSG00000262330	AC012616.1	protein_coding
ENSG00000184761	AC013269.5	protein_coding
ENSG00000268412	AC013449.1	protein_coding	-0.307854	0.243537		-0.842414	0.325435		-1.10959	0.211226
ENSG00000231145	AC013468.1	protein_coding							1.45253	0.116955
ENSG00000267963	AC013469.1	protein_coding
ENSG00000269810	AC015660.1	protein_coding
ENSG00000266728	AC015688.3	protein_coding
ENSG00000236338	AC015987.2	protein_coding
ENSG00000215431	AC015989.1	protein_coding
ENSG00000269630	AC015989.2	protein_coding
ENSG00000205148	AC016251.1	protein_coding
ENSG00000268012	AC016559.1	protein_coding
ENSG00000205147	AC016586.1	protein_coding	0.601875	0.167982	0.315334	-0.753154	0.398563	0.494775	-1.31354	0.133823	0.190962
ENSG00000238091	AC016745.1	protein_coding
ENSG00000267935	AC016752.1	protein_coding
ENSG00000186235	AC016757.3	protein_coding	0.417615	0.164815
ENSG00000268080	AC016885.1	protein_coding	-1.23868	0.00336493	0.0121509	-3.299	0.00021585	0.000536799	-3.8668	7.54912e-06	1.9355e-05
ENSG00000213828	AC017028.1	protein_coding
ENSG00000269633	AC017081.1	protein_coding	-0.467921	0.282643	0.458848	-0.697181	0.423777	0.519911	-0.932686	0.236194	0.313998
ENSG00000233538	AC017104.2	protein_coding	-0.118719	0.781455	0.879195	-2.01868	0.0215877	0.0405154	-1.61716	0.0319616	0.0534055
ENSG00000269679	AC018445.1	protein_coding	-0.00482963	0.98432		-0.417997	0.539544		0.0256888	0.976958
ENSG00000268241	AC018470.1	protein_coding	-0.134028	0.460087		-0.417997	0.539544		0.462036	0.623213
ENSG00000268488	AC018512.1	protein_coding
ENSG00000268301	AC018630.1	protein_coding	-0.134028	0.460087		-0.417997	0.539544		-0.579617	0.429154
ENSG00000268763	AC018630.2	protein_coding
ENSG00000229510	AC018692.2	protein_coding
ENSG00000167765	AC018755.1	protein_coding	-0.230265	0.374333	0.557517	-0.713626	0.0363263	0.0647015	-1.36726	2.52165e-05	6.20972e-05
ENSG00000235978	AC018816.3	protein_coding	0.2984	0.255272		0.742415	0.328673		0.594435	0.420227
ENSG00000213953	AC018867.1	protein_coding				1.44345	0.113888		1.45253	0.116955
ENSG00000268846	AC018867.2	protein_coding	-0.00253629	0.991925		-0.44073	0.525895		0.00584524	0.994772
ENSG00000269210	AC019171.1	protein_coding
ENSG00000257652	AC019173.1	protein_coding
ENSG00000268328	AC019206.1	protein_coding	0.296575	0.2528					0.612381	0.411214
ENSG00000256530	AC019294.1	protein_coding	0.116277	0.738695		-0.0867274	0.924529		-0.355196	0.700663
ENSG00000257939	AC019319.1	protein_coding
ENSG00000269367	AC020629.1	protein_coding
ENSG00000262617	AC020766.1	protein_coding
ENSG00000179066	AC020907.1	protein_coding	-0.209943	0.625796	0.775085	-0.924202	0.232625	0.317343	-2.14352	0.00956805	0.0176489
ENSG00000267531	AC020922.1	protein_coding
ENSG00000268953	AC020952.1	protein_coding
ENSG00000204876	AC021218.2	protein_coding
ENSG00000196355	AC021860.1	protein_coding	-0.829859	0.0332955	0.0876474	-1.33021	0.0142312	0.02762	-1.64885	0.000752806	0.00161633
ENSG00000269417	AC022210.1	protein_coding
ENSG00000267964	AC022400.2	protein_coding	0.457914	0.26882		-0.887523	0.298883		-1.18304	0.184127
ENSG00000225940	AC022431.2	protein_coding
ENSG00000213132	AC022498.1	protein_coding	0.102203	0.710795		-0.417997	0.539544		0.0112809	0.989857
ENSG00000197604	AC022532.1	protein_coding	0.638885	0.143491	0.280206	-0.515687	0.580832	0.669594	-0.194171	0.822276	0.861002
ENSG00000268730	AC022819.2	protein_coding
ENSG00000222031	AC023469.1	protein_coding
ENSG00000225885	AC023590.1	protein_coding	0.176036	0.648466		-0.919007	0.285547		0.173622	0.854232	0.887659
ENSG00000212997	AC023632.1	protein_coding	-0.00482963	0.98432		0.245231	0.78124		0.462036	0.623213
ENSG00000269282	AC024257.1	protein_coding	-0.232468	0.317805		0.00175021	0.998488	0.998801	-0.370586	0.688138
ENSG00000204533	AC024580.1	protein_coding	-0.47417	0.225799	0.391374	-1.24777	0.0526723	0.0898617	-0.472409	0.338231	0.424971
ENSG00000267740	AC024592.12	protein_coding
ENSG00000177340	AC024940.1	protein_coding	-0.950889	0.0295874	0.079484	-1.59393	0.0548964	0.0923058	-1.59661	0.0286242	0.0482751
ENSG00000268028	AC025262.1	protein_coding
ENSG00000258052	AC025263.3	protein_coding
ENSG00000204752	AC025278.1	protein_coding	-0.0206701	0.961496		-1.66796	0.0778617	0.125684	-0.984909	0.276169	0.357123
ENSG00000214325	AC025287.1	protein_coding				1.19389	0.172304		1.68264	0.073263
ENSG00000268509	AC026202.1	protein_coding
ENSG00000268865	AC026310.1	protein_coding	-0.148573	0.62661		-0.842414	0.325435		-1.10959	0.211226
ENSG00000268640	AC026369.1	protein_coding
ENSG00000268432	AC026407.1	protein_coding
ENSG00000268317	AC026461.1	protein_coding
ENSG00000181495	AC026703.1	protein_coding
ENSG00000268885	AC026740.1	protein_coding	-0.376285	0.197641	0.354667	0.484934	0.148262	0.218056	0.734088	0.00452461	0.00877519
ENSG00000268838	AC027228.1	protein_coding	-0.158488	0.711358	0.835149	-0.669729	0.395003	0.491909	0.099774	0.863936	0.895739
ENSG00000268798	AC027307.3	protein_coding	-0.0895908	0.836044	0.912755	0.4935	0.394649	0.491517	0.160657	0.785285	0.831682
ENSG00000268553	AC027309.1	protein_coding
ENSG00000215067	AC027763.2	protein_coding	0.0294988	0.91379	0.957545	-0.919796	0.018202	0.0346706	-1.13469	0.00109892	0.00231462
ENSG00000269283	AC036108.1	protein_coding
ENSG00000267880	AC037199.1	protein_coding
ENSG00000248235	AC037459.4	protein_coding
ENSG00000266286	AC037482.2	protein_coding
ENSG00000261968	AC037482.3	protein_coding
ENSG00000237102	AC040160.1	protein_coding
ENSG00000269871	AC040977.1	protein_coding
ENSG00000268085	AC051642.1	protein_coding
ENSG00000268716	AC055736.1	protein_coding
ENSG00000268206	AC061975.10	protein_coding	0.251085	0.451171		-0.44073	0.525895		-0.604185	0.416665
ENSG00000268965	AC061992.1	protein_coding
ENSG00000222020	AC062017.1	protein_coding	0.355101	0.324893	0.506562	-2.71765	0.00104529	0.00241401	-2.95547	8.47717e-05	0.000199929
ENSG00000222007	AC064874.1	protein_coding
ENSG00000268821	AC068039.1	protein_coding
ENSG00000249319	AC068533.7	protein_coding
ENSG00000268171	AC068620.1	protein_coding	-0.141343	0.447278		0.223951	0.800351		0.77513	0.412224	0.499624
ENSG00000260415	AC068987.1	protein_coding
ENSG00000249240	AC069368.3	protein_coding
ENSG00000269165	AC069547.1	protein_coding	-0.386914	0.321054	0.502339	-1.93434	0.00830334	0.0168183	-0.806185	0.118664	0.17151
ENSG00000269700	AC069547.2	protein_coding
ENSG00000214314	AC073063.1	protein_coding
ENSG00000273425	AC073107.1	protein_coding
ENSG00000268181	AC073188.1	protein_coding
ENSG00000267906	AC073333.1	protein_coding				1.84455	0.0501615	0.0860176	2.43895	0.0092782	0.017149
ENSG00000268170	AC073342.1	protein_coding
ENSG00000198580	AC073343.1	protein_coding	0.234192	0.533665		0.820249	0.37879	0.478435	0.360053	0.699083	0.767129
ENSG00000268519	AC073528.1	protein_coding
ENSG00000269531	AC073569.1	protein_coding
ENSG00000255863	AC073610.5	protein_coding
ENSG00000268632	AC073657.1	protein_coding	0.21364	0.614356	0.76588	-0.94587	0.240079	0.326014	-1.09654	0.133846	0.190972
ENSG00000205334	AC074091.13	protein_coding	0.351558	0.420455	0.603408	0.110807	0.888092	0.918923	0.280872	0.694716	0.76408
ENSG00000237452	AC074212.3	protein_coding	-0.200009	0.498845		1.53797	0.0843587	0.134564	2.1543	0.00482449	0.00932698
ENSG00000205971	AC074389.6	protein_coding
ENSG00000268091	AC078925.1	protein_coding
ENSG00000269657	AC079210.1	protein_coding	-0.414402	0.251248	0.422912	-1.13663	0.0435371	0.0759662	-0.545872	0.210677	0.283535
ENSG00000226757	AC079341.1	protein_coding				0.856506	0.282726		0.95598	0.260503
ENSG00000182329	AC079354.1	protein_coding	-0.102575	0.793856	0.88797	-0.861037	0.160151	0.231403	-0.303481	0.527398	0.60761
ENSG00000267889	AC079354.2	protein_coding	-0.307854	0.243537		-0.842414	0.325435		-0.424273	0.651967
ENSG00000272214	AC079602.1	protein_coding	-0.310181	0.477399	0.655062	-0.646228	0.404514	0.501209	-2.36697	0.00610596	0.0116245
ENSG00000196758	AC079612.1	protein_coding
ENSG00000229974	AC083862.1	protein_coding
ENSG00000268076	AC087239.1	protein_coding	0.128186	0.473705					0.612381	0.411214
ENSG00000268484	AC087477.1	protein_coding				0.742415	0.328673		0.612381	0.411214
ENSG00000268310	AC087645.1	protein_coding	-0.134028	0.460087		-0.417997	0.539544		0.0112809	0.989857
ENSG00000232941	AC090186.1	protein_coding
ENSG00000268550	AC090427.1	protein_coding
ENSG00000269197	AC090574.1	protein_coding
ENSG00000214708	AC090616.2	protein_coding	0.23188	0.54107	0.707963	-0.187826	0.746128	0.804076	-1.01723	0.075039	0.114037
ENSG00000267942	AC090673.2	protein_coding	0.344165	0.421724	0.604691	-1.61431	0.0748065	0.121466	-1.12044	0.153933	0.216818
ENSG00000268960	AC091150.1	protein_coding
ENSG00000272618	AC091738.3	protein_coding
ENSG00000217455	AC091801.1	protein_coding	0.138045	0.456079					1.20765	0.17638
ENSG00000268126	AC091948.1	protein_coding	-0.134028	0.460087		-0.417997	0.539544		-0.579617	0.429154
ENSG00000270675	AC092118.1	protein_coding
ENSG00000269049	AC092291.2	protein_coding	-0.134028	0.460087		-0.417997	0.539544		-0.579617	0.429154
ENSG00000269422	AC092384.1	protein_coding	0.128186	0.473705					0.594435	0.420227
ENSG00000222000	AC092675.3	protein_coding	-0.134028	0.460087		-0.417997	0.539544		-0.579617	0.429154
ENSG00000232056	AC092687.4	protein_coding
ENSG00000269795	AC092782.1	protein_coding	-0.134028	0.460087		-0.417997	0.539544		0.0256888	0.976958
ENSG00000203691	AC092811.1	protein_coding	0.291093	0.427721	0.609831	0.966944	0.025624	0.04723	1.18481	0.0015343	0.00317369
ENSG00000267819	AC092850.1	protein_coding
ENSG00000203443	AC092964.1	protein_coding	0.195798	0.65314	0.795594	-1.36467	0.134728	0.201061	-0.275421	0.706413	0.772133
ENSG00000267979	AC092964.2	protein_coding	0.00371272	0.988085		-0.417997	0.539544		-0.579617	0.429154
ENSG00000269175	AC093157.1	protein_coding	0.238938	0.532554	0.701282	0.477981	0.341226	0.440489	0.805184	0.136449	0.194269
ENSG00000268791	AC093323.1	protein_coding	0.138045	0.456079		0.742415	0.328673		1.12821	0.204524
ENSG00000269559	AC093677.1	protein_coding	0.108609	0.783228		-0.31558	0.739176	0.797616	-0.760422	0.421182
ENSG00000220256	AC093802.1	protein_coding	0.563826	0.196597	0.353557	-0.766329	0.415532	0.511885	-1.92148	0.0420624	0.068265
ENSG00000267988	AC096582.1	protein_coding							0.612381	0.411214
ENSG00000224867	AC096644.1	protein_coding
ENSG00000269690	AC096677.1	protein_coding	-0.00144204	0.996482		0.776242	0.412388	0.509092	1.50166	0.0845735	0.126691
ENSG00000228919	AC097381.1	protein_coding	-0.134028	0.460087		-0.417997	0.539544		0.0256888	0.976958
ENSG00000269074	AC099344.1	protein_coding
ENSG00000217825	AC099552.4	protein_coding							0.612381	0.411214
ENSG00000226364	AC102948.2	protein_coding
ENSG00000229387	AC103801.2	protein_coding
ENSG00000268626	AC103809.2	protein_coding
ENSG00000269558	AC104057.1	protein_coding	0.669811	0.0905995		-0.417997	0.539544		1.30025	0.162816	0.227638
ENSG00000272693	AC104057.2	protein_coding
ENSG00000214919	AC104472.1	protein_coding	0.438723	0.314906	0.495642	-1.82922	0.0536745	0.0912606	-1.20485	0.168533	0.234212
ENSG00000267314	AC104532.2	protein_coding
ENSG00000268083	AC104534.3	protein_coding
ENSG00000234949	AC104667.3	protein_coding	-0.3974	0.0217062	0.0614671	-5.50015	1.81365e-15	8.79217e-15	-6.17421	3.07364e-20	1.54045e-19
ENSG00000233502	AC104794.4	protein_coding	0.138045	0.456079					0.612381	0.411214
ENSG00000226321	AC104809.3	protein_coding	-1.89454	1.05934e-06	7.91541e-06	-4.26884	3.90904e-07	1.21337e-06	-4.87514	1.96467e-09	6.2717e-09
ENSG00000268485	AC104841.2	protein_coding
ENSG00000203392	AC105020.1	protein_coding	0.648868	0.0723269	0.16502	0.0157265	0.975691	0.982965	-0.307581	0.554604	0.633145
ENSG00000230493	AC106017.1	protein_coding
ENSG00000228368	AC106873.4	protein_coding	0.512307	0.114178
ENSG00000222001	AC106876.2	protein_coding
ENSG00000232013	AC107021.1	protein_coding				3.54734	7.38257e-05	0.000192639	3.39954	0.000175801	0.000403108
ENSG00000269000	AC108868.1	protein_coding
ENSG00000234295	AC109135.1	protein_coding
ENSG00000268537	AC109583.1	protein_coding							0.594435	0.420227
ENSG00000233438	AC109829.1	protein_coding	-0.128084	0.755142		0.255749	0.775783	0.82849	-0.816828	0.371292	0.458807
ENSG00000268656	AC110084.1	protein_coding	-0.00144204	0.996482		1.07222	0.24845	0.336078	1.52117	0.0774369	0.116928
ENSG00000268788	AC110615.1	protein_coding
ENSG00000218416	AC110619.2	protein_coding	-0.176407	0.686505	0.818594	-0.707208	0.403831	0.500414	-0.579129	0.429859	0.514929
ENSG00000269302	AC110771.1	protein_coding	-0.639646	0.137467	0.271607	-2.25327	0.00924894	0.0185655	-3.43388	0.000119221	0.000277935
ENSG00000176349	AC110781.3	protein_coding	-0.00803698	0.981346		-0.842414	0.325435		-1.10959	0.211226
ENSG00000269506	AC110792.1	protein_coding
ENSG00000229615	AC111200.1	protein_coding
ENSG00000268800	AC112205.1	protein_coding
ENSG00000272886	AC112218.1	protein_coding
ENSG00000269360	AC112693.2	protein_coding	-0.00434256	0.992057	0.995392	-2.18634	0.0204362	0.0385753	-2.05122	0.0204308	0.0356724
ENSG00000224132	AC112715.2	protein_coding							0.594435	0.420227
ENSG00000222022	AC112721.1	protein_coding
ENSG00000268950	AC114494.1	protein_coding	-0.140769	0.699075		0.542649	0.553663	0.64538	0.28766	0.747349	0.802778
ENSG00000269100	AC114494.2	protein_coding
ENSG00000212768	AC114546.1	protein_coding
ENSG00000237524	AC114783.1	protein_coding
ENSG00000204620	AC115618.1	protein_coding	-0.561768	0.152908	0.293702	-1.21797	0.0470483	0.0814252	-1.76404	0.00221804	0.00450573
ENSG00000268786	AC115618.2	protein_coding
ENSG00000269402	AC116407.2	protein_coding	0.707145	0.0884432	0.19354	-0.584041	0.451637	0.549551	0.026189	0.967007	0.986513
ENSG00000268175	AC117395.1	protein_coding	0.215317	0.369356	0.552055	-1.07555	0.00509314	0.0106897	-0.869137	0.00391239	0.00767188
ENSG00000212999	AC117834.1	protein_coding
ENSG00000263064	AC118758.1	protein_coding
ENSG00000268025	AC118758.3	protein_coding
ENSG00000268187	AC118758.4	protein_coding
ENSG00000268248	AC118758.5	protein_coding
ENSG00000268843	AC118758.6	protein_coding
ENSG00000269764	AC118758.7	protein_coding
ENSG00000273246	AC118758.8	protein_coding
ENSG00000268313	AC119673.1	protein_coding
ENSG00000213002	AC120194.1	protein_coding
ENSG00000267873	AC121757.1	protein_coding
ENSG00000251695	AC124890.1	protein_coding	-0.253718	0.500793		0.567968	0.518261	0.613005	-0.259336	0.779353	0.827444
ENSG00000259801	AC126327.5	protein_coding
ENSG00000261256	AC126327.6	protein_coding
ENSG00000268367	AC126614.1	protein_coding	-0.141343	0.447278		-0.44073	0.525895		-0.604185	0.416665
ENSG00000257149	AC127032.1	protein_coding
ENSG00000257888	AC127032.4	protein_coding
ENSG00000258037	AC127032.5	protein_coding
ENSG00000175911	AC127496.1	protein_coding	-0.182894	0.637365	0.783623	-0.123272	0.81395	0.861798	0.0902348	0.869815	0.900442
ENSG00000214999	AC129492.6	protein_coding	0.242441	0.577276	0.738397	-1.43404	0.115946	0.176855	-0.22997	0.750092	0.804801
ENSG00000216921	AC131097.4	protein_coding	-0.000838533	0.998317		0.307995	0.73356	0.794696	-0.999042	0.289117	0.37022
ENSG00000268242	AC131935.1	protein_coding
ENSG00000183562	AC131971.1	protein_coding	-0.899372	0.0386612	0.0992729	1.20731	0.0364149	0.0648049	1.3738	0.00688543	0.0130046
ENSG00000247270	AC132186.1	protein_coding
ENSG00000268403	AC132192.1	protein_coding	-0.393202	0.356805		0.278153	0.723632	0.790478	-0.511957	0.511647	0.593676
ENSG00000184566	AC132216.1	protein_coding
ENSG00000268852	AC132872.2	protein_coding	0.566401	0.109811	0.22867	0.663434	0.159297	0.230581	1.17801	0.00385111	0.00755812
ENSG00000268863	AC135048.1	protein_coding	0.138045	0.456079
ENSG00000198150	AC135178.1	protein_coding	0.243856	0.323969	0.50545	-1.26531	0.000916398	0.00212835	-1.04199	0.000667579	0.00144245
ENSG00000268759	AC135983.2	protein_coding	0.0860184	0.838943		1.5421	0.0396763	0.0700702	1.94345	0.00343351	0.00680243
ENSG00000267950	AC136297.1	protein_coding
ENSG00000228259	AC136604.1	protein_coding	-0.141343	0.447278		-0.44073	0.525895		-0.604185	0.416665
ENSG00000267824	AC137056.1	protein_coding	0.128186	0.473705
ENSG00000268218	AC137932.1	protein_coding	-0.180058	0.473864	0.652188	-0.375329	0.274221	0.366686	-0.822084	0.00589075	0.0112438
ENSG00000269358	AC138393.1	protein_coding	-0.0227057	0.949385		-0.39331	0.677946	0.753559	-0.77056	0.415012	0.501715
ENSG00000269071	AC138517.1	protein_coding
ENSG00000226490	AC138647.1	protein_coding
ENSG00000269563	AC138655.1	protein_coding	-0.0206701	0.961496		-0.140056	0.872964	0.908684	-0.41661	0.622833	0.696163
ENSG00000257211	AC138688.1	protein_coding
ENSG00000257318	AC138688.2	protein_coding
ENSG00000257561	AC138688.3	protein_coding
ENSG00000257887	AC138688.4	protein_coding
ENSG00000258270	AC138688.5	protein_coding
ENSG00000267270	AC139100.2	protein_coding	-0.155024	0.682638	0.815633	0.241115	0.611768	0.697607	-0.122237	0.781554	0.829108
ENSG00000233812	AC139426.2	protein_coding	0.233307	0.533832	0.702196	0.41099	0.426992	0.523352	0.22554	0.651194	0.722635
ENSG00000257189	AC139677.1	protein_coding
ENSG00000269394	AC139677.10	protein_coding
ENSG00000257278	AC139677.2	protein_coding
ENSG00000257615	AC139677.4	protein_coding
ENSG00000257774	AC139677.5	protein_coding
ENSG00000257936	AC139677.6	protein_coding
ENSG00000258003	AC139677.7	protein_coding
ENSG00000269314	AC139677.9	protein_coding
ENSG00000269339	AC139768.1	protein_coding
ENSG00000269529	AC140061.12	protein_coding	0.00516001	0.988459		0.0886961	0.925196	0.946731	-1.42237	0.124093
ENSG00000183292	AC140481.2	protein_coding	-0.0969184	0.819559		-0.780092	0.389793	0.486109	-0.118881	0.876229	0.905721
ENSG00000223931	AC142381.1	protein_coding
ENSG00000253896	AC144568.2	protein_coding
ENSG00000215635	AC145205.1	protein_coding
ENSG00000215750	AC145212.1	protein_coding
ENSG00000249852	AC145676.2	protein_coding	-0.353163	0.410868	0.59479	-2.67562	0.00380768	0.00814433	-2.20306	0.00588664	0.011238
ENSG00000215621	AC174470.1	protein_coding
ENSG00000269396	AC187652.1	protein_coding							0.612381	0.411214
ENSG00000272391	AC211429.1	protein_coding
ENSG00000269406	AC211476.1	protein_coding
ENSG00000268330	AC211486.1	protein_coding
ENSG00000257822	AC217770.2	protein_coding
ENSG00000257882	AC217770.3	protein_coding
ENSG00000257382	AC217772.1	protein_coding
ENSG00000257377	AC217775.1	protein_coding
ENSG00000258049	AC217775.2	protein_coding
ENSG00000257374	AC217778.1	protein_coding
ENSG00000257436	AC217778.2	protein_coding
ENSG00000257437	AC217779.2	protein_coding
ENSG00000257717	AC225613.4	protein_coding
ENSG00000257806	AC225613.5	protein_coding
ENSG00000258143	AC225613.7	protein_coding
ENSG00000255748	AC226150.4	protein_coding	0.176397	0.549317		1.54371	0.0991935	0.155337	2.38844	0.00582788	0.0111367
ENSG00000269313	AC231657.1	protein_coding
ENSG00000268679	AC233294.1	protein_coding
ENSG00000272185	AC233297.1	protein_coding
ENSG00000268235	AC234791.1	protein_coding
ENSG00000271425	AC239799.1	protein_coding
ENSG00000264992	AC239802.1	protein_coding
ENSG00000267846	AC239803.1	protein_coding
ENSG00000268576	AC239811.1	protein_coding
ENSG00000270629	AC239811.2	protein_coding
ENSG00000272150	AC239860.1	protein_coding
ENSG00000270946	AC240441.1	protein_coding
ENSG00000271449	AC240441.2	protein_coding
ENSG00000268320	AC240565.1	protein_coding
ENSG00000273089	AC240565.2	protein_coding
ENSG00000263560	AC241377.1	protein_coding
ENSG00000264863	AC241585.1	protein_coding
ENSG00000272419	AC241585.3	protein_coding
ENSG00000272427	AC241929.1	protein_coding
ENSG00000270392	AC241952.1	protein_coding
ENSG00000272252	AC242426.1	protein_coding
ENSG00000270537	AC242842.1	protein_coding
ENSG00000271383	AC242842.2	protein_coding
ENSG00000266472	AC242988.1	protein_coding
ENSG00000268624	AC243428.1	protein_coding
ENSG00000271601	AC243547.1	protein_coding
ENSG00000271001	AC243756.1	protein_coding
ENSG00000271121	AC243756.2	protein_coding
ENSG00000272058	AC243772.2	protein_coding
ENSG00000272876	AC243960.1	protein_coding
ENSG00000268089	AC244102.1	protein_coding
ENSG00000269525	AC244163.1	protein_coding
ENSG00000269703	AC244163.2	protein_coding
ENSG00000264230	AC244230.1	protein_coding
ENSG00000266170	AC244230.2	protein_coding
ENSG00000273225	AC244230.3	protein_coding
ENSG00000268043	AC244394.1	protein_coding
ENSG00000270816	AC244452.1	protein_coding
ENSG00000272674	AC244517.1	protein_coding
ENSG00000272089	AC244669.1	protein_coding
ENSG00000270848	AC245052.1	protein_coding
ENSG00000270942	AC245052.2	protein_coding
ENSG00000263962	AC245100.1	protein_coding
ENSG00000273150	AC245150.1	protein_coding
ENSG00000269710	AC245177.1	protein_coding
ENSG00000272246	AC245177.2	protein_coding
ENSG00000270650	AC245389.1	protein_coding
ENSG00000270420	AC245884.1	protein_coding
ENSG00000270671	AC245884.2	protein_coding
ENSG00000270985	AC245884.3	protein_coding
ENSG00000271567	AC246785.1	protein_coding
ENSG00000271968	AC246787.5	protein_coding
ENSG00000272497	AC247039.1	protein_coding
ENSG00000273136	AC253572.1	protein_coding
ENSG00000273429	AC253572.2	protein_coding
ENSG00000273324	AC253576.3	protein_coding
ENSG00000270339	AC253578.1	protein_coding
ENSG00000060971	ACAA1	protein_coding	-0.46394	7.21472e-12	1.06939e-10	-1.88367	3.76122e-73	8.52464e-72	-2.00239	7.23711e-111	2.347e-109
ENSG00000167315	ACAA2	protein_coding	0.141514	0.396571	0.580231	2.39444	1.76685e-67	3.62495e-66	2.40726	6.87934e-84	1.4748e-82
ENSG00000132142	ACACA	protein_coding	-0.295484	3.32637e-14	6.34267e-13	-1.63476	6.32572e-281	1.30305e-278	-1.55632	0	0
ENSG00000076555	ACACB	protein_coding	0.2744	0.0157816	0.0467405	0.295507	0.0220581	0.0413314	0.0396064	0.7356	0.795083
ENSG00000111271	ACAD10	protein_coding	0.0500917	0.605288	0.759432	-1.27455	4.79046e-25	3.35608e-24	-0.927438	2.07166e-19	1.00488e-18
ENSG00000240303	ACAD11	protein_coding	0.413095	0.167717					1.12821	0.204524
ENSG00000151498	ACAD8	protein_coding	-0.0157718	0.816882	0.903202	-0.574067	3.97162e-11	1.57063e-10	-0.523131	1.64782e-12	6.08913e-12
ENSG00000177646	ACAD9	protein_coding	-0.0626236	0.312227	0.492856	-0.946033	3.00492e-35	2.87794e-34	-0.788843	1.59977e-34	1.24399e-33
ENSG00000115361	ACADL	protein_coding	-0.977041	7.2483e-31	4.24804e-29	-4.1833	1.88253e-78	4.71426e-77	-4.82315	7.16935e-115	2.46622e-113
ENSG00000117054	ACADM	protein_coding	0.252257	1.47291e-05	8.97367e-05	0.193266	0.00174758	0.00392219	0.364621	1.00418e-09	3.24746e-09
ENSG00000122971	ACADS	protein_coding	0.397862	0.000269882	0.00128438	-2.25173	3.82732e-26	2.77888e-25	-2.0535	2.40051e-35	1.90917e-34
ENSG00000196177	ACADSB	protein_coding	-0.173007	0.00400431	0.0141051	-1.09156	1.12564e-72	2.52434e-71	-0.979658	2.97397e-49	3.2605e-48
ENSG00000072778	ACADVL	protein_coding	0.506474	1.09415e-20	3.45534e-19	-1.8743	1.94252e-176	1.71096e-174	-1.66666	8.92071e-156	4.89009e-154
ENSG00000157766	ACAN	protein_coding	0.0446148	0.917259	0.959088	1.80926	0.000520064	0.00124359	2.24565	7.88419e-07	2.16467e-06
ENSG00000072818	ACAP1	protein_coding	-0.121475	0.615002	0.766286	-1.58212	6.40627e-05	0.000168245	-1.48049	6.66195e-05	0.000158585
ENSG00000114331	ACAP2	protein_coding	0.191738	0.00599544	0.0201422	-0.933389	1.01407e-42	1.17952e-41	-0.802758	1.77995e-36	1.45653e-35
ENSG00000131584	ACAP3	protein_coding	-0.1128	0.188006	0.342622	-1.13659	8.04561e-43	9.37969e-42	-1.15924	4.69227e-61	6.65957e-60
ENSG00000075239	ACAT1	protein_coding	0.00206251	0.963179	0.979191	-0.981763	1.20284e-68	2.5225e-67	-0.9201	3.46022e-75	6.3454e-74
ENSG00000120437	ACAT2	protein_coding	-0.769557	2.14244e-14	4.17262e-13	0.0370306	0.667086	0.746	0.0914297	0.256231	0.336858
ENSG00000182827	ACBD3	protein_coding	0.0613204	0.305832	0.486206	0.335749	1.58365e-05	4.38781e-05	0.403156	7.10205e-11	2.42962e-10
ENSG00000181513	ACBD4	protein_coding	0.715911	7.8723e-10	9.16563e-09	-0.68755	0.000111427	0.000285789	-0.564977	0.000725412	0.0015604
ENSG00000107897	ACBD5	protein_coding	0.269599	0.000258945	0.00123561	-0.0925338	0.292826	0.387447	-0.162664	0.0337833	0.0561952
ENSG00000135847	ACBD6	protein_coding	0.180951	0.0592513	0.140419	0.719155	2.75249e-13	1.21365e-12	0.650996	1.4098e-13	5.47051e-13
ENSG00000176244	ACBD7	protein_coding	-0.225085	0.253944	0.426462	-0.603034	0.0179121	0.0341491	-0.311562	0.124081	0.178459
ENSG00000110455	ACCS	protein_coding	0.309781	0.240472		6.24273	9.04664e-17	4.63733e-16	6.37172	7.06279e-18	3.24613e-17
ENSG00000205126	ACCSL	protein_coding				0.742415	0.328673
ENSG00000102977	ACD	protein_coding	0.202771	0.126207	0.254464	0.287169	0.0304099	0.0550231	0.206868	0.0812778	0.122228
ENSG00000159640	ACE	protein_coding	0.0498407	0.908829	0.954946	3.63349	7.88283e-12	3.22885e-11	3.62232	9.00479e-14	3.52313e-13
ENSG00000264813	ACE	protein_coding
ENSG00000130234	ACE2	protein_coding	-0.292762	0.474952	0.652836	2.78348	1.78031e-12	7.52889e-12	2.75782	7.90395e-15	3.22957e-14
ENSG00000167769	ACER1	protein_coding	0.151665	0.727683	0.845739	-0.649018	0.46587	0.563327	-1.20485	0.168533	0.234212
ENSG00000177076	ACER2	protein_coding	0.646327	4.21781e-06	2.85663e-05	-1.71744	1.91137e-12	8.0738e-12	-2.07732	2.2498e-22	1.2068e-21
ENSG00000078124	ACER3	protein_coding	0.0660223	0.326336	0.50788	0.0181348	0.811689	0.859647	-0.0391964	0.641797	0.713917
ENSG00000262970	ACER3	protein_coding
ENSG00000087085	ACHE	protein_coding	-0.249326	0.568284	0.731323	1.69798	0.00390546	0.00834229	2.58167	3.01113e-07	8.51966e-07
ENSG00000100813	ACIN1	protein_coding	-0.0243245	0.678302	0.812975	0.7163	3.69285e-56	5.93622e-55	0.80025	5.16153e-51	5.87879e-50
ENSG00000144648	ACKR2	protein_coding	-0.402033	0.27552	0.451505	-1.68764	0.00915639	0.0183942	-2.40365	0.000131183	0.000304542
ENSG00000144476	ACKR3	protein_coding	2.87223	3.20865e-190	1.97757e-187	-2.45235	2.54407e-18	1.38646e-17	-5.69787	3.4572e-26	2.10521e-25
ENSG00000129048	ACKR4	protein_coding	-0.754655	0.0710591	0.162796	0.219129	0.679552	0.755147	0.750793	0.108603	0.158714
ENSG00000131473	ACLY	protein_coding	-0.175749	4.89171e-05	0.000272005	-0.339042	2.59989e-19	1.46988e-18	-0.117017	0.00305896	0.00609356
ENSG00000260245	ACLY	protein_coding
ENSG00000153086	ACMSD	protein_coding	0.417902	0.337415	0.519298	0.0856689	0.915246	0.940086	0.71363	0.28429	0.365176
ENSG00000196636	ACN9	protein_coding	0.0733569	0.433123	0.614118	-0.117888	0.31055	0.407269	-0.394933	0.000131779	0.000305814
ENSG00000122729	ACO1	protein_coding	0.3379	3.26256e-07	2.65479e-06	0.228047	0.00333154	0.00720494	0.348308	5.31027e-07	1.47675e-06
ENSG00000100412	ACO2	protein_coding	-0.270706	1.04579e-06	7.82639e-06	-1.15771	1.4141e-42	1.63812e-41	-1.02545	3.25411e-59	4.44281e-58
ENSG00000184227	ACOT1	protein_coding	0.188795	0.47485	0.652791	-0.896614	0.0397862	0.0702466	-1.22489	0.000871979	0.00185815
ENSG00000162390	ACOT11	protein_coding	0.123449	0.38259	0.565508	-1.61375	5.82928e-12	2.407e-11	-1.74624	2.2678e-18	1.06008e-17
ENSG00000172497	ACOT12	protein_coding	-0.141343	0.447278		-0.44073	0.525895		-0.00856253	0.992325
ENSG00000112304	ACOT13	protein_coding	-0.0626495	0.507058	0.680103	-0.101073	0.356166	0.456796	0.0263152	0.789862	0.834986
ENSG00000119673	ACOT2	protein_coding	-0.0108137	0.916553	0.95886	-1.2378	5.37181e-16	2.67366e-15	-1.34375	5.66424e-25	3.30998e-24
ENSG00000177465	ACOT4	protein_coding	0.2984	0.255272					1.20765	0.17638
ENSG00000205669	ACOT6	protein_coding	-0.134028	0.460087		-0.417997	0.539544		0.0112809	0.989857
ENSG00000097021	ACOT7	protein_coding	-0.175752	0.0332183	0.0874924	0.812431	1.02875e-22	6.62399e-22	0.814888	8.49449e-28	5.44579e-27
ENSG00000101473	ACOT8	protein_coding	0.0564328	0.646245	0.790658	-0.565381	0.000539813	0.0012884	-0.863929	2.15169e-09	6.85496e-09
ENSG00000123130	ACOT9	protein_coding	-0.450015	1.96942e-07	1.65324e-06	-0.18849	0.0853462	0.136046	-0.107534	0.189503	0.258644
ENSG00000161533	ACOX1	protein_coding	-0.214733	0.00121551	0.00495171	-0.662195	7.57716e-16	3.74793e-15	-0.376524	5.13868e-05	0.000123676
ENSG00000168306	ACOX2	protein_coding	0.0673169	0.483731	0.660485	-6.02613	5.14361e-30	4.21506e-29	-6.75311	8.09619e-39	7.01707e-38
ENSG00000087008	ACOX3	protein_coding	-0.105938	0.52095	0.691343	-0.0245346	0.906075	0.934129	-0.0584041	0.708877	0.774508
ENSG00000153093	ACOXL	protein_coding	-0.0979986	0.684761	0.81723	-3.5907	1.76111e-09	6.33578e-09	-2.33803	9.73755e-11	3.31168e-10
ENSG00000143727	ACP1	protein_coding	-0.0791747	0.208942	0.369497	0.881749	6.60918e-43	7.74041e-42	0.986572	4.90539e-44	4.77245e-43
ENSG00000134575	ACP2	protein_coding	-0.334052	0.000181544	0.000897667	-0.246886	0.0182721	0.0347912	-0.142521	0.0964117	0.14283
ENSG00000102575	ACP5	protein_coding	-0.352856	0.409211	0.593156	-0.486725	0.483774	0.580331	-1.14285	0.106203	0.155696
ENSG00000162836	ACP6	protein_coding	0.16003	0.0910549	0.19803	0.205811	0.0543453	0.0914817	0.276943	0.00337101	0.00668381
ENSG00000265277	ACP6	protein_coding
ENSG00000155893	ACPL2	protein_coding	-0.444724	0.000118765	0.000609817	0.517311	4.17783e-06	1.21239e-05	0.508563	2.92601e-07	8.28434e-07
ENSG00000014257	ACPP	protein_coding	-0.0964567	0.541728	0.708392	-1.61315	7.2294e-14	3.27819e-13	-1.60122	2.23172e-19	1.08067e-18
ENSG00000142513	ACPT	protein_coding	-0.172527	0.689467	0.820847	-0.603687	0.314493	0.411278	-0.979787	0.076445	0.115565
ENSG00000100312	ACR	protein_coding	-0.00253629	0.991925		1.78818	0.0530651	0.0904773	1.06314	0.257795	0.338338
ENSG00000111644	ACRBP	protein_coding	-0.0218878	0.960057	0.97831	0.769826	0.281009	0.374371	1.10182	0.0748325	0.113773
ENSG00000147174	ACRC	protein_coding	-0.0665569	0.830023	0.91011	0.380977	0.285293	0.379672	0.484696	0.108254	0.158286
ENSG00000134940	ACRV1	protein_coding	-0.3588	0.344839	0.526785	-0.163879	0.748985	0.806446	-0.281504	0.535052	0.615205
ENSG00000103740	ACSBG1	protein_coding	0.0727147	0.810703	0.899129	-0.839088	0.0655119	0.108134	-0.9924	0.0128303	0.0231996
ENSG00000130377	ACSBG2	protein_coding	-0.51071	0.205848	0.365616	-1.84032	0.0128201	0.0251162	-0.615398	0.243804	0.32302
ENSG00000167107	ACSF2	protein_coding	0.998785	5.68013e-13	9.60395e-12	0.10002	0.590972	0.678833	0.649803	1.16572e-05	2.94463e-05
ENSG00000176715	ACSF3	protein_coding	-0.021919	0.816212	0.902618	-0.37891	0.000489266	0.00117401	-0.401828	2.36682e-05	5.8403e-05
ENSG00000151726	ACSL1	protein_coding	0.104974	0.00821029	0.0264976	-1.64484	1.08456e-189	1.06961e-187	-1.47426	7.34458e-172	4.73958e-170
ENSG00000123983	ACSL3	protein_coding	-2.38993	0	0	-3.23126	0	0	-3.10905	0	0
ENSG00000068366	ACSL4	protein_coding	-0.994733	7.86214e-07	6.01097e-06	4.94972	0	0	5.40954	0	0
ENSG00000197142	ACSL5	protein_coding	0.772461	0.0469057	0.116252	0.268489	0.670697	0.749015	0.232972	0.659468	0.729784
ENSG00000164398	ACSL6	protein_coding	1.75305	3.00714e-12	4.67109e-11	3.85909	7.16056e-47	9.20031e-46	3.59063	3.59e-47	3.76581e-46
ENSG00000166743	ACSM1	protein_coding	-0.791645	0.0175262	0.0511231	-3.59899	3.71786e-07	1.15558e-06	-3.50743	2.07607e-09	6.62068e-09
ENSG00000183747	ACSM2A	protein_coding	0.0829176	0.845442		-1.51934	0.106544	0.164577	-1.92148	0.0420624	0.068265
ENSG00000066813	ACSM2B	protein_coding	-0.112424	0.74746		-1.09555	0.225586		-1.42237	0.124093
ENSG00000005187	ACSM3	protein_coding	-0.290113	0.00867276	0.0278256	-4.22266	6.28219e-72	1.39536e-70	-4.78799	3.46506e-103	9.99144e-102
ENSG00000215009	ACSM4	protein_coding	0.350945	0.315101		0.844171	0.371904	0.471675	0.398535	0.666155
ENSG00000183549	ACSM5	protein_coding	-0.767619	0.0384875		-1.68789	0.0745928	0.121196	-1.01374	0.258945	0.339568
ENSG00000154930	ACSS1	protein_coding	0.564452	8.38172e-09	8.54086e-08	0.128593	0.334224	0.432849	0.0312593	0.79277	0.837382
ENSG00000131069	ACSS2	protein_coding	0.00267875	0.969698	0.982093	-1.47587	2.21865e-40	2.45117e-39	-1.1762	6.16524e-42	5.7167e-41
ENSG00000111058	ACSS3	protein_coding	0.48442	0.250083	0.421237	-1.144	0.185694	0.262067	-1.78391	0.0342563	0.0569264
ENSG00000143632	ACTA1	protein_coding	-0.438757	0.262739		1.69384	0.0149242	0.0288861	0.940538	0.185979	0.254583
ENSG00000107796	ACTA2	protein_coding	0.629669	0.0250506	0.0692144	-0.900842	0.0553303	0.0929376	-0.782212	0.0465737	0.0747207
ENSG00000075624	ACTB	protein_coding	-0.194842	2.00651e-07	1.68363e-06	-0.401618	8.08342e-14	3.65572e-13	-0.473862	6.90592e-36	5.57239e-35
ENSG00000169067	ACTBL2	protein_coding	0.138045	0.456079		3.51093	9.68726e-05	0.000250017	4.7369	6.22316e-09	1.93638e-08
ENSG00000159251	ACTC1	protein_coding	-0.233083	0.59368	0.750668	-0.514569	0.515253	0.610215	-1.128	0.142681	0.202357
ENSG00000184009	ACTG1	protein_coding	0.235423	1.86313e-05	0.00011145	0.636375	1.65187e-50	2.32729e-49	0.971694	5.00237e-95	1.28798e-93
ENSG00000267807	ACTG1	protein_coding
ENSG00000163017	ACTG2	protein_coding	-0.459501	0.281574		-0.437086	0.619564	0.704943	-1.89965	0.0347282	0.0576391
ENSG00000182584	ACTL10	protein_coding	-0.999314	3.20379e-06	2.213e-05	-4.80105	1.53445e-13	6.8307e-13	-4.78404	1.15394e-19	5.65762e-19
ENSG00000136518	ACTL6A	protein_coding	-0.313937	9.18198e-09	9.30668e-08	-1.36337	2.77305e-88	8.02174e-87	-1.36905	5.80054e-64	8.76441e-63
ENSG00000077080	ACTL6B	protein_coding	0.00296796	0.993375		1.75391	0.0352044	0.0628083	0.51613	0.566876	0.644499
ENSG00000187003	ACTL7A	protein_coding							0.594435	0.420227
ENSG00000148156	ACTL7B	protein_coding	-0.134028	0.460087		0.245231	0.78124		-0.579617	0.429154
ENSG00000117148	ACTL8	protein_coding	-0.198959	0.591257	0.749009	-0.976446	0.0871084	0.138604	-0.140907	0.74307	0.799597
ENSG00000181786	ACTL9	protein_coding
ENSG00000263000	ACTL9	protein_coding
ENSG00000072110	ACTN1	protein_coding	-0.109541	0.0231378	0.0648102	-0.686154	8.906e-32	7.66204e-31	-0.686293	1.39886e-15	5.89275e-15
ENSG00000077522	ACTN2	protein_coding				6.55964	5.75473e-19	3.21437e-18	6.67343	4.77049e-20	2.37129e-19
ENSG00000130402	ACTN4	protein_coding	0.204657	2.08229e-06	1.48282e-05	-0.375477	5.45481e-10	2.02341e-09	-0.363852	1.57581e-08	4.803e-08
ENSG00000131966	ACTR10	protein_coding	0.0380247	0.617169	0.768185	0.197198	0.0228714	0.04278	0.231094	0.000887887	0.00188964
ENSG00000138107	ACTR1A	protein_coding	-0.0515783	0.308183	0.48899	0.0358169	0.534958	0.629117	0.0950635	0.0578657	0.0906965
ENSG00000115073	ACTR1B	protein_coding	0.0892124	0.296217	0.474992	-1.00556	1.21208e-17	6.45407e-17	-0.717771	3.84406e-08	1.14736e-07
ENSG00000138071	ACTR2	protein_coding	0.0277881	0.556887	0.721202	1.25887	7.20258e-206	8.32469e-204	1.42798	4.01074e-159	2.30776e-157
ENSG00000115091	ACTR3	protein_coding	-0.622439	1.50852e-37	1.16217e-35	-0.69138	6.89125e-68	1.42414e-66	-0.635102	2.26783e-37	1.89593e-36
ENSG00000133627	ACTR3B	protein_coding	0.332886	0.00392947	0.0138825	-0.199239	0.176638	0.25112	0.143042	0.232739	0.309922
ENSG00000106526	ACTR3C	protein_coding	0.279391	0.272104	0.447904	-0.577853	0.113355	0.173275	-0.605938	0.0531933	0.0839202
ENSG00000101442	ACTR5	protein_coding	-0.30147	0.0149866	0.0447538	0.113645	0.391094	0.487422	0.191126	0.0904173	0.134646
ENSG00000075089	ACTR6	protein_coding	0.0846102	0.381307	0.56418	0.166518	0.135925	0.202647	0.427883	6.07472e-06	1.56852e-05
ENSG00000113812	ACTR8	protein_coding	0.0837089	0.290414	0.467988	0.119139	0.182586	0.258612	0.279667	0.000277522	0.000623483
ENSG00000123165	ACTRT1	protein_coding	-0.658635	0.0622244		-1.51447	0.107629	0.165383	-1.91756	0.0424806	0.0686423
ENSG00000169717	ACTRT2	protein_coding
ENSG00000184378	ACTRT3	protein_coding	0.0292804	0.916131	0.958628	-0.534706	0.147798	0.217415	0.0344968	0.905489	0.932073
ENSG00000115170	ACVR1	protein_coding	0.224354	0.102092	0.216274	0.166721	0.328059	0.426313	0.0853426	0.538765	0.618653
ENSG00000135503	ACVR1B	protein_coding	0.297331	1.83901e-05	0.000110153	-0.100558	0.222559	0.306115	-0.103841	0.157031	0.220657
ENSG00000123612	ACVR1C	protein_coding	0.957237	0.0219666		6.06306	4.51583e-19	2.53012e-18	6.00211	6.63697e-19	3.15863e-18
ENSG00000121989	ACVR2A	protein_coding	-0.239512	0.0815365	0.181516	0.133635	0.424514	0.520739	-0.15879	0.252175	0.332279
ENSG00000114739	ACVR2B	protein_coding	0.125095	0.290677	0.468191	2.56726	8.72968e-153	5.97807e-151	2.41646	1.3878e-172	8.97843e-171
ENSG00000139567	ACVRL1	protein_coding	0.188002	0.653634		2.44619	0.000538124	0.00128473	3.64891	1.61659e-09	5.18325e-09
ENSG00000243989	ACY1	protein_coding	0.00183572	0.988535	0.993496	-2.5174	2.90989e-22	1.84664e-21	-2.76316	3.09299e-35	2.45226e-34
ENSG00000132744	ACY3	protein_coding	-0.134028	0.460087		-0.417997	0.539544		-0.579617	0.429154
ENSG00000119640	ACYP1	protein_coding	0.230702	0.120828	0.24593	0.463893	0.016806	0.0321506	0.282232	0.062874	0.0977887
ENSG00000170634	ACYP2	protein_coding	0.501065	0.0117709	0.036332	-0.266307	0.336933	0.435716	-0.598403	0.0167453	0.0296622
ENSG00000267120	AD000671.6	protein_coding
ENSG00000196839	ADA	protein_coding	0.552093	0.000250288	0.00119801	0.896307	6.04504e-09	2.11432e-08	0.831362	3.69757e-09	1.16245e-08
ENSG00000164113	ADAD1	protein_coding	-0.134028	0.460087		-0.417997	0.539544		-0.579617	0.429154
ENSG00000140955	ADAD2	protein_coding	0.128186	0.473705
ENSG00000168803	ADAL	protein_coding	-0.20799	0.0426469	0.107694	-0.177759	0.107352	0.165383	-0.217726	0.0261038	0.0444599
ENSG00000137845	ADAM10	protein_coding	0.0853825	0.0750479	0.16999	-1.20251	3.94553e-79	9.97828e-78	-1.17016	1.51227e-92	3.75344e-91
ENSG00000073670	ADAM11	protein_coding	0.592458	9.95666e-06	6.27e-05	1.35481	5.48942e-16	2.72954e-15	1.41544	3.7027e-33	2.79236e-32
ENSG00000148848	ADAM12	protein_coding	1.67004	1.48722e-07	1.27306e-06	1.38994	0.00132272	0.00301986	1.90822	4.218e-07	1.18137e-06
ENSG00000143537	ADAM15	protein_coding	0.203976	0.0103536	0.0325321	-1.61792	1.45029e-140	8.45768e-139	-1.83593	1.03847e-147	5.14993e-146
ENSG00000151694	ADAM17	protein_coding	0.0520262	0.636195	0.782739	1.07936	7.91868e-25	5.49489e-24	1.15912	1.59852e-34	1.2434e-33
ENSG00000168619	ADAM18	protein_coding	0.309781	0.240472
ENSG00000135074	ADAM19	protein_coding	0.840673	0.0484126		6.56213	2.47928e-27	1.87307e-26	6.70653	3.38565e-29	2.25739e-28
ENSG00000104755	ADAM2	protein_coding	0.305631	0.456401		-1.09555	0.225586		-1.42237	0.124093
ENSG00000134007	ADAM20	protein_coding	-0.105285	0.70481		-0.689119	0.389724		0.348437	0.710783	0.775925
ENSG00000139985	ADAM21	protein_coding	0.412639	0.343078	0.524807	1.41005	0.0586155	0.0979981	1.20619	0.0804894	0.121143
ENSG00000008277	ADAM22	protein_coding	0.273382	0.00615065	0.0205949	0.446651	2.16956e-05	5.9486e-05	0.550978	5.99279e-07	1.66184e-06
ENSG00000114948	ADAM23	protein_coding	1.36347	1.45588e-15	3.15017e-14	2.26138	1.71814e-45	2.12731e-44	2.36109	7.34902e-64	1.10648e-62
ENSG00000042980	ADAM28	protein_coding	-2.48036	8.45796e-16	1.85958e-14	-4.17125	1.52478e-11	6.16452e-11	-3.57139	2.10136e-16	9.14366e-16
ENSG00000168594	ADAM29	protein_coding	0.108609	0.783228		0.151939	0.871109	0.90761	0.0251571	0.978047	0.99273
ENSG00000134249	ADAM30	protein_coding	0.138045	0.456079
ENSG00000197140	ADAM32	protein_coding	-0.0277009	0.900033	0.9499	-0.846833	0.00743764	0.0151705	-0.327636	0.16172	0.22641
ENSG00000149451	ADAM33	protein_coding	1.7052	9.56355e-05	0.000499784	-0.44073	0.525895		-0.604185	0.416665
ENSG00000069206	ADAM7	protein_coding	-4.8412	8.59395e-109	2.37965e-106	-7.50699	1.83299e-32	1.60618e-31	-8.20018	1.57552e-40	1.42109e-39
ENSG00000151651	ADAM8	protein_coding	0.103151	0.581169	0.741688	-1.78373	1.32674e-08	4.55007e-08	-1.5072	8.93586e-10	2.8979e-09
ENSG00000168615	ADAM9	protein_coding	-0.480381	6.03877e-22	2.09776e-20	-1.82094	1.07562e-296	2.52061e-294	-1.85402	0	0
ENSG00000134028	ADAMDEC1	protein_coding	-0.308209	0.239963		-0.887523	0.298883		-1.18304	0.184127
ENSG00000154734	ADAMTS1	protein_coding	-0.840247	1.06065e-129	3.97347e-127	-1.92972	0	0	-1.96137	0	0
ENSG00000142303	ADAMTS10	protein_coding	-0.125232	0.652995		5.4692	1.43378e-17	7.62184e-17	5.33702	4.75321e-17	2.11411e-16
ENSG00000261964	ADAMTS10	protein_coding
ENSG00000151388	ADAMTS12	protein_coding	-0.475944	0.276101	0.45234	-0.699306	0.368414	0.469886	-0.865231	0.242453	0.321436
ENSG00000160323	ADAMTS13	protein_coding	0.155779	0.320036	0.501162	0.0293124	0.866422	0.905598	-0.0562532	0.737588	0.796302
ENSG00000260099	ADAMTS13	protein_coding
ENSG00000138316	ADAMTS14	protein_coding	-0.43003	0.154976		-0.326505	0.730496	0.792619	0.288422	0.748769	0.80366
ENSG00000166106	ADAMTS15	protein_coding	-1.78965	7.70576e-06	4.96715e-05	1.94906	3.15879e-11	1.25658e-10	1.74233	1.69882e-10	5.71882e-10
ENSG00000145536	ADAMTS16	protein_coding	0.00371272	0.988085		4.89327	1.92112e-11	7.71923e-11	5.44564	5.11378e-15	2.1048e-14
ENSG00000140470	ADAMTS17	protein_coding	-0.278139	0.388121	0.571649	1.21433	0.00204031	0.00453455	1.39309	3.107e-07	8.78605e-07
ENSG00000140873	ADAMTS18	protein_coding				4.47176	1.29907e-07	4.16389e-07	4.53837	4.09267e-08	1.21872e-07
ENSG00000145808	ADAMTS19	protein_coding	-0.190738	0.62208		4.7765	9.91877e-19	5.47558e-18	4.75194	3.24427e-19	1.5606e-18
ENSG00000087116	ADAMTS2	protein_coding	-0.330045	0.449607	0.631446	2.66433	5.9321e-08	1.94336e-07	3.22563	5.67006e-14	2.23904e-13
ENSG00000173157	ADAMTS20	protein_coding	0.602519	0.16695	0.313952	4.45223	1.09513e-23	7.30171e-23	4.54443	8.62096e-27	5.34277e-26
ENSG00000156140	ADAMTS3	protein_coding	-0.308039	0.00400526	0.0141056	-0.0979593	0.410507	0.507555	-0.0100494	0.924777	0.950085
ENSG00000158859	ADAMTS4	protein_coding	-0.16169	0.54015	0.707103	-0.785241	0.0378114	0.0671032	-0.897165	0.00514698	0.0099091
ENSG00000154736	ADAMTS5	protein_coding	-0.307854	0.243537		4.56394	1.60852e-11	6.49689e-11	5.02206	8.34217e-15	3.40336e-14
ENSG00000049192	ADAMTS6	protein_coding	0.981142	0.0247741	0.0686291	3.84936	5.93508e-10	2.19774e-09	3.49273	1.10313e-08	3.38779e-08
ENSG00000136378	ADAMTS7	protein_coding	1.00535	3.54087e-07	2.86297e-06	-1.29422	0.000160573	0.000405047	-0.765408	0.00781172	0.0146337
ENSG00000134917	ADAMTS8	protein_coding	-0.85902	0.0249722		1.33044	0.0555912	0.0933023	1.78575	0.00327905	0.00650806
ENSG00000163638	ADAMTS9	protein_coding	-0.108328	0.798284		5.48432	1.02304e-28	8.07023e-28	5.41852	5.84642e-29	3.87582e-28
ENSG00000178031	ADAMTSL1	protein_coding	-0.555261	0.0955099		1.02724	0.216798	0.299415	1.64036	0.0243849	0.0419895
ENSG00000197859	ADAMTSL2	protein_coding	-0.216768	0.613301		-1.82922	0.0536745	0.0912606	-0.858107	0.310573	0.394563
ENSG00000156218	ADAMTSL3	protein_coding	-0.524945	1.32605e-06	9.76694e-06	-1.54089	1.00196e-21	6.24376e-21	-1.34946	2.46894e-26	1.511e-25
ENSG00000143382	ADAMTSL4	protein_coding	1.88724	7.36173e-16	1.62417e-14	1.00805	0.00355898	0.0076579	0.935312	0.0213266	0.0370967
ENSG00000203804	ADAMTSL4-AS1	protein_coding				1.84455	0.0501615	0.0860176
ENSG00000185761	ADAMTSL5	protein_coding	1.00411	0.0178313	0.0519099	4.26584	6.24399e-19	3.48004e-18	4.22858	1.27816e-19	6.25459e-19
ENSG00000105963	ADAP1	protein_coding	-0.00713268	0.986544		3.70073	2.70109e-11	1.07702e-10	4.03157	2.24919e-13	8.62784e-13
ENSG00000184060	ADAP2	protein_coding	0.164997	0.401439	0.584968	1.15673	1.14416e-12	4.89126e-12	1.38103	1.29733e-22	7.02399e-22
ENSG00000160710	ADAR	protein_coding	-0.123982	0.00667076	0.0221155	0.397101	5.92413e-11	2.32086e-10	0.518211	9.07027e-29	5.99277e-28
ENSG00000197381	ADARB1	protein_coding	0.0435083	0.645347	0.789828	-0.486451	4.35917e-05	0.000116362	-0.429544	1.98305e-05	4.91982e-05
ENSG00000185736	ADARB2	protein_coding				3.35477	0.000213219	0.000530668	4.02965	2.40161e-06	6.38475e-06
ENSG00000065457	ADAT1	protein_coding	-0.024643	0.755981	0.862191	-0.963358	2.43241e-18	1.32702e-17	-0.831721	5.4666e-16	2.33876e-15
ENSG00000189007	ADAT2	protein_coding	0.136878	0.236572	0.40534	1.40721	2.11147e-38	2.20406e-37	1.29237	4.4228e-36	3.58693e-35
ENSG00000213638	ADAT3	protein_coding	-0.291644	0.256106	0.429178	-0.928361	0.00576906	0.0119853	-0.980196	0.000697729	0.00150326
ENSG00000142920	ADC	protein_coding	1.21727	1.14896e-05	7.15513e-05	2.2089	3.30368e-13	1.45068e-12	2.27987	3.19877e-17	1.43475e-16
ENSG00000063761	ADCK1	protein_coding	-0.236075	0.133451	0.265457	-0.848472	3.36689e-05	9.08328e-05	-0.794004	1.063e-05	2.69504e-05
ENSG00000133597	ADCK2	protein_coding	0.25762	0.000239757	0.00115327	-0.459447	5.54717e-07	1.70713e-06	-0.461276	2.39934e-08	7.24205e-08
ENSG00000163050	ADCK3	protein_coding	0.246843	1.02992e-06	7.71367e-06	-0.764516	5.00039e-25	3.49932e-24	-0.794377	1.19129e-39	1.05547e-38
ENSG00000123815	ADCK4	protein_coding	0.152678	0.100872	0.214239	-1.6539	9.54767e-29	7.54101e-28	-1.55297	1.09352e-42	1.03428e-41
ENSG00000173137	ADCK5	protein_coding	-0.0618044	0.735853	0.850682	-1.16969	7.95306e-08	2.5829e-07	-1.59558	2.38598e-15	9.94418e-15
ENSG00000261694	ADCK5	protein_coding
ENSG00000164742	ADCY1	protein_coding	0.670543	6.85841e-10	8.05884e-09	1.738	9.87258e-63	1.83001e-61	1.60902	3.93242e-48	4.20635e-47
ENSG00000143199	ADCY10	protein_coding	-0.655776	0.102542	0.216962	0.108434	0.831169	0.87668	-0.292734	0.544054	0.623811
ENSG00000078295	ADCY2	protein_coding	-0.100934	0.792317	0.886923	-0.92446	0.137706	0.205054	-1.05126	0.0598056	0.0933868
ENSG00000138031	ADCY3	protein_coding	0.113555	0.300469	0.479516	1.0576	2.05044e-23	1.35544e-22	1.04343	1.29602e-21	6.76593e-21
ENSG00000129467	ADCY4	protein_coding	0.143336	0.740647	0.85395	-0.588378	0.456853	0.554471	-0.338927	0.6203	0.694276
ENSG00000173175	ADCY5	protein_coding	0.762304	0.0433908	0.109183	2.2836	3.44171e-08	1.14932e-07	1.97628	2.07792e-07	5.94458e-07
ENSG00000174233	ADCY6	protein_coding	0.277159	0.000216776	0.00105227	-0.20904	0.0164261	0.0314899	-0.178821	0.0225348	0.0390624
ENSG00000121281	ADCY7	protein_coding	0.383991	0.0293889	0.0790183	-0.0170487	0.941472	0.960077	0.182459	0.38306	0.470586
ENSG00000155897	ADCY8	protein_coding	-0.134028	0.460087		0.245231	0.78124		-0.579617	0.429154
ENSG00000162104	ADCY9	protein_coding	-0.224835	0.00835974	0.0269375	-0.674185	3.98992e-11	1.57762e-10	-0.660965	3.21386e-14	1.28243e-13
ENSG00000141433	ADCYAP1	protein_coding							0.612381	0.411214
ENSG00000078549	ADCYAP1R1	protein_coding				6.64154	1.68269e-19	9.59613e-19	7.09571	3.09774e-23	1.70543e-22
ENSG00000087274	ADD1	protein_coding	0.153939	0.00171477	0.00670537	0.840166	1.10686e-55	1.76372e-54	0.767656	7.09995e-61	1.00432e-59
ENSG00000075340	ADD2	protein_coding	0.429128	0.326129	0.50766	7.78798	1.3936e-71	3.07399e-70	7.91698	1.14936e-74	2.0867e-73
ENSG00000271760	ADD2	protein_coding
ENSG00000148700	ADD3	protein_coding	1.70907	7.92888e-115	2.36702e-112	0.350366	6.7058e-08	2.18812e-07	0.446092	4.3699e-14	1.7326e-13
ENSG00000118492	ADGB	protein_coding	-0.14011	0.647977		-0.842414	0.325435		0.0140264	0.988127	0.993976
ENSG00000187758	ADH1A	protein_coding	-0.0110818	0.964346		-0.44073	0.525895		0.445607	0.635787
ENSG00000196616	ADH1B	protein_coding	-0.453763	0.294459		-2.17474	0.0211964	0.0398542	-0.938687	0.260099	0.341028
ENSG00000198099	ADH4	protein_coding	0.102203	0.710795		0.245231	0.78124		-0.579617	0.429154
ENSG00000197894	ADH5	protein_coding	-0.060091	0.327623	0.508828	0.796351	1.89228e-38	1.97768e-37	0.888481	1.0294e-39	9.1363e-39
ENSG00000172955	ADH6	protein_coding	-0.691046	0.0981392	0.209643	0.663372	0.332043	0.43044	0.108778	0.870468	0.900935
ENSG00000196344	ADH7	protein_coding
ENSG00000147576	ADHFE1	protein_coding	-0.0991263	0.820236	0.904895	1.061	0.117539	0.178954	1.52741	0.00831772	0.0155086
ENSG00000182551	ADI1	protein_coding	-0.762182	2.0027e-47	2.14964e-45	-0.681056	6.58949e-18	3.5353e-17	-0.64521	2.86971e-16	1.24129e-15
ENSG00000182035	ADIG	protein_coding	-0.00253629	0.991925		-0.44073	0.525895		-0.604185	0.416665
ENSG00000181092	ADIPOQ	protein_coding	-0.159534	0.715098	0.837589	-2.33549	0.0128884	0.0252364	-2.23404	0.0107948	0.0197402
ENSG00000159346	ADIPOR1	protein_coding	-0.0716969	0.209818	0.370679	-0.209847	0.00304785	0.00661664	-0.148199	0.00976019	0.0179617
ENSG00000006831	ADIPOR2	protein_coding	0.131148	0.0210569	0.0598503	0.798173	9.59159e-30	7.81244e-29	0.852482	5.85789e-32	4.24318e-31
ENSG00000148671	ADIRF	protein_coding
ENSG00000156110	ADK	protein_coding	-0.000753918	0.989826	0.993935	-1.27691	4.83754e-58	8.08673e-57	-1.09004	8.97101e-51	1.01361e-49
ENSG00000148926	ADM	protein_coding	0.194306	0.64073	0.78609	3.04746	8.88634e-13	3.82063e-12	3.54782	1.92461e-20	9.71453e-20
ENSG00000128165	ADM2	protein_coding	-0.332998	1.6945e-05	0.00010213	-7.08123	1.26118e-48	1.69193e-47	-6.96123	1.07031e-80	2.17561e-79
ENSG00000224420	ADM5	protein_coding	0.130345	0.662978	0.802818	-0.178987	0.659837	0.739999	0.0572689	0.867357	0.898444
ENSG00000101126	ADNP	protein_coding	-0.126678	0.00421477	0.0147648	-0.164588	0.00586706	0.012174	-0.120965	0.0165026	0.029283
ENSG00000101544	ADNP2	protein_coding	-0.0679656	0.293156	0.471151	-0.342183	3.41658e-05	9.20859e-05	-0.269006	0.000144819	0.000334764
ENSG00000181915	ADO	protein_coding	0.00477089	0.946352	0.972453	-0.52106	2.06229e-08	6.98819e-08	-0.49737	7.42713e-09	2.30145e-08
ENSG00000163485	ADORA1	protein_coding	-0.172503	0.692619	0.822652	1.67393	0.00690595	0.0141379	1.99483	0.000198125	0.000451718
ENSG00000128271	ADORA2A	protein_coding	1.04817	0.000375456	0.00172854	-1.02901	0.115496	0.176284	-2.14654	0.000164986	0.000379454
ENSG00000170425	ADORA2B	protein_coding	0.18822	0.19301	0.348912	0.855118	7.70109e-09	2.6705e-08	1.4106	1.42092e-24	8.16482e-24
ENSG00000121933	ADORA3	protein_coding							0.612381	0.411214
ENSG00000159322	ADPGK	protein_coding	-0.191771	0.000784731	0.0033534	-0.350083	1.47061e-07	4.69666e-07	-0.191515	0.00195955	0.00400361
ENSG00000144843	ADPRH	protein_coding	0.252414	0.44708		0.245231	0.78124		0.462036	0.623213
ENSG00000153531	ADPRHL1	protein_coding	-0.473385	0.00494088	0.0169632	-2.54727	3.01656e-23	1.98332e-22	-2.50296	3.20438e-32	2.3424e-31
ENSG00000116863	ADPRHL2	protein_coding	-0.0645912	0.494222	0.669594	0.183902	0.0664392	0.109572	0.254233	0.00397335	0.00777885
ENSG00000170222	ADPRM	protein_coding	-0.31721	0.0749864	0.169911	-0.673027	0.00154046	0.00347873	-0.759325	2.30212e-05	5.68779e-05
ENSG00000120907	ADRA1A	protein_coding	0.289806	0.502573	0.676274	-0.534134	0.50145	0.598138	0.00940674	0.98913	0.994773
ENSG00000170214	ADRA1B	protein_coding				2.74569	0.00335692	0.00725185	2.12079	0.0247813	0.0425629
ENSG00000171873	ADRA1D	protein_coding	0.128186	0.473705		0.742415	0.328673		0.594435	0.420227
ENSG00000150594	ADRA2A	protein_coding	-1.72392	2.35384e-21	7.88992e-20	-4.08016	2.64181e-23	1.74006e-22	-5.85745	6.57759e-28	4.22963e-27
ENSG00000222040	ADRA2B	protein_coding	-0.719007	0.0989782	0.211081	-1.71615	0.0553752	0.0929763	0.0236201	0.970352	0.988501
ENSG00000184160	ADRA2C	protein_coding	-0.39017	0.366515	0.548764	4.36709	1.63738e-24	1.12128e-23	3.99856	2.15186e-19	1.04279e-18
ENSG00000043591	ADRB1	protein_coding	-0.68275	0.0620823	0.145843	-1.85114	0.00258759	0.00567825	-1.08084	0.0155025	0.0276799
ENSG00000169252	ADRB2	protein_coding	-0.994309	7.09349e-33	4.60981e-31	-3.05255	3.14981e-83	8.56823e-82	-3.42098	2.15005e-135	9.48178e-134
ENSG00000188778	ADRB3	protein_coding	0.128186	0.473705
ENSG00000173020	ADRBK1	protein_coding	-0.102461	0.133317	0.265217	-1.34007	3.14006e-63	5.87164e-62	-1.37845	4.66863e-62	6.76925e-61
ENSG00000100077	ADRBK2	protein_coding	0.20705	0.0102937	0.0323741	0.788221	3.74756e-18	2.02848e-17	0.807806	1.17319e-22	6.35725e-22
ENSG00000130706	ADRM1	protein_coding	-0.21331	0.013013	0.0396913	-0.107993	0.280474	0.373756	-0.065443	0.447416	0.532753
ENSG00000239900	ADSL	protein_coding	-0.467793	1.63662e-09	1.82754e-08	0.75971	1.2234e-34	1.14257e-33	0.889774	1.49366e-40	1.34821e-39
ENSG00000035687	ADSS	protein_coding	0.0107859	0.873857	0.93404	0.45812	1.52601e-10	5.83867e-10	0.551665	7.94551e-09	2.4582e-08
ENSG00000185100	ADSSL1	protein_coding	0.317585	0.114178	0.235455	-1.73759	9.60774e-07	2.91357e-06	-1.75945	3.64693e-09	1.14695e-08
ENSG00000111863	ADTRP	protein_coding	0.0340072	0.937234	0.969507	-0.776757	0.355844	0.456474	-1.19796	0.136436	0.194269
ENSG00000259003	AE000662.92	protein_coding
ENSG00000106624	AEBP1	protein_coding	-0.136594	0.754651	0.861826	-0.516241	0.548946	0.642168	-1.31391	0.0928877	0.138059
ENSG00000139154	AEBP2	protein_coding	-0.0890076	0.224329	0.38971	-0.331196	0.000135317	0.00034416	0.0281141	0.715152	0.779993
ENSG00000181026	AEN	protein_coding	0.159716	0.056739	0.135553	-0.13446	0.12051	0.182529	-0.0229687	0.776156	0.824641
ENSG00000104964	AES	protein_coding	0.24093	6.53121e-06	4.26909e-05	-0.841549	4.68914e-29	3.73712e-28	-0.770058	1.50956e-32	1.11629e-31
ENSG00000215346	AF131215.5	protein_coding	-0.282148	0.509982		0.31776	0.686771	0.759941	0.0365926	0.961248	0.982762
ENSG00000243440	AF165138.7	protein_coding
ENSG00000269389	AF196779.12	protein_coding
ENSG00000250232	AF196779.12	protein_coding
ENSG00000196526	AFAP1	protein_coding	0.249581	0.0525809	0.127327	0.840611	3.83852e-09	1.35969e-08	0.778469	3.51469e-11	1.2234e-10
ENSG00000157510	AFAP1L1	protein_coding	-0.109864	0.733025	0.849356	3.1416	7.7216e-44	9.21218e-43	3.08832	1.15105e-47	1.21795e-46
ENSG00000169129	AFAP1L2	protein_coding	0.425543	0.13831	0.272737	0.951837	0.0105649	0.0210516	1.60643	1.94359e-08	5.89085e-08
ENSG00000172493	AFF1	protein_coding	0.683508	1.53065e-35	1.12048e-33	0.431323	3.51086e-12	1.46605e-11	0.421928	1.96485e-11	6.92726e-11
ENSG00000269754	AFF2	protein_coding
ENSG00000155966	AFF2	protein_coding	0.129152	0.673057		3.59351	1.08811e-05	3.05559e-05	3.90639	3.52951e-07	9.94443e-07
ENSG00000144218	AFF3	protein_coding	-1.55719	9.88437e-79	1.94691e-76	-1.0631	1.05625e-39	1.1471e-38	-1.37692	1.26619e-77	2.43403e-76
ENSG00000072364	AFF4	protein_coding	0.081539	0.0516149	0.125449	-0.535728	8.0955e-38	8.29455e-37	-0.411462	6.58564e-20	3.25641e-19
ENSG00000141385	AFG3L2	protein_coding	-0.241621	4.23101e-06	2.86455e-05	-1.11286	1.2753e-63	2.41475e-62	-0.87319	8.89999e-54	1.07875e-52
ENSG00000079557	AFM	protein_coding	-0.00482963	0.98432		-0.417997	0.539544		-0.579617	0.429154
ENSG00000183077	AFMID	protein_coding	0.583448	3.35983e-12	5.18521e-11	0.101511	0.322261	0.42004	0.149235	0.0920931	0.136966
ENSG00000081051	AFP	protein_coding	-0.0944498	0.609073	0.762029	-9.14706	9.14779e-45	1.11533e-43	-9.83052	1.96469e-54	2.41116e-53
ENSG00000119844	AFTPH	protein_coding	0.126437	0.0951981	0.205126	-0.228001	0.00815354	0.0165435	-0.145939	0.0486567	0.0775792
ENSG00000038002	AGA	protein_coding	0.260337	0.0285219	0.077056	0.0686104	0.624159	0.70937	0.14997	0.190683	0.259962
ENSG00000157985	AGAP1	protein_coding	0.0977114	0.398107	0.581694	1.11051	1.66706e-22	1.06615e-21	1.08119	2.49272e-19	1.20499e-18
ENSG00000204172	AGAP10	protein_coding	0.292754	0.0493731	0.120939	1.00186	8.13573e-11	3.16495e-10	1.08669	2.48492e-16	1.07795e-15
ENSG00000135439	AGAP2	protein_coding	0.0060564	0.987241	0.992644	2.27284	1.3162e-09	4.77078e-09	3.22474	2.16942e-24	1.24043e-23
ENSG00000255737	AGAP2-AS1	protein_coding	1.584	0.000283514	0.00134246	3.04828	7.08458e-05	0.000185335	3.42666	2.02687e-06	5.41333e-06
ENSG00000133612	AGAP3	protein_coding	0.285674	1.47426e-07	1.26254e-06	-0.533822	5.74044e-15	2.72492e-14	-0.373559	5.04648e-06	1.311e-05
ENSG00000188234	AGAP4	protein_coding	-0.538806	0.128157	0.257364	-3.83258	8.65822e-06	2.45212e-05	-3.21799	1.69853e-06	4.56462e-06
ENSG00000264842	AGAP4	protein_coding
ENSG00000172650	AGAP5	protein_coding	-0.166019	0.703687	0.830275	1.76575	5.24666e-05	0.000138934	1.82782	1.54854e-05	3.87666e-05
ENSG00000204149	AGAP6	protein_coding	-0.420475	0.0121084	0.0372472	0.580919	0.000588102	0.00139843	0.280301	0.08605	0.128684
ENSG00000271962	AGAP6	protein_coding
ENSG00000204169	AGAP7	protein_coding	-0.364035	0.260987		-0.0876567	0.925137	0.946731	-0.546199	0.555767	0.634274
ENSG00000264204	AGAP7	protein_coding
ENSG00000174194	AGAP8	protein_coding	0.14295	0.676311	0.811455	0.83503	0.0489875	0.0844951	0.913465	0.0193944	0.0339698
ENSG00000198035	AGAP9	protein_coding
ENSG00000264561	AGAP9	protein_coding
ENSG00000166748	AGBL1	protein_coding				0.856506	0.282726
ENSG00000165923	AGBL2	protein_coding	0.216273	0.549374		0.626627	0.50825	0.604612	0.0404449	0.965635	0.985592
ENSG00000146856	AGBL3	protein_coding	0.538629	0.0158774	0.0469733	1.11576	2.89586e-06	8.50415e-06	1.30003	3.7467e-10	1.23901e-09
ENSG00000186094	AGBL4	protein_coding	-0.0297544	0.943429		-1.58604	0.0922609	0.146065	-0.384384	0.675014	0.744982
ENSG00000084693	AGBL5	protein_coding	0.345925	6.31713e-05	0.000342787	1.3109	1.22031e-55	1.94087e-54	1.44502	9.71248e-60	1.34258e-58
ENSG00000204305	AGER	protein_coding	-0.139888	0.615232	0.766473	0.356663	0.206606	0.287328	-0.297571	0.279363	0.3605
ENSG00000231268	AGER	protein_coding
ENSG00000234729	AGER	protein_coding
ENSG00000229058	AGER	protein_coding
ENSG00000230514	AGER	protein_coding
ENSG00000206320	AGER	protein_coding
ENSG00000237405	AGER	protein_coding
ENSG00000173744	AGFG1	protein_coding	-0.224934	0.0019137	0.00738054	1.21199	4.90573e-62	8.94412e-61	1.28006	5.0133e-96	1.31605e-94
ENSG00000106351	AGFG2	protein_coding	0.298879	4.9159e-05	0.000273033	-2.67807	7.88458e-68	1.62678e-66	-2.91848	3.55556e-112	1.18009e-110
ENSG00000164252	AGGF1	protein_coding	-0.195796	0.00164908	0.00648832	-0.646411	4.52125e-19	2.5326e-18	-0.258148	0.000142147	0.000329004
ENSG00000006530	AGK	protein_coding	0.0672568	0.250338	0.421555	0.397006	1.52401e-08	5.21052e-08	0.594821	8.42575e-20	4.15099e-19
ENSG00000262327	AGK	protein_coding
ENSG00000162688	AGL	protein_coding	-0.0918487	0.108036	0.226009	0.38052	4.47665e-11	1.76407e-10	0.557888	5.64716e-22	2.98891e-21
ENSG00000116771	AGMAT	protein_coding	-0.327605	0.440488	0.622114	-0.420279	0.471861	0.569224	0.359368	0.419529	0.506767
ENSG00000187546	AGMO	protein_coding	-0.192688	0.656624		-1.96226	0.0383477	0.0678476	-2.42567	0.00965585	0.0177825
ENSG00000092847	AGO1	protein_coding	0.210456	4.3874e-05	0.000246112	0.492194	2.26346e-19	1.28393e-18	0.448962	3.4231e-15	1.4197e-14
ENSG00000123908	AGO2	protein_coding	-0.421339	2.50556e-07	2.06698e-06	-0.158341	0.0415278	0.0728834	-0.376525	1.81748e-07	5.21649e-07
ENSG00000126070	AGO3	protein_coding	0.367374	0.000674001	0.00292816	0.759953	2.42197e-16	1.22117e-15	0.632357	8.39217e-16	3.56706e-15
ENSG00000134698	AGO4	protein_coding	0.193585	0.00577767	0.0194826	-0.0247339	0.763023	0.818435	-0.0768127	0.303156	0.386064
ENSG00000204310	AGPAT1	protein_coding	0.224268	0.0243375	0.0675468	0.381797	1.32753e-06	3.98649e-06	0.413513	1.11942e-09	3.61234e-09
ENSG00000236873	AGPAT1	protein_coding
ENSG00000226467	AGPAT1	protein_coding
ENSG00000227642	AGPAT1	protein_coding
ENSG00000235758	AGPAT1	protein_coding
ENSG00000206324	AGPAT1	protein_coding
ENSG00000228892	AGPAT1	protein_coding
ENSG00000169692	AGPAT2	protein_coding	1.0454	1.67071e-12	2.67566e-11	1.33028	8.66197e-18	4.62872e-17	1.47905	9.30646e-27	5.762e-26
ENSG00000160216	AGPAT3	protein_coding	-0.0791997	0.142632	0.278933	-0.861834	1.34608e-31	1.15186e-30	-0.673292	5.08962e-30	3.46976e-29
ENSG00000026652	AGPAT4	protein_coding	-0.279723	0.297174	0.475868	2.3151	1.83643e-32	1.60864e-31	2.34946	1.48359e-35	1.18697e-34
ENSG00000155189	AGPAT5	protein_coding	-0.450314	1.30733e-13	2.34975e-12	-0.179451	0.00641067	0.0131969	-0.0789608	0.189412	0.258547
ENSG00000158669	AGPAT6	protein_coding	-0.51072	1.07639e-19	3.1494e-18	-0.355451	9.78112e-08	3.15892e-07	-0.279443	2.86686e-06	7.58761e-06
ENSG00000138678	AGPAT9	protein_coding	0.741755	0.0737914	0.167661	5.01725	2.60198e-34	2.4037e-33	5.29828	6.06124e-41	5.53172e-40
ENSG00000018510	AGPS	protein_coding	-0.0697944	0.367496	0.549791	1.89013	7.67465e-213	9.37959e-211	2.01198	3.81767e-148	1.91183e-146
ENSG00000106541	AGR2	protein_coding	-3.39637	3.13242e-60	4.40059e-58	-7.05209	6.53335e-23	4.23342e-22	-7.07422	5.41452e-33	4.06049e-32
ENSG00000173467	AGR3	protein_coding
ENSG00000188157	AGRN	protein_coding	0.445406	1.45955e-10	1.87155e-09	-1.53614	1.20318e-62	2.2238e-61	-1.28559	1.28072e-16	5.61115e-16
ENSG00000159723	AGRP	protein_coding	-0.125232	0.652995		-0.120356	0.895572		-0.96411	0.258133
ENSG00000135744	AGT	protein_coding	-1.96278	2.12247e-10	2.6714e-09	-4.94612	7.00673e-10	2.58184e-09	-5.12728	4.36951e-13	1.65349e-12
ENSG00000135049	AGTPBP1	protein_coding	0.0493811	0.563728	0.727742	0.615542	7.68587e-16	3.80024e-15	0.638392	3.80903e-20	1.90116e-19
ENSG00000144891	AGTR1	protein_coding				4.7868	6.07851e-09	2.12494e-08	4.96208	7.96289e-10	2.58533e-09
ENSG00000269602	AGTR2	protein_coding
ENSG00000180772	AGTR2	protein_coding	-0.307854	0.243537		-0.842414	0.325435		-1.10959	0.211226
ENSG00000177674	AGTRAP	protein_coding	0.0564694	0.514533	0.686308	-1.90078	5.19227e-80	1.33025e-78	-1.79811	1.78071e-89	4.19892e-88
ENSG00000172482	AGXT	protein_coding	0.320219	0.393562	0.577171	-2.02517	0.0105427	0.021009	-2.09613	0.00328881	0.00652693
ENSG00000113492	AGXT2	protein_coding	-0.00253629	0.991925		-0.44073	0.525895		-0.00856253	0.992325
ENSG00000153207	AHCTF1	protein_coding	-0.179816	0.00182736	0.00709194	-1.24403	1.53065e-70	3.31334e-69	-1.09879	7.78797e-45	7.71533e-44
ENSG00000101444	AHCY	protein_coding	-0.357049	2.27308e-09	2.4831e-08	-0.797241	4.15413e-45	5.09894e-44	-0.738079	1.73646e-40	1.56515e-39
ENSG00000168710	AHCYL1	protein_coding	0.246569	3.22376e-09	3.45059e-08	-0.13108	0.00773327	0.0157347	-0.0587784	0.156598	0.220097
ENSG00000158467	AHCYL2	protein_coding	0.6863	5.00643e-19	1.40873e-17	-0.151053	0.130931	0.19614	-0.255712	0.00365472	0.00720084
ENSG00000126705	AHDC1	protein_coding	0.63054	1.43449e-07	1.23235e-06	-0.540299	0.00157093	0.00354534	-0.538315	0.00304343	0.0060645
ENSG00000135541	AHI1	protein_coding	-0.209931	0.0762926	0.171994	0.875602	1.72215e-15	8.35657e-15	0.80004	1.72051e-11	6.08181e-11
ENSG00000124942	AHNAK	protein_coding	0.0882764	0.140951	0.276546	-0.340776	1.81207e-06	5.39272e-06	-0.561364	6.00673e-22	3.17659e-21
ENSG00000185567	AHNAK2	protein_coding	-0.313061	0.321435	0.502688	2.24769	2.28015e-18	1.24582e-17	2.70332	5.86667e-34	4.50019e-33
ENSG00000106546	AHR	protein_coding	-0.248847	0.232866	0.400283	2.31206	2.12531e-50	2.9828e-49	2.5505	1.01458e-73	1.81741e-72
ENSG00000063438	AHRR	protein_coding	1.52435	1.67713e-05	0.000101306	5.94501	1.45807e-83	3.98753e-82	6.22689	5.69293e-97	1.51317e-95
ENSG00000100591	AHSA1	protein_coding	-0.19197	4.0217e-05	0.0002274	-0.152936	0.0144849	0.0280805	-0.0394581	0.459102	0.544531
ENSG00000173209	AHSA2	protein_coding	0.470345	6.21008e-07	4.83496e-06	0.385263	8.2157e-05	0.000213244	0.702983	4.91707e-18	2.27429e-17
ENSG00000145192	AHSG	protein_coding	-0.437488	0.1202	0.24499	-4.36791	5.23371e-11	2.05542e-10	-5.40094	9.5762e-15	3.89807e-14
ENSG00000169877	AHSP	protein_coding	-0.134028	0.460087		-0.417997	0.539544		0.462036	0.623213
ENSG00000111732	AICDA	protein_coding	-0.158189	0.714013	0.83698	-2.50562	0.00725124	0.0148116	-1.40472	0.0661721	0.102114
ENSG00000186063	AIDA	protein_coding	1.98606	0	0	-0.838736	3.605e-59	6.20921e-58	-1.06146	1.70448e-90	4.07191e-89
ENSG00000204472	AIF1	protein_coding	-0.27694	0.369554		-0.441028	0.638139	0.720473	0.392818	0.655867	0.726935
ENSG00000237727	AIF1	protein_coding
ENSG00000234836	AIF1	protein_coding
ENSG00000235985	AIF1	protein_coding
ENSG00000206428	AIF1	protein_coding
ENSG00000235588	AIF1	protein_coding
ENSG00000126878	AIF1L	protein_coding	-0.277586	9.48761e-10	1.09002e-08	-1.54845	1.60926e-100	5.46613e-99	-1.54778	1.7371e-66	2.72821e-65
ENSG00000156709	AIFM1	protein_coding	-0.197368	0.00285747	0.0105192	-0.206184	0.000830896	0.00193858	-0.0958837	0.0753022	0.114403
ENSG00000042286	AIFM2	protein_coding	0.408327	0.189696	0.344616	0.972544	0.0067822	0.0139057	1.53749	2.90252e-07	8.2215e-07
ENSG00000183773	AIFM3	protein_coding	0.273194	0.517685		0.324944	0.727658	0.792619	1.02832	0.192343	0.261693
ENSG00000146416	AIG1	protein_coding	0.18401	0.0303495	0.0811443	-1.38568	5.18618e-26	3.7559e-25	-1.0532	2.72378e-19	1.31495e-18
ENSG00000112297	AIM1	protein_coding	-0.850029	1.72072e-41	1.46116e-39	-5.50905	5.20007e-134	2.72183e-132	-5.77612	2.24084e-205	1.99021e-203
ENSG00000176092	AIM1L	protein_coding	0.606421	0.0167496	0.0492031	-1.73542	0.000467444	0.00112376	-1.30762	0.000540762	0.00117802
ENSG00000163568	AIM2	protein_coding	0.252414	0.44708		-0.417997	0.539544		-0.579617	0.429154
ENSG00000164022	AIMP1	protein_coding	-0.163819	0.0300543	0.0805495	0.109519	0.154317	0.224664	0.21294	0.00148205	0.00307134
ENSG00000106305	AIMP2	protein_coding	-0.369288	3.95854e-06	2.69728e-05	-1.03987	1.25746e-22	8.06812e-22	-0.846986	8.48472e-21	4.33157e-20
ENSG00000110711	AIP	protein_coding	0.132152	0.148964	0.288038	-0.713154	7.85949e-10	2.88815e-09	-0.627426	5.76964e-11	1.98499e-10
ENSG00000129221	AIPL1	protein_coding	0.323167	0.459513	0.639995	-0.402307	0.636324	0.718964	-0.742945	0.357612	0.445125
ENSG00000160224	AIRE	protein_coding	0.322314	0.400059		0.00175021	0.998488	0.998801	-0.370586	0.688138
ENSG00000196581	AJAP1	protein_coding	0.374562	0.293756		-0.417997	0.539544		0.420613	0.649213
ENSG00000129474	AJUBA	protein_coding	-0.489087	4.9953e-05	0.00027696	0.0383729	0.753987	0.810943	-0.0568708	0.602842	0.677536
ENSG00000106992	AK1	protein_coding	-0.040787	0.846181	0.917563	-0.895148	0.0017958	0.00402263	-0.582797	0.00997404	0.0183393
ENSG00000004455	AK2	protein_coding	-0.183723	0.000178173	0.000881456	0.347685	1.50861e-13	6.71683e-13	0.53634	8.59135e-35	6.73619e-34
ENSG00000147853	AK3	protein_coding	0.390665	4.39723e-10	5.30723e-09	-0.696352	3.83659e-15	1.83723e-14	-0.627211	2.01633e-17	9.12253e-17
ENSG00000162433	AK4	protein_coding	0.0183866	0.675273	0.811024	-1.19746	5.02407e-104	1.79482e-102	-0.9257	4.75192e-19	2.27468e-18
ENSG00000154027	AK5	protein_coding	-0.0434492	0.843726	0.916027	-2.44747	3.28614e-08	1.09866e-07	-2.53369	2.34311e-11	8.22669e-11
ENSG00000140057	AK7	protein_coding	1.16299	2.32898e-09	2.53836e-08	-0.832148	0.0113166	0.0224008	-0.297837	0.261183	0.342137
ENSG00000165695	AK8	protein_coding	0.103237	0.772976	0.873881	-1.01008	0.0900676	0.142859	-0.779553	0.112856	0.164186
ENSG00000155085	AK9	protein_coding	0.569219	0.00783028	0.02545	1.2595	2.17021e-08	7.34125e-08	1.31859	4.16902e-09	1.30792e-08
ENSG00000121057	AKAP1	protein_coding	-0.288455	5.86094e-12	8.76206e-11	-0.670192	2.21177e-32	1.93278e-31	-0.54007	2.26083e-33	1.71055e-32
ENSG00000108599	AKAP10	protein_coding	0.0617348	0.515437	0.687225	0.365995	0.000130335	0.000332084	0.503695	1.54139e-09	4.94774e-09
ENSG00000023516	AKAP11	protein_coding	0.167471	0.00235125	0.00886054	-0.357449	2.80172e-09	9.98527e-09	-0.0653436	0.231106	0.308133
ENSG00000131016	AKAP12	protein_coding	-1.22566	4.23318e-09	4.46846e-08	4.54715	0	0	4.61963	0	0
ENSG00000170776	AKAP13	protein_coding	-0.29641	0.00272902	0.0100813	0.702717	1.61738e-13	7.19107e-13	0.730481	1.89564e-16	8.26264e-16
ENSG00000186471	AKAP14	protein_coding							1.44622	0.118379
ENSG00000197976	AKAP17A	protein_coding	0.385387	1.43142e-06	1.04784e-05	0.327842	0.000236298	0.000585371	0.482561	4.02832e-10	1.3299e-09
ENSG00000241978	AKAP2	protein_coding							1.44622	0.118379
ENSG00000111254	AKAP3	protein_coding	-0.394176	0.367027	0.54944	2.34194	1.46708e-06	4.39214e-06	2.94565	2.41495e-13	9.25112e-13
ENSG00000269285	AKAP4	protein_coding
ENSG00000147081	AKAP4	protein_coding
ENSG00000179841	AKAP5	protein_coding	-0.553473	0.0016854	0.00660945	1.64882	1.73597e-32	1.5222e-31	1.64143	9.11419e-39	7.89401e-38
ENSG00000151320	AKAP6	protein_coding	0.323226	0.0272885	0.0742064	-0.904556	2.71973e-05	7.39831e-05	-1.34424	1.12453e-11	4.00564e-11
ENSG00000118507	AKAP7	protein_coding	-0.236232	0.111653	0.231597	-0.362781	0.0425777	0.0744906	-0.0986055	0.49839	0.581737
ENSG00000105127	AKAP8	protein_coding	-0.284162	0.000249202	0.0011939	-0.248763	0.00968303	0.0193881	-0.264043	0.00537205	0.010319
ENSG00000011243	AKAP8L	protein_coding	0.101401	0.205254	0.365002	0.289058	0.00282931	0.00616999	0.31091	8.01226e-05	0.000189297
ENSG00000127914	AKAP9	protein_coding	0.785882	1.43716e-28	7.6486e-27	-0.721315	1.82718e-41	2.06147e-40	-0.694104	1.40829e-38	1.21275e-37
ENSG00000166452	AKIP1	protein_coding	0.144047	0.215099	0.37784	-0.428365	0.0163131	0.0313368	-0.482778	8.08621e-05	0.000190991
ENSG00000174574	AKIRIN1	protein_coding	-0.076807	0.140702	0.276221	0.810155	2.9486e-36	2.88347e-35	1.03526	3.10679e-62	4.53044e-61
ENSG00000135334	AKIRIN2	protein_coding	-0.0348116	0.853166	0.921057	3.1366	9.17148e-126	4.37065e-124	3.32595	8.64424e-178	5.95518e-176
ENSG00000106948	AKNA	protein_coding	0.288897	0.0232316	0.0649967	-1.81806	3.26841e-16	1.63889e-15	-1.64465	1.78998e-20	9.04213e-20
ENSG00000162641	AKNAD1	protein_coding	-0.303912	0.443206		0.388556	0.641315	0.722318	0.0158109	0.984733	0.993976
ENSG00000117448	AKR1A1	protein_coding	0.260524	9.5393e-07	7.19533e-06	-1.65391	1.00078e-125	4.76034e-124	-1.63161	3.94621e-135	1.73429e-133
ENSG00000085662	AKR1B1	protein_coding	0.262972	0.520408	0.691152	8.02579	1.11981e-148	7.24137e-147	8.08031	7.73569e-152	4.07402e-150
ENSG00000198074	AKR1B10	protein_coding	0.503894	0.247832	0.418508	-0.343186	0.710549	0.778616	0.547674	0.484704	0.569412
ENSG00000227471	AKR1B15	protein_coding	0.00187828	0.995828	0.997498	-1.21304	0.0483782	0.0835683	-1.1659	0.0246638	0.0424239
ENSG00000187134	AKR1C1	protein_coding	0.982363	0.0238161	0.0663308	1.63718	0.0557005	0.0934611	2.52985	0.000444959	0.000979025
ENSG00000266592	AKR1C1	protein_coding
ENSG00000151632	AKR1C2	protein_coding	0.967342	0.0144731		3.10714	0.000732006	0.00171727	3.18594	0.000431235	0.000950604
ENSG00000265231	AKR1C2	protein_coding
ENSG00000196139	AKR1C3	protein_coding	-0.672514	0.0729506	0.166155	-1.82944	0.00564586	0.0117628	-1.30997	0.00795338	0.0148859
ENSG00000265685	AKR1C3	protein_coding
ENSG00000198610	AKR1C4	protein_coding
ENSG00000266359	AKR1C4	protein_coding
ENSG00000196326	AKR1CL1	protein_coding
ENSG00000122787	AKR1D1	protein_coding	-0.61488	0.137831	0.272159	-2.57145	0.00222081	0.0049139	-2.46411	0.000874304	0.00186276
ENSG00000165568	AKR1E2	protein_coding	0.2984	0.255272
ENSG00000053371	AKR7A2	protein_coding	0.24514	0.0239993	0.0667633	1.5028	1.62654e-51	2.33278e-50	1.41445	1.63174e-47	1.7237e-46
ENSG00000162482	AKR7A3	protein_coding	-0.212032	0.587121	0.745968	0.495841	0.320797	0.418344	0.0716115	0.876883	0.906287
ENSG00000142208	AKT1	protein_coding	0.155471	0.00345615	0.012431	-1.03341	1.83738e-53	2.77542e-52	-1.10849	5.51082e-71	9.40233e-70
ENSG00000204673	AKT1S1	protein_coding	-0.151428	0.040361	0.102824	-0.815359	7.39114e-10	2.71995e-09	-0.741549	1.30234e-22	7.0496e-22
ENSG00000105221	AKT2	protein_coding	0.0755281	0.282216	0.458466	-0.501722	8.21135e-13	3.53519e-12	-0.598101	1.92255e-16	8.37705e-16
ENSG00000117020	AKT3	protein_coding	0.107495	0.805205	0.895318	7.80215	1.41987e-90	4.21718e-89	7.71805	3.33354e-89	7.80275e-88
ENSG00000166971	AKTIP	protein_coding	0.223072	0.00192459	0.00741506	-1.07136	1.67899e-24	1.14915e-23	-1.23421	4.51424e-43	4.29839e-42
ENSG00000269155	AL009178.1	protein_coding	0.138045	0.456079		0.742415	0.328673
ENSG00000223474	AL020996.1	protein_coding	0.551751	0.1913	0.346574	-2.28183	0.0152321	0.0294107	0.130548	0.839345	0.875548
ENSG00000111780	AL021546.6	protein_coding
ENSG00000268427	AL022328.1	protein_coding
ENSG00000269824	AL022578.1	protein_coding
ENSG00000268402	AL031320.1	protein_coding	-0.671254	0.122966	0.249484	1.23896	0.0179808	0.0342775	1.11215	0.0227245	0.0393725
ENSG00000214854	AL031590.1	protein_coding
ENSG00000268111	AL031663.1	protein_coding
ENSG00000269549	AL031663.2	protein_coding	0.424932	0.328795		0.83327	0.304107	0.399928	0.930453	0.217722	0.292229
ENSG00000267882	AL031666.2	protein_coding	-0.304438	0.44799		-1.57047	0.0954345	0.150372	-0.970085	0.284146	0.365009
ENSG00000176515	AL033381.1	protein_coding
ENSG00000268302	AL035252.1	protein_coding	0.138045	0.456079		0.856506	0.282726
ENSG00000268332	AL035406.1	protein_coding
ENSG00000268275	AL035588.1	protein_coding	0.138045	0.456079
ENSG00000269104	AL035681.1	protein_coding
ENSG00000257328	AL049543.1	protein_coding
ENSG00000268818	AL049747.1	protein_coding
ENSG00000268702	AL049829.1	protein_coding
ENSG00000224997	AL049840.1	protein_coding	0.121242	0.737968	0.852248	-0.913185	0.124954	0.188001	-0.903076	0.0883392	0.13179
ENSG00000256715	AL050302.1	protein_coding	-0.47455	0.240409		-1.68789	0.0745928	0.121196	-2.11591	0.0250794	0.0428467
ENSG00000269011	AL050303.1	protein_coding	-0.204612	0.630621		-1.7909	0.0587925	0.0981847	-2.23182	0.0179721	0.0316876
ENSG00000225683	AL078585.1	protein_coding
ENSG00000203863	AL079342.1	protein_coding	0.425208	0.329069	0.509869	0.642475	0.463682	0.561452	0.5907	0.440181	0.52534
ENSG00000269407	AL096677.1	protein_coding	-0.141343	0.447278		0.314704	0.726602		-0.604185	0.416665
ENSG00000269709	AL109659.1	protein_coding
ENSG00000268552	AL109927.1	protein_coding
ENSG00000267918	AL117190.2	protein_coding
ENSG00000269375	AL117190.3	protein_coding	-0.331882	0.418199		-0.989448	0.291771	0.386191	-2.09232	0.0268136	0.0455258
ENSG00000267848	AL118506.1	protein_coding	-0.172018	0.693367	0.823182	0.416244	0.551387	0.643667	0.854593	0.161225	0.225924
ENSG00000268628	AL121761.2	protein_coding	-0.307854	0.243537		-0.842414	0.325435		-1.10959	0.211226
ENSG00000269650	AL121895.1	protein_coding							0.612381	0.411214
ENSG00000269117	AL121901.1	protein_coding
ENSG00000234188	AL121963.1	protein_coding
ENSG00000268466	AL132989.1	protein_coding	0.00240356	0.994289	0.996427	-0.953606	0.060669	0.100772	-1.81351	0.000358507	0.000796925
ENSG00000267849	AL133262.1	protein_coding	0.236074	0.316165		0.742415	0.328673		0.95598	0.260503
ENSG00000269120	AL133318.1	protein_coding
ENSG00000268657	AL133373.1	protein_coding	0.992452	0.022939	0.0643289	0.151939	0.871109	0.90761	-0.292722	0.755404	0.80867
ENSG00000235705	AL133481.1	protein_coding	-0.134028	0.460087		-0.417997	0.539544		-0.579617	0.429154
ENSG00000215306	AL135998.1	protein_coding
ENSG00000212673	AL136115.1	protein_coding	0.273194	0.517685		0.831694	0.333494	0.432014	1.70246	0.0203365	0.0355247
ENSG00000215462	AL136218.1	protein_coding	0.135276	0.657345		-0.417997	0.539544		-0.579617	0.429154
ENSG00000269279	AL136376.1	protein_coding
ENSG00000203630	AL136531.1	protein_coding	0.0958296	0.822444	0.905951	-0.518823	0.482613	0.579158	-1.20031	0.0967297	0.143276
ENSG00000268130	AL137002.1	protein_coding
ENSG00000269515	AL137026.1	protein_coding
ENSG00000226209	AL138764.1	protein_coding	0.334072	0.43069	0.612168	-2.36584	0.0116383	0.0229274	-2.2696	0.00930476	0.0171931
ENSG00000215549	AL138815.1	protein_coding
ENSG00000268344	AL138815.2	protein_coding	0.305631	0.456401		-1.09555	0.225586		-1.42237	0.124093
ENSG00000269624	AL138847.1	protein_coding	-0.125302	0.762165		0.0445626	0.959852	0.974721	-0.797235	0.38283	0.470378
ENSG00000268735	AL139080.1	protein_coding
ENSG00000253459	AL139099.1	protein_coding	-0.172954	0.687376		-1.1756	0.205256	0.285605	0.0320459	0.965717	0.985592
ENSG00000248458	AL139147.1	protein_coding	-0.405386	0.153053	0.293833	-0.869863	0.0277331	0.0508132	-0.773444	0.0267553	0.0455027
ENSG00000214479	AL139333.1	protein_coding
ENSG00000269223	AL158091.1	protein_coding
ENSG00000269305	AL158147.2	protein_coding	-0.00482963	0.98432		0.245231	0.78124		-0.579617	0.429154
ENSG00000268457	AL160175.1	protein_coding
ENSG00000268482	AL160274.1	protein_coding
ENSG00000269064	AL160286.1	protein_coding
ENSG00000268155	AL161450.1	protein_coding
ENSG00000268925	AL161645.2	protein_coding	0.138045	0.456079
ENSG00000267987	AL161784.1	protein_coding
ENSG00000212670	AL161915.1	protein_coding	0.552927	0.0671126	0.155425	1.06224	0.00221971	0.00491233	0.850412	0.00776142	0.014547
ENSG00000214645	AL162389.1	protein_coding	0.155002	0.609795	0.762483	0.338012	0.372774	0.472521	0.262901	0.425065	0.511588
ENSG00000234631	AL162407.1	protein_coding
ENSG00000269738	AL162424.1	protein_coding
ENSG00000234237	AL162431.1	protein_coding	-0.498434	0.18202		-0.81575	0.386965	0.48336	-0.827637	0.358687	0.445866
ENSG00000268851	AL162851.1	protein_coding
ENSG00000259171	AL163636.6	protein_coding
ENSG00000215902	AL353354.1	protein_coding	0.0928866	0.761727		1.47829	0.104234	0.162048	0.625565	0.499118	0.58224
ENSG00000269804	AL353354.2	protein_coding
ENSG00000269879	AL353583.1	protein_coding
ENSG00000228537	AL353608.1	protein_coding
ENSG00000265385	AL353608.2	protein_coding
ENSG00000233889	AL353698.1	protein_coding	-0.00482963	0.98432		-0.417997	0.539544		-0.579617	0.429154
ENSG00000227921	AL353791.1	protein_coding	0.439514	0.272357		2.84115	0.000451711	0.00108767	2.86925	0.000141498	0.000327562
ENSG00000268578	AL354718.1	protein_coding	0.617663	0.147661		-1.10523	0.222126		-1.43109	0.122055
ENSG00000269591	AL354808.2	protein_coding	0.234192	0.533665		-0.105814	0.910186		-0.43616	0.642762
ENSG00000215615	AL354822.1	protein_coding
ENSG00000215428	AL354898.1	protein_coding
ENSG00000227164	AL354993.1	protein_coding
ENSG00000177596	AL355390.1	protein_coding				0.742415	0.328673
ENSG00000224474	AL355490.1	protein_coding	0.434518	0.278644		1.399	0.117953	0.179466	0.846473	0.353545	0.441459
ENSG00000268421	AL355531.2	protein_coding
ENSG00000269766	AL356215.1	protein_coding
ENSG00000225996	AL356356.1	protein_coding
ENSG00000212857	AL356585.1	protein_coding
ENSG00000248835	AL357673.1	protein_coding	0.0384767	0.793357	0.88762	0.66028	1.48288e-05	4.1153e-05	0.547642	2.58734e-05	6.36226e-05
ENSG00000269295	AL358113.1	protein_coding
ENSG00000267802	AL358333.1	protein_coding
ENSG00000268211	AL359091.2	protein_coding	-0.119806	0.771794	0.87321	0.0780892	0.894216	0.924286	-0.30254	0.582285	0.658464
ENSG00000204038	AL359195.1	protein_coding
ENSG00000269494	AL359693.1	protein_coding
ENSG00000205850	AL359736.1	protein_coding
ENSG00000205740	AL359878.1	protein_coding	0.497706	0.253338	0.425669	-1.22964	0.182165	0.258057	-1.35437	0.117963	0.170622
ENSG00000196979	AL360004.1	protein_coding	0.260725	0.541599		-0.777338	0.411511	0.508107	-0.438668	0.632932	0.705657
ENSG00000267806	AL360004.2	protein_coding
ENSG00000215642	AL360154.1	protein_coding
ENSG00000268882	AL360181.1	protein_coding
ENSG00000203286	AL365202.1	protein_coding	-0.196422	0.652236	0.794998	-0.943206	0.285535	0.379866	-1.15889	0.158093	0.222064
ENSG00000269408	AL390778.1	protein_coding
ENSG00000212928	AL391152.1	protein_coding
ENSG00000204049	AL391421.1	protein_coding	-0.232468	0.317805		-0.0867274	0.924529		-0.934694	0.269347
ENSG00000268059	AL441883.1	protein_coding							0.612381	0.411214
ENSG00000176134	AL445665.1	protein_coding
ENSG00000226974	AL445989.1	protein_coding
ENSG00000189275	AL450307.1	protein_coding	0.512307	0.114178					0.594435	0.420227
ENSG00000262093	AL512324.1	protein_coding
ENSG00000266766	AL512503.1	protein_coding
ENSG00000232866	AL513478.1	protein_coding
ENSG00000269823	AL513523.1	protein_coding
ENSG00000187461	AL583828.1	protein_coding
ENSG00000269753	AL589739.1	protein_coding				2.40808	0.0109031	0.0216411	2.30514	0.0143153	0.0256879
ENSG00000240510	AL589765.1	protein_coding
ENSG00000268781	AL590235.1	protein_coding
ENSG00000268172	AL590452.1	protein_coding	-0.134028	0.460087		0.245231	0.78124		1.96718	0.0275718	0.0466175
ENSG00000268146	AL590483.1	protein_coding	0.176397	0.549317		0.223951	0.800351		-0.604185	0.416665
ENSG00000268276	AL590523.1	protein_coding
ENSG00000269620	AL590560.1	protein_coding
ENSG00000232850	AL590708.2	protein_coding	0.235099	0.57139		-0.81575	0.386965	0.48336	-0.208993	0.805845	0.847785
ENSG00000268387	AL590714.1	protein_coding
ENSG00000203301	AL590822.1	protein_coding	0.452794	0.293937	0.471901	0.402276	0.585079	0.673427	0.557972	0.408	0.49592
ENSG00000269554	AL590822.2	protein_coding
ENSG00000213121	AL590867.1	protein_coding	-0.338787	0.173561	0.323343	-0.254935	0.389896	0.486214	-0.323668	0.209418	0.282019
ENSG00000214239	AL591025.1	protein_coding	0.00371272	0.988085		0.688874	0.458694		1.63745	0.0743099	0.113022
ENSG00000269337	AL591479.1	protein_coding	0.331212	0.00169885	0.00665265	-4.34161	9.51666e-34	8.65992e-33	-4.35874	3.41746e-53	4.08206e-52
ENSG00000215020	AL591684.1	protein_coding
ENSG00000263801	AL591684.2	protein_coding
ENSG00000268154	AL591806.1	protein_coding				1.32449	0.138748	0.205522	0.977356	0.252514
ENSG00000233094	AL592170.1	protein_coding
ENSG00000220023	AL592183.1	protein_coding
ENSG00000231360	AL592284.1	protein_coding	0.314804	0.245803	0.416193	-1.84408	0.000340894	0.000831498	-2.57371	2.57734e-07	7.32566e-07
ENSG00000268662	AL596220.1	protein_coding							0.594435	0.420227
ENSG00000229631	AL603926.1	protein_coding
ENSG00000215033	AL603965.1	protein_coding
ENSG00000268141	AL606500.1	protein_coding
ENSG00000267884	AL626787.1	protein_coding
ENSG00000197502	AL627171.1	protein_coding							0.594435	0.420227
ENSG00000269832	AL627171.2	protein_coding	0.188002	0.653634		-0.100562	0.913267	0.938509	-1.04549	0.266087	0.346898
ENSG00000237683	AL627309.1	protein_coding	0.477031	0.267007	0.441759	1.85708	0.00142665	0.00323949	1.87753	0.000326215	0.000728446
ENSG00000268179	AL645608.1	protein_coding	-0.175095	0.629356		0.734907	0.41981	0.515613	1.00964	0.22614	0.302477
ENSG00000269308	AL645608.2	protein_coding							0.594435	0.420227
ENSG00000215014	AL645728.1	protein_coding	-0.337573	0.362361	0.544839	-0.578272	0.279366	0.372565	-0.0456779	0.92671	0.951956
ENSG00000227839	AL645730.2	protein_coding	-0.14011	0.647977		-0.842414	0.325435		-0.43616	0.642762
ENSG00000268923	AL645922.1	protein_coding
ENSG00000268365	AL646016.1	protein_coding							0.594435	0.420227
ENSG00000258333	AL662822.15	protein_coding
ENSG00000258060	AL662833.3	protein_coding
ENSG00000257320	AL662834.1	protein_coding
ENSG00000257914	AL662834.2	protein_coding
ENSG00000269730	AL662847.1	protein_coding
ENSG00000273400	AL662890.15	protein_coding
ENSG00000257707	AL662890.2	protein_coding
ENSG00000272652	AL662890.5	protein_coding
ENSG00000272786	AL662890.8	protein_coding
ENSG00000272998	AL662890.9	protein_coding
ENSG00000257147	AL663093.1	protein_coding
ENSG00000257972	AL663093.2	protein_coding
ENSG00000269831	AL669831.1	protein_coding	-0.115153	0.677204		0.00175021	0.998488	0.998801	0.356651	0.704283	0.770785
ENSG00000258097	AL670886.1	protein_coding
ENSG00000268719	AL671561.1	protein_coding
ENSG00000257562	AL671859.1	protein_coding
ENSG00000258160	AL713890.1	protein_coding
ENSG00000257427	AL731683.1	protein_coding
ENSG00000257213	AL773543.1	protein_coding
ENSG00000258248	AL773544.3	protein_coding
ENSG00000255913	AL805909.1	protein_coding
ENSG00000258191	AL805909.2	protein_coding
ENSG00000258208	AL805909.3	protein_coding
ENSG00000257589	AL805913.1	protein_coding
ENSG00000268996	AL807752.1	protein_coding	-0.555362	0.105524	0.221773	-3.41819	1.42459e-05	3.95868e-05	-4.0565	9.35017e-08	2.72875e-07
ENSG00000258286	AL844213.10	protein_coding
ENSG00000258213	AL844527.1	protein_coding
ENSG00000257705	AL844853.1	protein_coding
ENSG00000257944	AL844853.2	protein_coding
ENSG00000258164	AL845454.1	protein_coding
ENSG00000257917	AL901607.1	protein_coding
ENSG00000230610	AL929472.1	protein_coding
ENSG00000257538	AL935026.1	protein_coding
ENSG00000258138	AL935156.1	protein_coding
ENSG00000236029	AL953854.2	protein_coding	-0.00482963	0.98432		1.21204	0.200576	0.28013	1.96718	0.0275718	0.0466175
ENSG00000148218	ALAD	protein_coding	0.0410393	0.72079	0.842031	-1.22534	5.54833e-19	3.09976e-18	-1.10525	1.97607e-21	1.02775e-20
ENSG00000023330	ALAS1	protein_coding	0.183064	0.00696618	0.0229903	-0.0340104	0.663473	0.743245	0.150035	0.0323288	0.0539766
ENSG00000158578	ALAS2	protein_coding	0.236074	0.316165		0.856506	0.282726		0.594435	0.420227
ENSG00000163631	ALB	protein_coding	-0.462883	0.0851972	0.188095	-3.79785	3.5593e-08	1.18688e-07	-3.09123	1.83523e-10	6.16989e-10
ENSG00000170017	ALCAM	protein_coding	1.13674	4.94277e-125	1.68637e-122	-0.246437	7.812e-05	0.000203117	-0.453328	1.23438e-13	4.80004e-13
ENSG00000161618	ALDH16A1	protein_coding	-0.42324	0.000400887	0.00183106	-0.702792	9.2945e-07	2.8206e-06	-0.928396	7.33481e-11	2.50723e-10
ENSG00000059573	ALDH18A1	protein_coding	-0.0610755	0.186862	0.341155	-0.0085967	0.883976	0.915517	0.0141176	0.739314	0.796716
ENSG00000165092	ALDH1A1	protein_coding	-1.33692	4.37922e-47	4.6483e-45	-7.1066	7.06269e-44	8.4379e-43	-5.85585	2.91379e-101	8.19784e-100
ENSG00000128918	ALDH1A2	protein_coding	-0.861834	0.0462712	0.115052	3.66715	1.61893e-25	1.15413e-24	4.02952	4.39761e-32	3.19815e-31
ENSG00000184254	ALDH1A3	protein_coding	-0.448397	0.000523348	0.00233188	-3.57918	2.71958e-53	4.08625e-52	-2.81385	4.35982e-71	7.45293e-70
ENSG00000137124	ALDH1B1	protein_coding	-0.142441	0.0280583	0.0759652	-1.35	4.39608e-80	1.12967e-78	-1.21344	7.07605e-77	1.34103e-75
ENSG00000144908	ALDH1L1	protein_coding	0.553859	0.101435	0.215192	-2.43069	0.00151461	0.00342368	-2.74673	0.000108636	0.000254119
ENSG00000136010	ALDH1L2	protein_coding	0.739833	1.08866e-10	1.41304e-09	-2.22005	2.85739e-20	1.6856e-19	-1.94283	3.01604e-22	1.60936e-21
ENSG00000111275	ALDH2	protein_coding	-0.261442	0.00323215	0.0117364	-0.625161	1.04073e-08	3.58361e-08	-0.376342	0.00161987	0.00333985
ENSG00000108602	ALDH3A1	protein_coding	0.251085	0.451171		3.39936	3.18299e-05	8.59985e-05	3.64174	3.25632e-06	8.57564e-06
ENSG00000072210	ALDH3A2	protein_coding	0.68718	2.66759e-28	1.39912e-26	0.352892	2.61767e-06	7.70489e-06	0.409801	1.069e-08	3.28695e-08
ENSG00000006534	ALDH3B1	protein_coding	-0.229953	0.244011	0.414444	-1.83781	3.6512e-09	1.29495e-08	-1.57051	3.6942e-10	1.22181e-09
ENSG00000132746	ALDH3B2	protein_coding	-0.682579	1.94689e-13	3.43783e-12	-5.89973	1.49427e-42	1.72941e-41	-8.31911	4.03027e-35	3.18745e-34
ENSG00000159423	ALDH4A1	protein_coding	-0.770455	1.20606e-17	3.07651e-16	-2.4544	5.64016e-59	9.63656e-58	-2.23608	3.93417e-79	7.79799e-78
ENSG00000112294	ALDH5A1	protein_coding	-0.553465	6.4927e-08	5.90712e-07	1.28478	2.15462e-46	2.72722e-45	1.32231	3.67503e-55	4.59198e-54
ENSG00000119711	ALDH6A1	protein_coding	-0.105139	0.0540481	0.130269	-2.16885	8.75282e-134	4.55343e-132	-1.97596	2.32163e-168	1.4576e-166
ENSG00000164904	ALDH7A1	protein_coding	-0.584293	0.16939	0.31726	7.24748	3.58956e-134	1.89048e-132	7.18228	4.941e-132	2.10965e-130
ENSG00000118514	ALDH8A1	protein_coding	0.29912	0.459355		3.2875	3.64903e-07	1.13515e-06	3.28206	1.29999e-07	3.76211e-07
ENSG00000143149	ALDH9A1	protein_coding	0.0342385	0.609426	0.76228	-0.545822	1.16327e-13	5.21471e-13	-0.357274	4.90251e-10	1.61079e-09
ENSG00000149925	ALDOA	protein_coding	0.277998	1.01437e-06	7.61067e-06	-0.990557	3.26795e-130	1.63034e-128	-0.698516	3.79777e-08	1.13421e-07
ENSG00000136872	ALDOB	protein_coding	-0.134028	0.460087		1.21204	0.200576	0.28013	1.67375	0.0663422	0.102296
ENSG00000109107	ALDOC	protein_coding	0.698551	4.84167e-20	1.45448e-18	-1.61693	1.23115e-33	1.11713e-32	-1.14996	1.34141e-11	4.76551e-11
ENSG00000033011	ALG1	protein_coding	-0.392273	5.862e-05	0.000320181	-1.1194	2.90009e-17	1.51984e-16	-1.06925	2.6815e-22	1.43415e-21
ENSG00000139133	ALG10	protein_coding	-0.24578	0.181875	0.334317	0.242769	0.21193	0.293771	0.364794	0.0881829	0.131573
ENSG00000175548	ALG10B	protein_coding	0.048104	0.693931	0.823385	0.393805	0.00600292	0.0124319	0.435898	0.000209853	0.000476922
ENSG00000253710	ALG11	protein_coding	-0.215815	0.115119	0.236909	-0.423299	0.0134664	0.0262615	-0.0777782	0.561586	0.639454
ENSG00000182858	ALG12	protein_coding	0.158217	0.169501	0.317406	-0.336262	0.0244819	0.0453836	-0.352919	0.00612813	0.0116659
ENSG00000101901	ALG13	protein_coding	0.142918	0.0833483	0.184846	0.00267941	0.976562	0.983609	0.197992	0.028952	0.0487699
ENSG00000172339	ALG14	protein_coding	-0.231023	0.157503	0.300834	-0.128071	0.425665	0.521926	-0.108563	0.461186	0.546519
ENSG00000189366	ALG1L	protein_coding	-0.14426	0.74009	0.853695	2.24125	7.01429e-05	0.000183553	2.49814	2.45863e-07	7.00072e-07
ENSG00000119523	ALG2	protein_coding	-0.644823	4.17813e-16	9.38042e-15	-0.988451	2.20311e-28	1.71777e-27	-0.828658	1.07211e-26	6.62658e-26
ENSG00000214160	ALG3	protein_coding	-0.255808	6.07676e-05	0.000330683	-1.46906	6.95087e-57	1.13159e-55	-1.57788	7.11914e-87	1.6059e-85
ENSG00000120697	ALG5	protein_coding	-0.846003	4.01601e-19	1.13338e-17	-0.64095	4.71735e-10	1.75803e-09	-0.426757	2.06218e-07	5.90219e-07
ENSG00000088035	ALG6	protein_coding	-0.485226	1.10219e-06	8.2131e-06	0.792175	1.86302e-12	7.87213e-12	0.905187	1.41957e-17	6.45122e-17
ENSG00000159063	ALG8	protein_coding	-0.468591	5.51568e-11	7.42654e-10	-0.0734408	0.334567	0.43325	0.147297	0.0839918	0.125916
ENSG00000086848	ALG9	protein_coding	-0.192147	0.105386	0.221555	0.0743731	0.575285	0.664579	0.189187	0.100742	0.148658
ENSG00000258529	ALG9	protein_coding
ENSG00000262577	ALG9	protein_coding
ENSG00000267229	ALG9	protein_coding
ENSG00000171094	ALK	protein_coding	-0.864234	0.036145		-0.448078	0.604065	0.690611	-2.55213	0.00621899	0.0118045
ENSG00000100601	ALKBH1	protein_coding	-0.177874	0.176228	0.32699	0.726893	1.43819e-06	4.30866e-06	0.824997	2.11402e-13	8.12519e-13
ENSG00000189046	ALKBH2	protein_coding	-0.0962453	0.261003	0.434412	-0.727232	2.31746e-10	8.78655e-10	-1.06867	3.79716e-26	2.30891e-25
ENSG00000166199	ALKBH3	protein_coding	-0.20601	0.0870457	0.191216	-0.119204	0.322664	0.420451	0.148128	0.166676	0.232301
ENSG00000160993	ALKBH4	protein_coding	0.314138	0.018537	0.0536049	0.0230326	0.892283	0.922661	-0.146802	0.327769	0.41383
ENSG00000091542	ALKBH5	protein_coding	0.0806029	0.113146	0.233933	0.362276	6.5001e-11	2.53872e-10	0.396238	3.82287e-09	1.20139e-08
ENSG00000239382	ALKBH6	protein_coding	0.133363	0.498941	0.673257	-0.414156	0.135413	0.201941	-0.617378	0.00550852	0.0105676
ENSG00000125652	ALKBH7	protein_coding	0.151086	0.204959	0.364681	-2.52446	5.91595e-28	4.5488e-27	-2.3305	2.59864e-39	2.28648e-38
ENSG00000137760	ALKBH8	protein_coding	-0.547859	1.55798e-05	9.46481e-05	1.49882	3.08809e-37	3.10792e-36	1.59983	1.82542e-50	2.04618e-49
ENSG00000151360	ALLC	protein_coding				0.742415	0.328673		1.691	0.0719118	0.109973
ENSG00000116127	ALMS1	protein_coding	0.0813948	0.338391	0.520304	1.9652	5.2563e-165	4.0809e-163	1.9296	4.13161e-166	2.5316e-164
ENSG00000108839	ALOX12	protein_coding	0.261608	0.418513	0.601819	-0.372462	0.426788	0.523172	-0.660908	0.117134	0.16979
ENSG00000179477	ALOX12B	protein_coding	0.21827	0.600175	0.755219	-0.455465	0.518545	0.613176	0.0378946	0.947687	0.971235
ENSG00000161905	ALOX15	protein_coding	0.0883859	0.166356	0.313424	-5.4661	1.69412e-119	7.38444e-118	-7.42088	4.73635e-108	1.47411e-106
ENSG00000179593	ALOX15B	protein_coding	-0.324199	0.455068	0.636307	-0.488792	0.537561	0.631597	-2.75514	0.00290258	0.00580015
ENSG00000012779	ALOX5	protein_coding	0.562797	0.180627	0.332472	0.226191	0.723228	0.790273	0.509622	0.388663	0.476505
ENSG00000262552	ALOX5	protein_coding
ENSG00000132965	ALOX5AP	protein_coding							2.11712	0.0250316	0.0428467
ENSG00000179148	ALOXE3	protein_coding	-0.0836821	0.634636	0.78152	-2.24935	1.59907e-11	6.45976e-11	-2.43811	2.43222e-17	1.09574e-16
ENSG00000163295	ALPI	protein_coding							0.594435	0.420227
ENSG00000073331	ALPK1	protein_coding	0.765962	3.00635e-06	2.0887e-05	0.36532	0.0976055	0.153245	0.39719	0.0212931	0.0370483
ENSG00000198796	ALPK2	protein_coding	-2.22604	2.99052e-17	7.42038e-16	-3.51949	1.41879e-13	6.32355e-13	-3.69654	2.72164e-20	1.36672e-19
ENSG00000136383	ALPK3	protein_coding	0.146154	0.189402	0.344352	-3.22771	4.28673e-30	3.51964e-29	-2.85392	8.15449e-47	8.47708e-46
ENSG00000162551	ALPL	protein_coding	0.0731738	0.861435	0.92647	4.50213	1.74115e-21	1.07556e-20	4.63091	7.64161e-23	4.16563e-22
ENSG00000163283	ALPP	protein_coding	0.138045	0.456079		1.73546	0.0629518	0.104184
ENSG00000163286	ALPPL2	protein_coding	0.128186	0.473705		1.80972	0.0543277	0.091458	1.45253	0.116955
ENSG00000003393	ALS2	protein_coding	0.330782	0.000174668	0.000865908	0.949341	3.66183e-26	2.66025e-25	1.03949	1.21316e-38	1.04719e-37
ENSG00000178038	ALS2CL	protein_coding	1.39753	9.48571e-32	5.77178e-30	-1.10343	3.77589e-07	1.17318e-06	-1.05892	6.60796e-10	2.15448e-09
ENSG00000155754	ALS2CR11	protein_coding	-0.0126713	0.969169		1.58992	0.0788723	0.127077	1.34451	0.12459	0.17911
ENSG00000155749	ALS2CR12	protein_coding	0.322724	0.397486	0.581009	-0.605281	0.335694	0.434505	-0.0369224	0.941167	0.965261
ENSG00000180318	ALX1	protein_coding	0.128186	0.473705		6.13111	4.77632e-16	2.38005e-15	6.11655	3.58782e-16	1.54639e-15
ENSG00000156150	ALX3	protein_coding	-0.141343	0.447278		-0.44073	0.525895		-0.604185	0.416665
ENSG00000052850	ALX4	protein_coding	0.675319	0.00186671	0.00721973	2.38957	3.52001e-39	3.75571e-38	2.40982	2.30529e-40	2.07272e-39
ENSG00000183684	ALYREF	protein_coding	-0.267755	1.23639e-05	7.65718e-05	0.403053	7.57437e-11	2.95017e-10	0.453732	1.64079e-15	6.88798e-15
ENSG00000242110	AMACR	protein_coding	-0.413521	0.059728	0.141317	-1.68642	4.68349e-07	1.44673e-06	-1.47511	2.02304e-08	6.12438e-08
ENSG00000178522	AMBN	protein_coding	-0.141343	0.447278		5.27986	1.41872e-13	6.32355e-13	5.51709	1.76584e-15	7.40806e-15
ENSG00000106927	AMBP	protein_coding	0.13859	0.750341	0.859632	-1.07059	0.250989	0.339064	-2.23182	0.0179721	0.0316876
ENSG00000110497	AMBRA1	protein_coding	-0.195957	0.0631207	0.147901	0.4987	0.0020419	0.0045377	0.625475	1.32417e-11	4.7069e-11
ENSG00000123505	AMD1	protein_coding	-0.359639	5.27089e-17	1.27799e-15	-1.68955	0	0	-1.58917	7.0955e-192	5.68755e-190
ENSG00000139344	AMDHD1	protein_coding	0.138045	0.456079		3.33348	0.000238611	0.000590358	3.51137	7.15018e-05	0.000169621
ENSG00000162066	AMDHD2	protein_coding	-0.196402	0.204398	0.364055	-0.612572	0.00325812	0.00705632	-0.820615	6.9311e-06	1.78278e-05
ENSG00000125363	AMELX	protein_coding
ENSG00000099721	AMELY	protein_coding
ENSG00000184675	AMER1	protein_coding	-0.113579	0.23468	0.402887	0.152368	0.102259	0.159258	0.123888	0.156912	0.220514
ENSG00000165566	AMER2	protein_coding	-0.347485	0.424936	0.608015	-1.00513	0.248557	0.336116	0.700875	0.268932	0.349677
ENSG00000178171	AMER3	protein_coding	-0.125028	0.751133		0.786407	0.305519	0.401599	-0.554441	0.50778	0.590641
ENSG00000159461	AMFR	protein_coding	0.209841	0.000233548	0.0011251	-0.308069	1.1109e-05	3.1158e-05	-0.27254	3.98621e-06	1.04407e-05
ENSG00000104899	AMH	protein_coding	-0.249447	0.0533311	0.128931	-0.641546	2.75317e-05	7.48447e-05	-0.784389	6.64429e-07	1.83353e-06
ENSG00000135409	AMHR2	protein_coding	-1.17752	0.000278898	0.00132224	-0.080212	0.8267	0.872831	-0.387018	0.211126	0.284064
ENSG00000160593	AMICA1	protein_coding
ENSG00000181754	AMIGO1	protein_coding	0.0108068	0.928648	0.965027	-1.27333	1.3149e-12	5.6024e-12	-1.05876	1.37005e-13	5.3195e-13
ENSG00000139211	AMIGO2	protein_coding	1.82939	5.35907e-07	4.20177e-06	3.16391	1.55183e-12	6.58881e-12	3.26852	1.68751e-15	7.08178e-15
ENSG00000176020	AMIGO3	protein_coding
ENSG00000101935	AMMECR1	protein_coding	-0.644068	2.81336e-10	3.4634e-09	0.911836	4.85578e-24	3.27605e-23	1.05466	1.08804e-27	6.93873e-27
ENSG00000144233	AMMECR1L	protein_coding	-0.0199267	0.822197	0.90583	1.10541	3.78565e-31	3.19131e-30	1.09546	2.30604e-43	2.20566e-42
ENSG00000166126	AMN	protein_coding	0.130305	0.75867	0.864341	-0.28585	0.658243	0.7386	-0.605473	0.326431	0.41228
ENSG00000151743	AMN1	protein_coding	0.888756	0.000107842	0.000558838	-0.215486	0.541144	0.634632	0.245121	0.364142	0.451745
ENSG00000126016	AMOT	protein_coding	0.432967	7.85238e-06	5.05143e-05	4.96912	0	0	5.06202	0	0
ENSG00000166025	AMOTL1	protein_coding	-1.01162	0.000819712	0.00348548	5.31576	9.58368e-229	1.34503e-226	5.36126	4.01135e-241	4.98777e-239
ENSG00000114019	AMOTL2	protein_coding	-0.245406	0.0689797	0.158882	1.16851	5.36593e-21	3.25795e-20	1.1355	1.21333e-24	6.99724e-24
ENSG00000116748	AMPD1	protein_coding	-0.134028	0.460087		2.051	0.0256667	0.0472951	1.82071	0.0441082	0.071047
ENSG00000116337	AMPD2	protein_coding	0.144894	0.102363	0.216703	-0.253016	0.00148463	0.00335949	-0.203659	0.0105922	0.0193934
ENSG00000133805	AMPD3	protein_coding	1.20434	0.00329534	0.0119289	2.74117	1.13121e-07	3.63774e-07	2.85605	8.74107e-09	2.69746e-08
ENSG00000078053	AMPH	protein_coding	-0.14011	0.647977		6.41208	8.56125e-26	6.15653e-25	6.51483	4.57579e-27	2.86085e-26
ENSG00000145020	AMT	protein_coding	0.192425	0.282821	0.459098	-0.575884	0.0188913	0.0358899	-0.712571	0.00294397	0.00587642
ENSG00000187689	AMTN	protein_coding	-0.741833	0.0596163	0.141109	-2.94297	0.000314277	0.000769588	-4.08994	1.55897e-06	4.19976e-06
ENSG00000237763	AMY1A	protein_coding
ENSG00000174876	AMY1B	protein_coding
ENSG00000187733	AMY1C	protein_coding
ENSG00000243480	AMY2A	protein_coding
ENSG00000240038	AMY2B	protein_coding	0.853561	0.0485643	0.119386	4.70703	7.37288e-14	3.34147e-13	4.45868	4.55317e-13	1.72171e-12
ENSG00000174945	AMZ1	protein_coding	-0.495278	0.256954	0.429878	0.0131609	0.985344	0.990658	-0.0806504	0.905315	0.931931
ENSG00000196704	AMZ2	protein_coding	0.15739	0.0485738	0.119394	0.595403	1.21346e-11	4.93637e-11	0.696708	1.07496e-18	5.08082e-18
ENSG00000262747	AMZ2	protein_coding
ENSG00000153107	ANAPC1	protein_coding	-0.400638	2.38291e-07	1.97432e-06	1.52433	1.73294e-108	6.56742e-107	1.6141	4.373e-93	1.09389e-91
ENSG00000164162	ANAPC10	protein_coding	0.0992596	0.614029	0.76571	2.04113	2.92646e-33	2.62652e-32	2.12538	6.99219e-39	6.0664e-38
ENSG00000141552	ANAPC11	protein_coding	0.0788793	0.512755	0.684781	-0.734459	8.10365e-13	3.49176e-12	-0.738133	1.54861e-15	6.50852e-15
ENSG00000129055	ANAPC13	protein_coding	-0.0275596	0.679817	0.813668	-0.759016	3.13048e-22	1.98318e-21	-0.601921	3.3377e-18	1.5511e-17
ENSG00000110200	ANAPC15	protein_coding	-0.313264	0.0500403	0.122275	-0.337814	0.0805626	0.12917	-0.181752	0.335394	0.422286
ENSG00000166295	ANAPC16	protein_coding	-0.209634	0.00156039	0.00617369	-0.133975	0.0709385	0.116309	-0.169065	0.013926	0.0250687
ENSG00000176248	ANAPC2	protein_coding	-0.114955	0.175678	0.32616	-0.868976	2.20057e-18	1.20285e-17	-0.806862	5.24124e-19	2.50233e-18
ENSG00000053900	ANAPC4	protein_coding	-0.0218372	0.856561	0.922899	0.350248	4.3882e-05	0.000117112	0.441565	1.80154e-09	5.76032e-09
ENSG00000089053	ANAPC5	protein_coding	-0.198956	2.5332e-06	1.77938e-05	-0.649998	3.01931e-39	3.23364e-38	-0.542137	1.39825e-35	1.11974e-34
ENSG00000272204	ANAPC5	protein_coding
ENSG00000196510	ANAPC7	protein_coding	-0.23892	0.000201574	0.000988266	0.521934	4.42081e-17	2.2942e-16	0.619771	1.42716e-18	6.72425e-18
ENSG00000214274	ANG	protein_coding	0.059506	0.825695	0.907894	-2.14222	3.85357e-05	0.000103416	-2.65511	5.22296e-08	1.54572e-07
ENSG00000013523	ANGEL1	protein_coding	-0.0161461	0.834007	0.911587	-0.22059	0.0121998	0.023978	-0.142735	0.0920703	0.13694
ENSG00000174606	ANGEL2	protein_coding	-0.34022	1.19079e-06	8.82173e-06	-0.147864	0.034465	0.0616182	-0.128587	0.0524211	0.0827805
ENSG00000154188	ANGPT1	protein_coding	-0.520447	0.197853		1.73853	0.00795767	0.0161653	1.82572	0.0026117	0.00525017
ENSG00000091879	ANGPT2	protein_coding	-0.381561	0.305116	0.48531	-1.1947	0.043246	0.0755356	-0.81707	0.136863	0.194765
ENSG00000101280	ANGPT4	protein_coding	0.413095	0.167717
ENSG00000116194	ANGPTL1	protein_coding	0.108756	0.6967		0.825932	0.382451	0.47953	0.870996	0.354885	0.442552
ENSG00000136859	ANGPTL2	protein_coding	-0.115168	0.680412		-0.718748	0.375179		-0.401003	0.664489
ENSG00000132855	ANGPTL3	protein_coding	-0.720202	0.0868203	0.190819	-2.11543	0.00805536	0.0163534	-1.95658	0.00422798	0.00823183
ENSG00000167772	ANGPTL4	protein_coding	0.71853	0.054611	0.13141	-1.95887	0.0137774	0.0267963	-1.58131	0.0152913	0.0273182
ENSG00000187151	ANGPTL5	protein_coding	0.211514	0.600337		0.0748912	0.936816	0.956169	-1.43109	0.122055
ENSG00000130812	ANGPTL6	protein_coding	0.274675	0.528992	0.698549	-1.707	0.0637266	0.105384	-1.06706	0.195182	0.26505
ENSG00000171819	ANGPTL7	protein_coding	-0.555261	0.0955099		-1.33505	0.151377	0.22079	-1.70665	0.0697885
ENSG00000227059	ANHX	protein_coding	-0.134028	0.460087		-0.417997	0.539544		-0.579617	0.429154
ENSG00000029534	ANK1	protein_coding	0.0353011	0.919939	0.960299	0.668298	0.103314	0.160697	1.18195	0.00447503	0.00868565
ENSG00000145362	ANK2	protein_coding	0.890219	0.0416732	0.105486	6.18447	1.45911e-34	1.35923e-33	6.08649	5.91448e-34	4.5355e-33
ENSG00000151150	ANK3	protein_coding	-0.244344	6.51699e-08	5.92639e-07	-2.75076	0	0	-2.85097	0	0
ENSG00000151687	ANKAR	protein_coding	0.259628	0.351538	0.533816	0.333179	0.318818	0.416189	0.514086	0.0696719	0.107042
ENSG00000166839	ANKDD1A	protein_coding	0.190411	0.130234	0.260604	-1.62658	7.38618e-15	3.49186e-14	-1.53969	2.68883e-20	1.35104e-19
ENSG00000189045	ANKDD1B	protein_coding	-0.0163756	0.965625		0.0748912	0.936816	0.956169	0.826083	0.347843	0.435551
ENSG00000132623	ANKEF1	protein_coding	-0.269604	0.0220319	0.0622786	-1.31752	5.88646e-17	3.0363e-16	-1.10249	1.61352e-18	7.58969e-18
ENSG00000153930	ANKFN1	protein_coding	0.538623	0.103839					2.58479	0.0055442	0.0106177
ENSG00000185722	ANKFY1	protein_coding	-0.0245624	0.66841	0.806024	0.234428	6.44731e-05	0.000169236	0.489127	1.02861e-19	5.05577e-19
ENSG00000154122	ANKH	protein_coding	-0.771303	7.23945e-27	3.49285e-25	-1.21161	6.99505e-30	5.71393e-29	-1.26422	2.80778e-63	4.19275e-62
ENSG00000131503	ANKHD1	protein_coding	-0.0291225	0.87081	0.931932	-0.818317	0.000960754	0.00222671	-0.933707	3.96082e-05	9.60437e-05
ENSG00000254996	ANKHD1-EIF4EBP3	protein_coding	-0.456564	0.114835	0.236528	-0.773262	0.0484884	0.0837416	-0.91821	0.00698	0.0131637
ENSG00000001629	ANKIB1	protein_coding	0.340958	1.37075e-11	1.97955e-10	-0.848361	7.08678e-39	7.50487e-38	-0.914526	5.2621e-55	6.53023e-54
ENSG00000170209	ANKK1	protein_coding	-0.525342	0.156152		-0.445919	0.62688	0.711883	-0.645732	0.464807	0.55012
ENSG00000160117	ANKLE1	protein_coding	-0.146015	0.702618	0.829881	0.691328	0.144459	0.213044	0.923121	0.0123792	0.0224556
ENSG00000176915	ANKLE2	protein_coding	-0.0915842	0.0932896	0.201742	0.343043	2.16685e-09	7.76376e-09	0.522449	1.01806e-20	5.1849e-20
ENSG00000144504	ANKMY1	protein_coding	0.0359343	0.81596	0.902536	-1.00303	3.36321e-07	1.04841e-06	-0.692327	8.19751e-06	2.09583e-05
ENSG00000106524	ANKMY2	protein_coding	0.125931	0.361913	0.544466	1.05734	1.6631e-14	7.7477e-14	1.08965	3.8365e-15	1.58754e-14
ENSG00000164331	ANKRA2	protein_coding	0.322897	0.00167843	0.00658754	-1.18814	7.52501e-14	3.4074e-13	-1.31146	3.56421e-21	1.84044e-20
ENSG00000148677	ANKRD1	protein_coding	-0.0193334	0.964495		6.059	8.02106e-33	7.11148e-32	5.88799	3.64693e-37	3.03395e-36
ENSG00000088448	ANKRD10	protein_coding	0.308923	0.0016709	0.00656161	0.989404	9.99827e-20	5.75323e-19	1.11599	4.85423e-28	3.13252e-27
ENSG00000167522	ANKRD11	protein_coding	-0.272435	1.88667e-07	1.58796e-06	-0.890975	3.22291e-57	5.29406e-56	-0.777215	3.86525e-56	4.95351e-55
ENSG00000101745	ANKRD12	protein_coding	0.438745	1.22174e-08	1.21485e-07	-0.67268	5.39397e-17	2.7896e-16	-0.86382	4.9585e-33	3.72289e-32
ENSG00000076513	ANKRD13A	protein_coding	0.546142	5.11905e-20	1.53539e-18	-0.0655666	0.397187	0.493619	-0.0500113	0.459186	0.544605
ENSG00000198720	ANKRD13B	protein_coding	0.410995	5.4077e-06	3.59497e-05	-0.0164373	0.880655	0.913575	-0.179464	0.0879861	0.131302
ENSG00000118454	ANKRD13C	protein_coding	-0.141206	0.0751392	0.170136	-0.142388	0.118562	0.180306	-0.0536274	0.581053	0.657421
ENSG00000172932	ANKRD13D	protein_coding	0.249259	0.0020645	0.00788887	-1.38168	1.25309e-28	9.84853e-28	-1.34968	1.13837e-35	9.13059e-35
ENSG00000134461	ANKRD16	protein_coding	0.169485	0.274601	0.450629	-0.380599	0.0821654	0.131443	-0.694618	0.00016057	0.000369765
ENSG00000132466	ANKRD17	protein_coding	-0.0836599	0.0632462	0.148104	0.314178	4.12619e-11	1.62974e-10	0.437694	9.89981e-22	5.19766e-21
ENSG00000273170	ANKRD18A	protein_coding
ENSG00000180071	ANKRD18A	protein_coding	-0.156447	0.427295	0.609474	0.512946	0.0269179	0.0494223	0.793947	3.71516e-07	1.04513e-06
ENSG00000230453	ANKRD18B	protein_coding	0.582129	0.15284	0.293661	3.63892	4.92178e-19	2.75454e-18	3.97267	2.85846e-26	1.7452e-25
ENSG00000165887	ANKRD2	protein_coding	-0.947434	0.0233903		-1.52319	0.0932574	0.14746	-2.05791	0.0200799	0.0351006
ENSG00000196774	ANKRD20A1	protein_coding				0.742415	0.328673
ENSG00000183148	ANKRD20A2	protein_coding	-0.134028	0.460087		-0.417997	0.539544		0.0112809	0.989857
ENSG00000132498	ANKRD20A3	protein_coding				2.12626	0.0248722	0.0459903	1.12821	0.204524
ENSG00000172014	ANKRD20A4	protein_coding	0.150887	0.706201	0.832008	-0.481338	0.483404	0.579971	-0.430325	0.476835	0.561747
ENSG00000152766	ANKRD22	protein_coding	0.59328	0.0324772	0.0857769	-4.09525	1.31172e-06	3.94041e-06	-3.82489	4.21928e-08	1.25525e-07
ENSG00000163126	ANKRD23	protein_coding	-0.368866	0.397169	0.580635	0.557667	0.357266	0.458068	-0.234705	0.703042	0.770785
ENSG00000089847	ANKRD24	protein_coding	0.0647102	0.785855	0.882534	-0.295396	0.337823	0.436735	-1.36431	2.33736e-05	5.77208e-05
ENSG00000107890	ANKRD26	protein_coding	-0.125002	0.458986	0.639419	0.973254	4.053e-18	2.19148e-17	1.03392	5.43038e-22	2.87537e-21
ENSG00000105186	ANKRD27	protein_coding	-0.0413413	0.503311	0.676629	-0.575228	3.89103e-13	1.7039e-12	-0.363088	3.32855e-07	9.3917e-07
ENSG00000206560	ANKRD28	protein_coding	-0.273845	9.44885e-07	7.12992e-06	-0.277961	9.13538e-05	0.000236155	-0.17394	0.00158498	0.00327055
ENSG00000154065	ANKRD29	protein_coding	-1.09965	3.19056e-61	4.61809e-59	-3.30158	2.87503e-138	1.61046e-136	-3.51583	1.42886e-224	1.54329e-222
ENSG00000148513	ANKRD30A	protein_coding	0.00371272	0.988085		-0.417997	0.539544		-0.579617	0.429154
ENSG00000180777	ANKRD30B	protein_coding	-0.677848	0.11447		-1.51264	0.096101	0.151087	-0.573392	0.436189	0.521308
ENSG00000163046	ANKRD30BL	protein_coding	-0.12438	0.775107	0.875196	-2.25794	0.0110913	0.0219821	-2.52054	0.00243362	0.00491583
ENSG00000145700	ANKRD31	protein_coding	-0.435215	0.199795	0.357892	-0.00279557	0.994592	0.998148	-0.258651	0.488283	0.572167
ENSG00000133302	ANKRD32	protein_coding	-0.273139	0.00613635	0.0205686	0.399246	1.23072e-05	3.43867e-05	0.522413	4.27754e-09	1.3413e-08
ENSG00000167612	ANKRD33	protein_coding
ENSG00000164236	ANKRD33B	protein_coding	-0.141343	0.447278		4.609	5.77698e-10	2.14043e-09	4.6455	3.32144e-10	1.10124e-09
ENSG00000181039	ANKRD34A	protein_coding	0.0782961	0.788309	0.884146	1.40063	9.73169e-07	2.95081e-06	1.24207	6.04386e-07	1.67545e-06
ENSG00000272031	ANKRD34A	protein_coding
ENSG00000189127	ANKRD34B	protein_coding	0.121195	0.763063	0.867375	0.895633	0.0840736	0.134143	2.38419	5.36367e-10	1.75732e-09
ENSG00000235711	ANKRD34C	protein_coding	0.138045	0.456079		1.19389	0.172304
ENSG00000198483	ANKRD35	protein_coding	-0.00482963	0.98432		0.245231	0.78124		0.462036	0.623213
ENSG00000263773	ANKRD35	protein_coding
ENSG00000135976	ANKRD36	protein_coding	0.309705	0.0979728	0.209428	1.82916	5.48529e-28	4.22148e-27	1.6459	1.70819e-23	9.4821e-23
ENSG00000174501	ANKRD36C	protein_coding	0.159514	0.43777	0.619466	2.27886	4.18063e-40	4.58111e-39	2.00255	1.51541e-35	1.21204e-34
ENSG00000186352	ANKRD37	protein_coding	0.0679403	0.77265	0.873746	-1.59721	0.000104959	0.00026996	-0.614459	0.0213822	0.0371807
ENSG00000213337	ANKRD39	protein_coding	-0.0979033	0.583926	0.743636	0.379146	0.0639265	0.105688	0.331202	0.0519605	0.0821022
ENSG00000154945	ANKRD40	protein_coding	-0.392232	1.54496e-08	1.51841e-07	0.533157	9.66374e-06	2.72632e-05	0.737279	3.81858e-35	3.02191e-34
ENSG00000137494	ANKRD42	protein_coding	0.137302	0.33309	0.515055	0.1011	0.509971	0.605447	0.193739	0.163942	0.229118
ENSG00000065413	ANKRD44	protein_coding	0.0763958	0.705531	0.831593	-0.223051	0.335774	0.434526	-0.218733	0.262126	0.343279
ENSG00000183831	ANKRD45	protein_coding	-0.31342	0.45895	0.639419	-1.38224	0.0728323	0.119025	-0.855171	0.168045	0.233776
ENSG00000186106	ANKRD46	protein_coding	-0.451961	2.61505e-05	0.000152606	0.70626	5.37883e-13	2.335e-12	1.06197	1.70901e-35	1.36475e-34
ENSG00000168876	ANKRD49	protein_coding	0.00391254	0.977301	0.986804	0.906906	3.44695e-14	1.58841e-13	1.02944	4.47898e-16	1.92139e-15
ENSG00000151458	ANKRD50	protein_coding	0.521209	6.30222e-07	4.9007e-06	1.56981	3.63783e-59	6.26152e-58	1.54199	2.24777e-57	2.94277e-56
ENSG00000139645	ANKRD52	protein_coding	0.153245	0.0128128	0.0391683	0.843692	1.24035e-49	1.70701e-48	0.726961	1.44553e-41	1.33116e-40
ENSG00000144031	ANKRD53	protein_coding	0.124728	0.690795		1.10357	0.231587	0.31635	0.478382	0.612419	0.686631
ENSG00000271799	ANKRD53	protein_coding
ENSG00000100124	ANKRD54	protein_coding	-0.0981162	0.363796	0.546252	-0.100235	0.414098	0.510759	0.0173477	0.873282	0.903408
ENSG00000164512	ANKRD55	protein_coding	-0.115153	0.677204		0.796235	0.39713	0.493572	0.0404449	0.965635	0.985592
ENSG00000135299	ANKRD6	protein_coding	0.659737	0.012707	0.0388947	3.58677	4.5106e-62	8.22958e-61	3.66683	1.4238e-64	2.16672e-63
ENSG00000124227	ANKRD60	protein_coding
ENSG00000157999	ANKRD61	protein_coding	-0.150235	0.662918	0.802802	-0.272538	0.529441	0.623606	0.0219438	0.950412	0.973674
ENSG00000181626	ANKRD62	protein_coding	-1.23929	0.000638887	0.0027899	-3.06009	2.43993e-05	6.66273e-05	-4.13405	4.19025e-08	1.2469e-07
ENSG00000230778	ANKRD63	protein_coding	-0.115153	0.677204		1.07222	0.24845	0.336078	0.356651	0.704283	0.770785
ENSG00000235098	ANKRD65	protein_coding	0.594849	0.0338258	0.0888229	-2.21972	0.000341987	0.000833944	-2.60553	2.36492e-06	6.29049e-06
ENSG00000230062	ANKRD66	protein_coding	0.00371272	0.988085		-0.417997	0.539544		-0.579617	0.429154
ENSG00000106013	ANKRD7	protein_coding				2.96794	0.00135432	0.00308429	2.8132	0.00227649	0.00461783
ENSG00000156381	ANKRD9	protein_coding	0.634824	7.37727e-05	0.000394929	-0.724612	0.00116467	0.00267457	-1.18885	7.16955e-09	2.2238e-08
ENSG00000064999	ANKS1A	protein_coding	0.0911028	0.194339	0.350617	0.479505	4.18432e-12	1.74043e-11	0.590532	7.13011e-06	1.83194e-05
ENSG00000185046	ANKS1B	protein_coding	1.97283	1.37871e-13	2.46184e-12	-0.453671	0.406966	0.503835	-0.89597	0.0591936	0.0925444
ENSG00000168096	ANKS3	protein_coding	0.101747	0.422354	0.605454	-0.690887	9.55849e-06	2.69752e-05	-0.472818	0.000349243	0.000777146
ENSG00000175311	ANKS4B	protein_coding	-0.2066	0.633847	0.781056	-1.02743	0.199994	0.27996	-1.12992	0.153173	0.215866
ENSG00000165138	ANKS6	protein_coding	-0.369028	0.000491114	0.00220057	1.19282	2.74061e-40	3.01869e-39	1.25541	3.18551e-63	4.74291e-62
ENSG00000206199	ANKUB1	protein_coding	0.207129	0.608183		-1.10523	0.222126		0.275706	0.759392	0.812155
ENSG00000163516	ANKZF1	protein_coding	0.267381	0.000354723	0.00164299	-0.887141	7.67008e-20	4.43251e-19	-0.730282	2.83445e-19	1.36734e-18
ENSG00000011426	ANLN	protein_coding	-0.466393	4.07947e-11	5.59127e-10	-0.162081	0.0135028	0.0263304	0.00156137	0.978586	0.99304
ENSG00000131620	ANO1	protein_coding	-0.00482963	0.98432		1.80235	0.0513083	0.0876634	2.39731	0.00567734	0.0108604
ENSG00000160746	ANO10	protein_coding	0.0431534	0.634238	0.781286	-0.531717	4.04908e-06	1.17596e-05	-0.398793	9.63828e-05	0.0002266
ENSG00000047617	ANO2	protein_coding	-0.11414	0.791708		2.44555	4.35443e-05	0.000116247	2.04514	0.000522806	0.00114193
ENSG00000134343	ANO3	protein_coding	0.128186	0.473705
ENSG00000151572	ANO4	protein_coding	0.835141	0.0423638		5.00534	5.11627e-12	2.11704e-11	5.25575	7.58108e-14	2.97937e-13
ENSG00000262139	ANO4	protein_coding
ENSG00000171714	ANO5	protein_coding	0.427439	0.325348		7.23644	4.13838e-50	5.77317e-49	7.33324	2.77912e-52	3.24804e-51
ENSG00000177119	ANO6	protein_coding	-0.108398	0.0856175	0.188783	-0.117324	0.0853558	0.136053	-0.0295658	0.640456	0.712768
ENSG00000146205	ANO7	protein_coding	-0.271389	0.115273	0.237089	-1.97927	1.47447e-10	5.64821e-10	-1.73232	1.49818e-13	5.80552e-13
ENSG00000074855	ANO8	protein_coding	-0.205999	0.0601555	0.142033	-1.03387	7.5832e-13	3.27192e-12	-1.06771	3.38264e-12	1.2337e-11
ENSG00000185101	ANO9	protein_coding	1.45654	2.11131e-11	2.97922e-10	-3.58839	3.02653e-07	9.47036e-07	-4.63464	2.2609e-10	7.56007e-10
ENSG00000140350	ANP32A	protein_coding	-0.374531	2.62152e-06	1.83737e-05	0.681952	1.87205e-36	1.84198e-35	0.75718	4.09107e-53	4.87524e-52
ENSG00000136938	ANP32B	protein_coding	-0.338701	1.09007e-06	8.12917e-06	0.170181	0.00103055	0.0023822	0.215435	4.16181e-06	1.08771e-05
ENSG00000139223	ANP32D	protein_coding
ENSG00000143401	ANP32E	protein_coding	0.245368	0.00346127	0.01244	1.87073	7.5216e-238	1.11054e-235	2.04465	0	0
ENSG00000265346	ANP32E	protein_coding
ENSG00000166825	ANPEP	protein_coding	-0.383541	0.262673	0.436605	-1.46339	0.00334326	0.00722844	-1.82335	5.23053e-05	0.000125744
ENSG00000169604	ANTXR1	protein_coding	0.525293	1.32915e-06	9.78602e-06	1.4604	1.64067e-38	1.71823e-37	1.51745	1.49855e-57	1.97406e-56
ENSG00000163297	ANTXR2	protein_coding	-0.897737	0.000209781	0.00102299	2.89413	8.30024e-74	1.90488e-72	2.88724	2.16776e-82	4.54037e-81
ENSG00000198250	ANTXRL	protein_coding	0.0158766	0.968442	0.981745	-2.31378	0.00680338	0.0139391	-3.4741	8.7851e-05	0.000207019
ENSG00000135046	ANXA1	protein_coding	1.35997	0.000812528	0.0034575	7.63475	2.56908e-78	6.40214e-77	7.39014	1.39106e-75	2.57503e-74
ENSG00000109511	ANXA10	protein_coding	-0.426747	0.156964		-0.381542	0.68705	0.759941	-1.42237	0.124093
ENSG00000122359	ANXA11	protein_coding	0.120519	0.0463868	0.115264	-0.271569	0.000159003	0.000401445	-0.237457	0.00021993	0.000498756
ENSG00000104537	ANXA13	protein_coding	0.162363	0.690176		-0.283151	0.758696	0.815081	-1.19762	0.201749	0.272744
ENSG00000182718	ANXA2	protein_coding	-0.076795	0.800972	0.892897	6.03999	5.33566e-193	5.38691e-191	6.13154	3.04851e-224	3.27876e-222
ENSG00000177721	ANXA2R	protein_coding	-0.77045	0.073898	0.167803	1.27051	0.0131132	0.0256284	0.972995	0.0263165	0.0448012
ENSG00000138772	ANXA3	protein_coding	0.0826488	0.847031	0.918102	4.29499	1.12953e-21	7.02328e-21	4.07201	1.55945e-19	7.60484e-19
ENSG00000196975	ANXA4	protein_coding	0.54121	6.73895e-11	8.97869e-10	-1.3268	2.59025e-19	1.46507e-18	-1.07827	1.63831e-25	9.748e-25
ENSG00000164111	ANXA5	protein_coding	0.157602	0.0204491	0.058357	0.802206	5.2097e-59	8.91899e-58	0.874065	1.17009e-85	2.59128e-84
ENSG00000197043	ANXA6	protein_coding	0.160471	0.00070606	0.00305177	-0.388981	2.4399e-11	9.74245e-11	-0.255545	3.75918e-05	9.13892e-05
ENSG00000138279	ANXA7	protein_coding	-0.199247	1.87881e-05	0.000112352	-1.24268	1.15001e-96	3.74677e-95	-1.19634	2.47657e-88	5.72328e-87
ENSG00000165390	ANXA8	protein_coding
ENSG00000265190	ANXA8	protein_coding
ENSG00000150165	ANXA8L1	protein_coding
ENSG00000186807	ANXA8L2	protein_coding
ENSG00000143412	ANXA9	protein_coding	0.371807	0.092933	0.201153	-0.793695	0.0132554	0.0258823	-0.748327	0.00935899	0.0172895
ENSG00000136250	AOAH	protein_coding	-0.14937	0.732331	0.849024	0.0813998	0.912456	0.938509	-0.772345	0.303594	0.386582
ENSG00000002726	AOC1	protein_coding	-0.0571761	0.895365	0.946909	-1.50938	0.102202	0.159199	-1.62943	0.0603269	0.0941403
ENSG00000131480	AOC2	protein_coding	0.225274	0.0963092	0.206914	0.108303	0.557209	0.648951	-0.226408	0.23166	0.30871
ENSG00000131471	AOC3	protein_coding	0.529496	0.000353895	0.00164035	0.197617	0.238585	0.324176	-0.243915	0.122912	0.176917
ENSG00000138356	AOX1	protein_coding	-0.189315	0.655715	0.797257	-0.204958	0.757289	0.813946	-0.0458322	0.936312	0.960891
ENSG00000265590	AP000275.65	protein_coding
ENSG00000249624	AP000295.9	protein_coding
ENSG00000268265	AP000304.1	protein_coding	0.00371272	0.988085		0.844171	0.371904	0.471675	1.30437	0.161518	0.226165
ENSG00000249209	AP000304.12	protein_coding
ENSG00000243627	AP000322.53	protein_coding	-0.141343	0.447278		0.976302	0.300904	0.396349	0.782356	0.407874	0.495789
ENSG00000267954	AP000349.1	protein_coding
ENSG00000251357	AP000350.10	protein_coding
ENSG00000218537	AP000350.4	protein_coding	-0.0423506	0.90049	0.950224	-3.31455	2.85468e-05	7.74808e-05	-2.99252	2.65676e-06	7.04472e-06
ENSG00000176984	AP000679.2	protein_coding	0.417615	0.164815		0.856506	0.282726
ENSG00000268098	AP000688.1	protein_coding	-0.148573	0.62661		-0.842414	0.325435		0.0235985	0.980084	0.993136
ENSG00000267976	AP000695.1	protein_coding	0.138516	0.749714	0.859412	-0.789648	0.368849	0.470252	-0.96831	0.257853	0.338379
ENSG00000255537	AP000708.1	protein_coding	0.0873167	0.837422		-1.51447	0.107629	0.165383	-0.206435	0.817816	0.857654
ENSG00000256100	AP000721.4	protein_coding
ENSG00000269601	AP000758.1	protein_coding
ENSG00000173727	AP000769.1	protein_coding	0.51646	0.215786	0.378691	-0.446791	0.530386	0.624632	-0.825111	0.211021	0.283953
ENSG00000254667	AP000783.1	protein_coding				3.81808	1.42328e-05	3.95592e-05	4.13768	1.07785e-06	2.93624e-06
ENSG00000187811	AP000867.1	protein_coding	-0.28091	0.42112	0.604184	-1.68725	0.0059224	0.0122809	-1.4143	0.00361185	0.0071231
ENSG00000268467	AP000889.3	protein_coding
ENSG00000215504	AP000974.1	protein_coding	0.66006	0.0504054	0.122994	0.650937	0.159007	0.230581	0.248984	0.564878	0.642772
ENSG00000214305	AP001024.1	protein_coding	-1.27323	0.00350352	0.012554	-1.72486	0.0361219	0.0643463	-2.75269	0.00103273	0.00218205
ENSG00000214306	AP001024.2	protein_coding	-0.76537	0.0579499		-1.94765	0.0398662	0.0702908	-2.40894	0.0102463	0.0188075
ENSG00000267913	AP001055.1	protein_coding	-0.405139	0.343987		-0.805031	0.368294	0.46978	-1.00856	0.227124	0.303634
ENSG00000272804	AP001067.1	protein_coding
ENSG00000268046	AP001094.1	protein_coding	-0.0861827	0.778194		-0.919007	0.285547		-0.672104	0.472866	0.557845
ENSG00000269570	AP001350.1	protein_coding	0.110005	0.752294		-0.0867274	0.924529		0.0160483	0.986359
ENSG00000269018	AP001362.1	protein_coding
ENSG00000267937	AP001421.1	protein_coding
ENSG00000235878	AP001468.1	protein_coding	-0.535922	0.184013	0.337113	-0.360486	0.511338	0.606928	0.852773	0.0315116	0.0527088
ENSG00000268856	AP001579.1	protein_coding	0.0334999	0.938869	0.970147	-2.17353	0.0212477	0.0399125	-0.988934	0.210125	0.282911
ENSG00000228120	AP001631.10	protein_coding	0.138045	0.456079
ENSG00000224130	AP001652.1	protein_coding
ENSG00000254531	AP001816.1	protein_coding	0.00111687	0.992701	0.995776	-4.06859	7.61041e-09	2.64049e-08	-5.54729	2.51329e-54	3.0785e-53
ENSG00000179038	AP001885.1	protein_coding	-0.115153	0.677204		0.32756	0.727665	0.792619	-0.934694	0.269347
ENSG00000268351	AP001888.1	protein_coding
ENSG00000269042	AP001925.1	protein_coding
ENSG00000204306	AP002348.1	protein_coding
ENSG00000268602	AP002353.1	protein_coding
ENSG00000268472	AP002884.2	protein_coding	0.236074	0.316165		0.856506	0.282726		0.977356	0.252514
ENSG00000272790	AP002884.3	protein_coding
ENSG00000268192	AP002956.1	protein_coding
ENSG00000267981	AP003041.2	protein_coding	-0.0401885	0.91591	0.958555	-2.42411	0.00152902	0.00345443	-1.58855	0.00725505	0.013643
ENSG00000268936	AP003062.1	protein_coding
ENSG00000254614	AP003068.23	protein_coding	1.03441	0.00112661	0.00463201	0.146741	0.759854	0.815919	-0.13579	0.791588	0.836341
ENSG00000269089	AP003733.1	protein_coding	0.0685286	0.846124	0.917563	-3.48676	7.52137e-05	0.000195979	-2.81593	4.98051e-05	0.000119982
ENSG00000181908	AP003774.4	protein_coding	0.562854	0.197802	0.354854	0.81893	0.279589	0.372732	0.659103	0.352247	0.440373
ENSG00000215527	AP005482.1	protein_coding	0.564484	0.139815		1.13858	0.228186	0.312445	1.30437	0.161518	0.226165
ENSG00000255284	AP006621.5	protein_coding	0.316885	0.108595	0.226904	-0.0499533	0.838872	0.882254	-0.340804	0.12441	0.178901
ENSG00000138660	AP1AR	protein_coding	-0.0998996	0.239911	0.409445	-0.31308	0.000346334	0.000843882	-0.215332	0.0100693	0.0185052
ENSG00000100280	AP1B1	protein_coding	0.0312231	0.525839	0.695609	-0.153549	0.00843222	0.0170683	-0.0690686	0.199825	0.270545
ENSG00000166747	AP1G1	protein_coding	-0.110921	0.0184939	0.0535288	-0.183086	0.00511292	0.0107268	-0.0108033	0.882905	0.911509
ENSG00000213983	AP1G2	protein_coding	0.302336	0.0273305	0.07431	-0.0375366	0.787821	0.839015	-0.0071425	0.95779	0.979855
ENSG00000072958	AP1M1	protein_coding	0.204357	0.0116322	0.0359793	0.596339	2.30467e-12	9.70783e-12	0.571924	8.14272e-12	2.9135e-11
ENSG00000129354	AP1M2	protein_coding	0.196231	0.000269284	0.00128207	-5.15937	2.5958e-131	1.31296e-129	-7.74789	3.29452e-96	8.68431e-95
ENSG00000106367	AP1S1	protein_coding	0.325128	1.21687e-12	1.98715e-11	-2.37847	7.24662e-225	9.69112e-223	-2.68921	0	0
ENSG00000182287	AP1S2	protein_coding	0.0871176	0.589631	0.747991	1.57827	9.27156e-37	9.20775e-36	1.68812	4.69988e-46	4.79199e-45
ENSG00000152056	AP1S3	protein_coding	-0.78216	1.32721e-13	2.38323e-12	-0.826258	1.67631e-13	7.44789e-13	-0.766213	3.74813e-13	1.42384e-12
ENSG00000196961	AP2A1	protein_coding	0.226673	0.00277385	0.0102311	-0.986625	4.77857e-39	5.08155e-38	-0.981861	1.80353e-43	1.73349e-42
ENSG00000183020	AP2A2	protein_coding	-0.0191694	0.750268	0.859632	-0.278812	0.001222	0.00280169	-0.310458	3.86574e-06	1.01324e-05
ENSG00000006125	AP2B1	protein_coding	0.186892	1.88426e-06	1.35239e-05	0.414361	7.38125e-25	5.12892e-24	0.593615	2.45312e-47	2.58176e-46
ENSG00000270478	AP2B1	protein_coding
ENSG00000161203	AP2M1	protein_coding	0.0833775	0.0267087	0.07291	-0.837947	2.66485e-74	6.17679e-73	-0.770329	2.32719e-72	4.03537e-71
ENSG00000042753	AP2S1	protein_coding	-0.174948	0.00933958	0.0297007	-0.25261	0.00114673	0.00263527	-0.361126	4.20034e-07	1.17656e-06
ENSG00000132842	AP3B1	protein_coding	0.271672	0.000350714	0.00162718	1.31119	1.93577e-76	4.66906e-75	1.2718	4.50912e-79	8.91679e-78
ENSG00000103723	AP3B2	protein_coding	0.85467	0.00523712	0.0178456	2.3711	2.08838e-13	9.25622e-13	2.24882	4.21023e-15	1.7388e-14
ENSG00000065000	AP3D1	protein_coding	-0.207306	9.19743e-06	5.8342e-05	-0.2961	4.15831e-08	1.37799e-07	-0.119253	0.0359511	0.0593635
ENSG00000185009	AP3M1	protein_coding	-0.0489101	0.42459	0.60775	0.373604	9.4407e-12	3.8546e-11	0.476242	1.35734e-14	5.49795e-14
ENSG00000070718	AP3M2	protein_coding	-0.143592	0.102268	0.216526	0.221657	0.00804889	0.0163415	0.344877	5.31293e-06	1.37895e-05
ENSG00000177879	AP3S1	protein_coding	-0.0506816	0.529147	0.698549	0.434097	1.15432e-08	3.97047e-08	0.368559	2.17253e-06	5.79083e-06
ENSG00000157823	AP3S2	protein_coding	0.328119	0.00028359	0.00134249	-0.431784	0.000216682	0.000538816	-0.402495	5.34877e-05	0.000128356
ENSG00000134262	AP4B1	protein_coding	-0.0311725	0.806328	0.89613	0.352401	0.00681205	0.0139557	0.484944	0.000100073	0.000234908
ENSG00000081014	AP4E1	protein_coding	-0.489606	1.53099e-06	1.11433e-05	0.490309	7.18516e-07	2.19429e-06	0.531003	4.01358e-08	1.19642e-07
ENSG00000221838	AP4M1	protein_coding	0.345724	0.000402149	0.00183595	-1.19665	1.04761e-14	4.9235e-14	-1.36881	1.68027e-25	9.99537e-25
ENSG00000100478	AP4S1	protein_coding	-0.0753278	0.781783	0.879383	0.69485	0.0146209	0.0283204	0.867516	0.00215255	0.00437793
ENSG00000254470	AP5B1	protein_coding	0.0189383	0.898598	0.949184	-0.136796	0.445942	0.543604	-0.386663	0.0186659	0.0327794
ENSG00000053770	AP5M1	protein_coding	-0.101608	0.289526	0.46712	-0.18612	0.026678	0.0489925	0.0245116	0.806898	0.848578
ENSG00000125843	AP5S1	protein_coding	-0.00620136	0.971927	0.983561	0.335946	0.0836554	0.133592	0.149576	0.400266	0.488404
ENSG00000242802	AP5Z1	protein_coding	0.0733152	0.495664	0.670786	-0.564787	0.000157556	0.000397989	-0.25926	0.0248956	0.0427447
ENSG00000120868	APAF1	protein_coding	0.478724	1.20278e-05	7.4587e-05	1.57816	7.66558e-53	1.13574e-51	1.6731	1.31978e-78	2.59177e-77
ENSG00000107282	APBA1	protein_coding	0.783702	0.00373518	0.0132771	0.268596	0.46791	0.565419	0.405935	0.193403	0.263044
ENSG00000034053	APBA2	protein_coding	-0.0467041	0.627901	0.776389	-0.784247	2.15657e-12	9.08997e-12	-0.777871	4.29523e-15	1.77333e-14
ENSG00000011132	APBA3	protein_coding	0.300291	0.0650404	0.151507	0.0244373	0.898197	0.927725	-0.195345	0.284826	0.36579
ENSG00000166313	APBB1	protein_coding	0.723043	1.02199e-08	1.02877e-07	1.9966	4.78092e-65	9.30786e-64	2.08961	7.03773e-82	1.45847e-80
ENSG00000077420	APBB1IP	protein_coding	0.350945	0.315101		0.245231	0.78124		0.0112809	0.989857
ENSG00000163697	APBB2	protein_coding	0.34236	0.0145362	0.0435381	1.66642	8.82652e-24	5.90199e-23	1.60013	1.3208e-52	1.55866e-51
ENSG00000113108	APBB3	protein_coding	0.214502	0.0768994	0.173218	-0.773541	2.85826e-05	7.75696e-05	-0.81548	8.76882e-08	2.56356e-07
ENSG00000134982	APC	protein_coding	-0.107542	0.177201	0.328127	0.877235	1.30953e-27	9.97296e-27	0.915142	5.82335e-31	4.09934e-30
ENSG00000115266	APC2	protein_coding	-0.700725	7.63984e-08	6.84647e-07	-2.84015	6.3931e-32	5.52619e-31	-2.86326	3.86751e-48	4.1404e-47
ENSG00000154856	APCDD1	protein_coding	0.300127	0.287417	0.464978	1.5239	1.06862e-07	3.44341e-07	1.58467	2.76314e-10	9.18883e-10
ENSG00000198768	APCDD1L	protein_coding	0.128186	0.473705		0.742415	0.328673
ENSG00000132703	APCS	protein_coding
ENSG00000164062	APEH	protein_coding	-0.0170028	0.749605	0.859363	-2.4031	1.09983e-250	1.75581e-248	-2.43492	1.11115e-201	9.56865e-200
ENSG00000100823	APEX1	protein_coding	-0.0386917	0.411963	0.595907	-0.103918	0.0547096	0.0920342	-0.079344	0.104863	0.153982
ENSG00000169188	APEX2	protein_coding	0.122313	0.09343	0.202	-0.542036	3.1493e-09	1.12021e-08	-0.313822	6.98971e-05	0.000165969
ENSG00000117362	APH1A	protein_coding	-0.0084413	0.888441	0.942665	0.209528	0.000576791	0.00137242	0.326405	2.2927e-08	6.92592e-08
ENSG00000266334	APH1A	protein_coding
ENSG00000138613	APH1B	protein_coding	0.963232	5.8688e-28	2.99012e-26	-1.54192	1.89313e-21	1.16718e-20	-1.0994	1.96887e-16	8.57448e-16
ENSG00000166181	API5	protein_coding	-0.424652	2.32841e-16	5.35337e-15	0.131576	0.00454379	0.00961574	0.354487	9.58822e-13	3.57786e-12
ENSG00000149089	APIP	protein_coding	-0.160383	0.1422	0.278397	0.881451	3.21706e-17	1.68112e-16	0.946508	4.42827e-15	1.8267e-14
ENSG00000175279	APITD1	protein_coding	-0.103903	0.503389	0.676687	-0.447238	0.00889889	0.0179347	-0.485496	0.000865492	0.00184583
ENSG00000251503	APITD1-CORT	protein_coding
ENSG00000169621	APLF	protein_coding	0.869308	0.0464146	0.115318	3.48279	4.79813e-09	1.68813e-08	3.72404	3.96662e-11	1.37657e-10
ENSG00000171388	APLN	protein_coding	-0.0777074	0.365855	0.548194	-5.04915	9.56861e-55	1.49304e-53	-5.16476	2.31489e-85	5.10438e-84
ENSG00000134817	APLNR	protein_coding	-0.141343	0.447278		-0.44073	0.525895		-0.604185	0.416665
ENSG00000105290	APLP1	protein_coding	0.947242	8.19556e-23	3.03458e-21	-1.11774	1.75804e-19	1.00191e-18	-1.38959	1.33986e-45	1.3542e-44
ENSG00000084234	APLP2	protein_coding	-0.161099	8.84119e-07	6.70582e-06	-0.151928	0.0032512	0.00704191	-0.0123248	0.791275	0.836121
ENSG00000101474	APMAP	protein_coding	0.035939	0.426145	0.608412	-1.01438	9.19603e-70	1.96564e-68	-1.04475	3.31876e-84	7.16301e-83
ENSG00000118137	APOA1	protein_coding	0.00614017	0.972136	0.98359	-6.07664	6.19444e-16	3.07292e-15	-6.01929	1.37663e-22	7.447e-22
ENSG00000163382	APOA1BP	protein_coding	0.278291	8.94561e-05	0.000470969	-0.0267519	0.723772	0.790597	-0.152491	0.0255397	0.0435572
ENSG00000158874	APOA2	protein_coding	-0.152229	0.676042	0.8113	-3.62003	3.38033e-05	9.11665e-05	-4.20209	6.39465e-07	1.76847e-06
ENSG00000110244	APOA4	protein_coding	-0.0888947	0.675321	0.81103	-5.38453	6.06465e-12	2.49975e-11	-6.01866	1.61057e-15	6.76221e-15
ENSG00000110243	APOA5	protein_coding	0.305366	0.465044	0.64418	-1.85765	0.0352862	0.0629366	-2.45304	0.00429785	0.00835894
ENSG00000084674	APOB	protein_coding	-0.13644	0.545819	0.712021	-5.65283	1.20448e-19	6.9075e-19	-6.65988	2.61128e-24	1.48741e-23
ENSG00000111701	APOBEC1	protein_coding
ENSG00000124701	APOBEC2	protein_coding	-0.0974733	0.823429	0.906355	-0.898693	0.304669	0.400543	-0.269454	0.719299	0.783779
ENSG00000128383	APOBEC3A	protein_coding	-0.246901	0.512503		-0.599961	0.526801	0.620782	0.207017	0.821991	0.860828
ENSG00000262156	APOBEC3A	protein_coding
ENSG00000179750	APOBEC3B	protein_coding	0.400528	0.000942836	0.00394089	-1.68306	5.04621e-15	2.40073e-14	-1.60257	6.98369e-20	3.44989e-19
ENSG00000244509	APOBEC3C	protein_coding	0.973952	0.0257658	0.070781	7.45672	1.8611e-48	2.485e-47	7.56003	1.58622e-50	1.7804e-49
ENSG00000243811	APOBEC3D	protein_coding	0.141036	0.739725		3.26144	1.96163e-08	6.65151e-08	3.56162	6.52391e-11	2.23695e-10
ENSG00000128394	APOBEC3F	protein_coding	1.66654	1.76948e-11	2.51546e-10	1.52476	5.66133e-07	1.73995e-06	1.2452	1.20785e-05	3.04864e-05
ENSG00000239713	APOBEC3G	protein_coding	0.0784065	0.831269	0.91047	0.522093	0.261023	0.351077	1.43387	8.16596e-05	0.000192821
ENSG00000100298	APOBEC3H	protein_coding	1.45339	0.000658912	0.002869	-0.241763	0.793365	0.843985	0.218034	0.789879	0.834986
ENSG00000173627	APOBEC4	protein_coding
ENSG00000184730	APOBR	protein_coding	-0.846422	0.0481697	0.118673	-1.2947	0.076806	0.12446	-1.52617	0.0213717	0.03717
ENSG00000130208	APOC1	protein_coding	-0.511291	0.111501	0.231382	1.77931	1.07035e-10	4.13115e-10	1.65032	7.73758e-11	2.64137e-10
ENSG00000234906	APOC2	protein_coding	-0.272516	0.532854	0.701457	-1.85513	0.038398	0.0679318	-2.45971	0.00487521	0.00942146
ENSG00000110245	APOC3	protein_coding	-0.0904886	0.788817	0.884549	-4.23835	4.42406e-07	1.36974e-06	-4.84324	2.23522e-09	7.11662e-09
ENSG00000267467	APOC4	protein_coding
ENSG00000224916	APOC4-APOC2	protein_coding
ENSG00000189058	APOD	protein_coding	0.229735	0.335678	0.517615	-3.98331	5.04357e-09	1.77205e-08	-4.392	1.3536e-12	5.0223e-12
ENSG00000130203	APOE	protein_coding	0.0808855	0.740343	0.853703	-3.00106	4.08933e-17	2.1265e-16	-2.40284	9.4364e-22	4.9564e-21
ENSG00000175336	APOF	protein_coding	-1.82047	1.4241e-07	1.22562e-06	-4.52563	3.87609e-08	1.28845e-07	-4.67381	1.32269e-10	4.46916e-10
ENSG00000091583	APOH	protein_coding	-0.166178	0.676065		-0.52254	0.566897	0.657117	-2.11591	0.0250794	0.0428467
ENSG00000100342	APOL1	protein_coding	0.573997	0.17064	0.319101	-0.3333	0.65882	0.739086	-0.478452	0.486906	0.571026
ENSG00000128335	APOL2	protein_coding	0.933284	4.89786e-21	1.58339e-19	0.518155	2.27747e-05	6.2331e-05	0.534064	5.86708e-07	1.62822e-06
ENSG00000128284	APOL3	protein_coding	0.76432	0.000518845	0.00231397	-3.8609	1.7662e-08	6.0072e-08	-4.9133	7.24626e-12	2.59822e-11
ENSG00000100336	APOL4	protein_coding	-0.0922328	0.729361	0.846917	-0.125826	0.699664	0.770324	0.108607	0.690152	0.759617
ENSG00000128313	APOL5	protein_coding							0.594435	0.420227
ENSG00000221963	APOL6	protein_coding	1.47467	4.97688e-13	8.4523e-12	-2.10173	9.04187e-06	2.55766e-05	-2.54697	3.76938e-09	1.18488e-08
ENSG00000178878	APOLD1	protein_coding	0.151302	0.227307	0.393274	-1.09715	1.10094e-09	4.00987e-09	-0.512039	0.00231407	0.00468698
ENSG00000204444	APOM	protein_coding	0.211775	0.598234	0.753694	0.381069	0.507125	0.60392	0.294175	0.570963	0.648092
ENSG00000224290	APOM	protein_coding
ENSG00000227567	APOM	protein_coding
ENSG00000231974	APOM	protein_coding
ENSG00000226215	APOM	protein_coding
ENSG00000206409	APOM	protein_coding
ENSG00000235754	APOM	protein_coding
ENSG00000184831	APOO	protein_coding	-0.014349	0.871161	0.932146	-0.455323	0.00194566	0.00433892	-0.545657	1.6899e-08	5.14272e-08
ENSG00000155008	APOOL	protein_coding	-0.157077	0.214903	0.377696	-0.0193186	0.893852	0.924047	-0.105535	0.409377	0.497474
ENSG00000256053	APOPT1	protein_coding	-0.0436219	0.781802	0.879383	-0.131445	0.483058	0.579638	-0.197929	0.255239	0.335743
ENSG00000142192	APP	protein_coding	-0.238465	7.93255e-11	1.04596e-09	-0.387406	3.79864e-23	2.48855e-22	-0.24143	1.52386e-11	5.39864e-11
ENSG00000062725	APPBP2	protein_coding	0.226786	0.000337667	0.00157276	0.158667	0.0633057	0.104709	0.41429	6.37162e-07	1.76306e-06
ENSG00000157500	APPL1	protein_coding	-0.092857	0.197725	0.354749	-0.13438	0.0172112	0.0328938	-0.153403	0.0024291	0.00490709
ENSG00000136044	APPL2	protein_coding	0.447583	1.41499e-11	2.04037e-10	-0.678284	6.8355e-13	2.9548e-12	-0.686499	4.07391e-17	1.81927e-16
ENSG00000198931	APRT	protein_coding	-0.156361	0.0325544	0.0859688	-1.52792	2.45177e-80	6.33221e-79	-1.58752	1.73817e-99	4.78982e-98
ENSG00000137074	APTX	protein_coding	-0.0955255	0.213719	0.376134	-0.762264	7.50595e-16	3.71487e-15	-0.599318	5.16088e-13	1.94515e-12
ENSG00000250424	AQP1	protein_coding
ENSG00000240583	AQP1	protein_coding	0.0458471	0.874958	0.934743	-1.09187	0.0180353	0.0343763	-1.12465	0.00408544	0.00798358
ENSG00000143595	AQP10	protein_coding	0.00371272	0.988085		0.844171	0.371904	0.471675	2.09606	0.0177318	0.031329
ENSG00000178301	AQP11	protein_coding	-0.496567	0.0539017	0.130001	-0.507363	0.107117	0.165383	-0.380488	0.145843	0.206381
ENSG00000184945	AQP12A	protein_coding
ENSG00000185176	AQP12B	protein_coding	0.128186	0.473705
ENSG00000167580	AQP2	protein_coding	0.257681	0.438402		-0.417997	0.539544		-0.579617	0.429154
ENSG00000165272	AQP3	protein_coding	-0.220513	0.019408	0.0557513	-3.92704	5.34896e-73	1.20803e-71	-3.81056	9.8909e-116	3.47271e-114
ENSG00000171885	AQP4	protein_coding	-0.581832	0.183105	0.335868	1.73535	0.00166213	0.00374092	2.41445	8.74688e-08	2.55744e-07
ENSG00000161798	AQP5	protein_coding	-0.267892	0.539691	0.706837	-2.17474	0.0211964	0.0398542	-2.66122	0.00416806	0.00812385
ENSG00000086159	AQP6	protein_coding	0.812212	0.0388716	0.0997556	0.907924	0.110421	0.169367	0.469283	0.390933	0.478966
ENSG00000165269	AQP7	protein_coding	0.135276	0.657345		-0.417997	0.539544		1.67375	0.0663422	0.102296
ENSG00000103375	AQP8	protein_coding				1.32449	0.138748	0.205522	0.612381	0.411214
ENSG00000103569	AQP9	protein_coding	0.138045	0.456079
ENSG00000172901	AQPEP	protein_coding	0.789814	0.0683653		1.27416	0.136889	0.203952	1.34137	0.111382	0.1623
ENSG00000021776	AQR	protein_coding	-0.339739	1.92279e-08	1.86481e-07	-0.196115	0.0016964	0.00381436	-0.0879243	0.209315	0.28191
ENSG00000169083	AR	protein_coding	0.277806	1.20165e-13	2.16624e-12	-4.66756	0	0	-7.04654	0	0
ENSG00000078061	ARAF	protein_coding	-0.0604284	0.512357	0.68455	0.0079273	0.946017	0.963788	0.106456	0.167172	0.232726
ENSG00000186635	ARAP1	protein_coding	0.297258	5.33373e-05	0.000293509	-0.542759	7.89226e-10	2.89977e-09	-0.41467	1.69748e-06	4.56228e-06
ENSG00000047365	ARAP2	protein_coding	0.121969	0.72131	0.842329	3.57493	4.31921e-50	6.01885e-49	3.60632	1.58086e-57	2.08141e-56
ENSG00000120318	ARAP3	protein_coding	0.686824	7.86271e-05	0.000418687	-0.508656	0.0351426	0.0627154	-0.61737	0.0351111	0.0581648
ENSG00000198576	ARC	protein_coding	-1.16884	2.69352e-05	0.000156754	-0.511394	0.0977861	0.153462	-0.715771	0.00857044	0.0159553
ENSG00000095139	ARCN1	protein_coding	-0.133619	0.0067015	0.0222058	0.111372	0.0434265	0.075799	0.313816	8.65499e-06	2.20814e-05
ENSG00000269382	ARCN1	protein_coding
ENSG00000109321	AREG	protein_coding
ENSG00000205595	AREGB	protein_coding
ENSG00000119682	AREL1	protein_coding	-0.013925	0.814803	0.901635	-0.0527192	0.458062	0.555683	-0.0496478	0.458192	0.544084
ENSG00000143761	ARF1	protein_coding	-0.13654	0.000140424	0.000710525	-0.600193	8.50491e-39	8.98804e-38	-0.427149	9.88592e-21	5.03984e-20
ENSG00000134287	ARF3	protein_coding	0.0477238	0.352254	0.534395	-0.701781	2.6273e-41	2.96157e-40	-0.674933	9.34662e-46	9.48806e-45
ENSG00000168374	ARF4	protein_coding	-0.275968	1.10158e-08	1.10272e-07	-0.701197	9.03333e-31	7.54047e-30	-0.600537	8.30162e-27	5.14862e-26
ENSG00000004059	ARF5	protein_coding	0.416862	1.84666e-11	2.62127e-10	-0.604569	1.01957e-15	5.01211e-15	-0.65245	2.33117e-20	1.17457e-19
ENSG00000165527	ARF6	protein_coding	-0.140696	0.0656271	0.152558	-0.627394	7.71313e-14	3.49134e-13	-0.784141	8.74555e-28	5.60251e-27
ENSG00000101199	ARFGAP1	protein_coding	0.114257	0.118387	0.242122	-0.125868	0.126811	0.190481	-0.0414349	0.676543	0.746443
ENSG00000149182	ARFGAP2	protein_coding	-0.16148	0.0545793	0.131352	0.364101	0.000156277	0.000394952	0.496013	6.24737e-15	2.5631e-14
ENSG00000242247	ARFGAP3	protein_coding	0.117847	0.15283	0.293661	-0.991977	1.84338e-28	1.43992e-27	-0.91374	1.13742e-29	7.69242e-29
ENSG00000066777	ARFGEF1	protein_coding	-0.273844	4.38194e-07	3.49276e-06	-1.13329	2.46873e-56	3.97847e-55	-1.1059	9.04281e-57	1.17065e-55
ENSG00000124198	ARFGEF2	protein_coding	0.0203088	0.711069	0.835052	-0.125022	0.04369	0.0761913	0.0298883	0.607746	0.681842
ENSG00000164144	ARFIP1	protein_coding	0.261263	8.80882e-05	0.000464507	0.0571041	0.490602	0.58687	0.212848	0.00268094	0.00538215
ENSG00000132254	ARFIP2	protein_coding	-0.123777	0.0370231	0.0958228	-0.848205	1.56721e-19	8.95152e-19	-0.692123	3.20534e-29	2.13941e-28
ENSG00000101246	ARFRP1	protein_coding	-0.052937	0.570078	0.732623	-0.719895	2.56961e-09	9.17337e-09	-0.832791	5.9172e-15	2.42999e-14
ENSG00000118520	ARG1	protein_coding	-0.944971	0.0276676	0.0750769	-1.06084	0.130311	0.195279	-1.0513	0.0932256	0.138537
ENSG00000081181	ARG2	protein_coding	0.53258	5.03342e-12	7.59625e-11	-0.873055	1.01205e-14	4.75809e-14	-0.987305	2.15607e-20	1.08742e-19
ENSG00000186103	ARGFX	protein_coding	-0.00253629	0.991925		-0.44073	0.525895		-0.604185	0.416665
ENSG00000134884	ARGLU1	protein_coding	-0.0154017	0.796982	0.889998	0.962104	2.38318e-52	3.49648e-51	1.08081	1.27198e-90	3.05012e-89
ENSG00000175220	ARHGAP1	protein_coding	-0.0770957	0.287843	0.465431	-1.18056	3.56419e-33	3.19326e-32	-1.07081	4.3348e-42	4.04148e-41
ENSG00000071205	ARHGAP10	protein_coding	-0.0134172	0.885606	0.940977	0.400641	0.000598765	0.00142232	0.421367	0.000108605	0.000254069
ENSG00000198826	ARHGAP11A	protein_coding	-0.495402	5.11708e-21	1.64868e-19	-0.528562	1.14168e-11	4.64806e-11	-0.369306	4.03714e-08	1.20317e-07
ENSG00000187951	ARHGAP11B	protein_coding	-0.334558	0.00154607	0.00612718	0.000549383	0.996084	0.998801	-0.156441	0.123442	0.177641
ENSG00000165322	ARHGAP12	protein_coding	0.346727	5.54422e-05	0.000303779	0.200029	0.0467616	0.0809674	0.448414	1.77137e-07	5.08758e-07
ENSG00000075884	ARHGAP15	protein_coding	0.23725	0.584837		-0.124505	0.886769	0.91774	-0.652102	0.463987	0.549405
ENSG00000140750	ARHGAP17	protein_coding	0.0775722	0.351854	0.534042	0.908146	6.61735e-27	4.94231e-26	1.09939	2.31223e-44	2.26688e-43
ENSG00000146376	ARHGAP18	protein_coding	-0.0218596	0.880725	0.938124	-0.630619	1.73547e-05	4.79701e-05	-0.398976	0.000692954	0.00149373
ENSG00000213390	ARHGAP19	protein_coding	0.0575652	0.438232	0.619752	-0.407206	1.50198e-07	4.794e-07	-0.342433	2.99578e-07	8.4788e-07
ENSG00000269891	ARHGAP19-SLIT1	protein_coding	-0.361144	0.303624		0.545776	0.537889	0.631779	1.22845	0.122772	0.176726
ENSG00000137727	ARHGAP20	protein_coding	0.913158	0.000269903	0.00128438	1.3011	0.000169366	0.000426177	0.859024	0.00150816	0.00312188
ENSG00000107863	ARHGAP21	protein_coding	-0.209517	0.00525255	0.0178873	0.595734	1.7673e-16	8.95498e-16	0.671256	6.54583e-18	3.01342e-17
ENSG00000128805	ARHGAP22	protein_coding	0.462623	0.0848337	0.187423	1.32765	1.07812e-06	3.25897e-06	1.54121	2.27559e-10	7.60521e-10
ENSG00000225485	ARHGAP23	protein_coding	0.70561	0.0754151	0.170535	1.32231	0.0126179	0.0247428	1.37613	0.00402092	0.00786534
ENSG00000260374	ARHGAP23	protein_coding
ENSG00000138639	ARHGAP24	protein_coding	0.379079	0.374249	0.557517	3.5184	3.73851e-09	1.32482e-08	3.13246	1.35057e-07	3.90584e-07
ENSG00000163219	ARHGAP25	protein_coding	0.392413	0.316036		-0.718748	0.375179		1.09172	0.235815	0.313559
ENSG00000145819	ARHGAP26	protein_coding	-0.130083	0.165742	0.312745	-0.435484	0.000160356	0.000404541	-0.637018	4.09696e-09	1.28626e-08
ENSG00000159314	ARHGAP27	protein_coding	0.880556	2.73451e-14	5.27733e-13	-0.588408	0.000563468	0.0013421	-0.240671	0.0783236	0.118197
ENSG00000088756	ARHGAP28	protein_coding	-1.50873	4.99814e-131	1.94887e-128	-2.59665	1.72727e-172	1.46577e-170	-2.6086	9.79459e-230	1.09024e-227
ENSG00000137962	ARHGAP29	protein_coding	0.652375	6.5685e-14	1.21842e-12	0.0354088	0.693875	0.76676	0.200941	0.0234102	0.040445
ENSG00000186517	ARHGAP30	protein_coding	-0.0273958	0.910443	0.955975	-2.65144	6.48568e-08	2.119e-07	-1.70985	1.664e-06	4.47465e-06
ENSG00000031081	ARHGAP31	protein_coding	0.963427	1.12816e-06	8.38376e-06	1.16736	1.50835e-08	5.15767e-08	1.12945	7.29729e-10	2.37285e-09
ENSG00000134909	ARHGAP32	protein_coding	0.279391	6.61869e-05	0.000357526	-0.19587	0.0240677	0.0446613	-0.201414	0.0100047	0.018393
ENSG00000004777	ARHGAP33	protein_coding	0.385667	0.000415988	0.00189596	-1.77373	3.23114e-26	2.35405e-25	-2.03943	7.71568e-44	7.4667e-43
ENSG00000160007	ARHGAP35	protein_coding	0.34203	1.44442e-09	1.6186e-08	-0.124132	0.0668527	0.110203	-0.165534	0.00786696	0.0147285
ENSG00000147256	ARHGAP36	protein_coding							1.22877	0.170157
ENSG00000147799	ARHGAP39	protein_coding	-0.0585306	0.656822	0.798044	0.390638	0.00255122	0.00560324	0.323416	0.0168554	0.0298509
ENSG00000268876	ARHGAP4	protein_coding
ENSG00000089820	ARHGAP4	protein_coding	0.782541	0.0005522	0.00244787	-0.341037	0.291892	0.38633	-0.759647	0.00932495	0.0172279
ENSG00000124143	ARHGAP40	protein_coding	-0.141343	0.447278		0.314704	0.726602		-0.00856253	0.992325
ENSG00000165895	ARHGAP42	protein_coding	0.238684	0.291881	0.469615	2.17317	2.9465e-29	2.36228e-28	2.35775	2.92989e-38	2.5053e-37
ENSG00000006740	ARHGAP44	protein_coding	0.362191	0.000335591	0.00156385	-0.712133	2.10465e-07	6.6443e-07	-0.692769	1.04975e-08	3.22933e-08
ENSG00000100852	ARHGAP5	protein_coding	0.0715762	0.226025	0.391516	0.212869	0.000144198	0.000365692	0.230146	7.99039e-05	0.000188833
ENSG00000047648	ARHGAP6	protein_coding	-0.240072	1.66371e-05	0.000100623	-5.46446	9.32813e-123	4.25479e-121	-7.76594	1.51937e-96	4.03005e-95
ENSG00000241484	ARHGAP8	protein_coding	0.233272	0.154573	0.296216	0.0151471	0.938982	0.957844	-0.247108	0.161804	0.226515
ENSG00000123329	ARHGAP9	protein_coding	-0.319851	0.463494	0.642853	0.447841	0.516702	0.611647	-0.10771	0.876182	0.905709
ENSG00000141522	ARHGDIA	protein_coding	0.282288	1.01295e-07	8.9104e-07	0.0963045	0.100958	0.157443	0.0439016	0.489039	0.572895
ENSG00000111348	ARHGDIB	protein_coding	0.216273	0.549374		0.841311	0.370769	0.471675	1.65047	0.0520805	0.0822765
ENSG00000242173	ARHGDIG	protein_coding	-0.475476	0.0852844	0.188229	1.56437	8.36277e-11	3.2508e-10	1.49526	6.25506e-12	2.24946e-11
ENSG00000076928	ARHGEF1	protein_coding	0.108662	0.279396	0.455763	-0.0313582	0.772979	0.826451	0.231727	0.0164934	0.0292729
ENSG00000272879	ARHGEF1	protein_coding
ENSG00000104728	ARHGEF10	protein_coding	-0.25597	0.000203998	0.000998358	-0.513163	5.35731e-10	1.98898e-09	-0.378708	6.23555e-08	1.83963e-07
ENSG00000074964	ARHGEF10L	protein_coding	0.487596	0.00456511	0.0158267	0.225652	0.349884	0.450185	0.0886702	0.633175	0.705804
ENSG00000132694	ARHGEF11	protein_coding	0.0863659	0.269022	0.444285	0.112304	0.303794	0.39962	0.110131	0.142682	0.202357
ENSG00000196914	ARHGEF12	protein_coding	0.091631	0.0173507	0.0507349	0.173992	0.000557252	0.00132766	0.170412	0.00251141	0.00506454
ENSG00000198844	ARHGEF15	protein_coding	0.0940032	0.818991		-0.599961	0.526801	0.620782	-0.583526	0.526256	0.606432
ENSG00000130762	ARHGEF16	protein_coding	0.154101	0.148684	0.287655	-2.54193	1.81012e-58	3.05996e-57	-2.3458	1.21138e-70	2.05171e-69
ENSG00000110237	ARHGEF17	protein_coding	0.82514	5.92163e-13	9.99459e-12	0.230715	0.117151	0.178416	0.483677	0.000533714	0.00116346
ENSG00000104880	ARHGEF18	protein_coding	0.162561	0.125132	0.252759	-1.06138	6.50603e-13	2.81619e-12	-0.852023	1.52601e-12	5.64641e-12
ENSG00000142632	ARHGEF19	protein_coding	0.13809	0.392742	0.576313	-1.59566	3.71505e-10	1.39467e-09	-1.58744	1.12849e-15	4.76718e-15
ENSG00000116584	ARHGEF2	protein_coding	0.536388	9.23298e-08	8.14805e-07	1.24077	9.2001e-37	9.14034e-36	1.18735	3.30866e-48	3.55107e-47
ENSG00000240771	ARHGEF25	protein_coding	1.80602	5.7798e-18	1.50653e-16	2.29825	7.6481e-24	5.13148e-23	2.39484	1.23444e-32	9.14444e-32
ENSG00000114790	ARHGEF26	protein_coding	-0.0980047	0.0261274	0.0715994	-4.14569	0	0	-4.55083	0	0
ENSG00000214944	ARHGEF28	protein_coding	0.752527	0.0048406	0.0166759	0.727714	0.0216037	0.0405395	0.633593	0.0371527	0.0612405
ENSG00000163947	ARHGEF3	protein_coding	1.12525	5.47238e-08	5.04855e-07	2.72308	3.26161e-44	3.92978e-43	2.60838	7.50705e-47	7.80721e-46
ENSG00000214694	ARHGEF33	protein_coding	-0.232468	0.317805		1.96615	0.0277188	0.0507907	2.04304	0.0131521	0.0237529
ENSG00000213214	ARHGEF35	protein_coding	-0.203334	0.304155	0.484144	-4.39048	5.942e-13	2.57379e-12	-6.12529	3.04253e-16	1.31537e-15
ENSG00000183111	ARHGEF37	protein_coding	0.218573	0.00565071	0.0191118	-3.64064	2.52177e-76	6.06531e-75	-3.22161	3.67131e-119	1.36218e-117
ENSG00000236699	ARHGEF38	protein_coding	0.0557381	0.8886	0.942729	-0.638807	0.327361	0.425731	-0.604031	0.295038	0.376761
ENSG00000137135	ARHGEF39	protein_coding	-0.300155	0.00343149	0.0123629	-0.853609	6.6867e-10	2.46676e-09	-0.626004	4.50964e-08	1.33975e-07
ENSG00000136002	ARHGEF4	protein_coding	0.152249	0.178076	0.329189	-0.122582	0.506108	0.602879	-0.270814	0.0227926	0.0394878
ENSG00000165801	ARHGEF40	protein_coding	0.768849	7.53052e-07	5.77592e-06	1.38086	2.89984e-22	1.84072e-21	1.33246	5.29787e-26	3.20919e-25
ENSG00000050327	ARHGEF5	protein_coding	0.353731	0.0100657	0.0317353	-5.70148	8.02349e-17	4.12113e-16	-6.37815	6.89257e-22	3.63525e-21
ENSG00000129675	ARHGEF6	protein_coding	1.25013	0.000108553	0.000562214	4.39192	3.21593e-50	4.50353e-49	4.53066	1.28018e-57	1.68901e-56
ENSG00000102606	ARHGEF7	protein_coding	0.0464861	0.597323	0.752949	1.06868	7.52607e-38	7.72973e-37	1.28603	1.49998e-73	2.67561e-72
ENSG00000268229	ARHGEF9	protein_coding
ENSG00000131089	ARHGEF9	protein_coding	0.393416	2.98627e-06	2.07551e-05	-0.637949	4.20517e-08	1.39262e-07	-0.475969	1.17831e-06	3.2034e-06
ENSG00000117713	ARID1A	protein_coding	-0.158798	0.00167004	0.00656132	0.2288	0.00563701	0.0117463	0.204268	1.15104e-05	2.90869e-05
ENSG00000049618	ARID1B	protein_coding	0.0792398	0.317038	0.498214	0.40618	4.36839e-06	1.26625e-05	0.347561	1.25926e-06	3.41403e-06
ENSG00000189079	ARID2	protein_coding	-0.46215	9.20319e-19	2.53002e-17	-0.507647	7.35056e-15	3.47566e-14	-0.677043	4.5491e-37	3.77586e-36
ENSG00000116017	ARID3A	protein_coding	-0.220857	0.136199	0.269603	1.58419	1.19644e-36	1.18636e-35	1.66381	1.52374e-37	1.28016e-36
ENSG00000179361	ARID3B	protein_coding	0.534053	0.00613377	0.0205636	3.66235	2.87039e-135	1.53066e-133	3.93696	3.43392e-180	2.41798e-178
ENSG00000205143	ARID3C	protein_coding	0.00407276	0.991662		0.196386	0.835891	0.88017	0.532408	0.529094	0.609344
ENSG00000032219	ARID4A	protein_coding	0.255606	0.0449686	0.112501	0.165555	0.221723	0.305046	0.175843	0.140263	0.199204
ENSG00000054267	ARID4B	protein_coding	-0.213509	0.0169351	0.0496719	-0.119332	0.0620123	0.102863	0.121848	0.0292116	0.0491714
ENSG00000196843	ARID5A	protein_coding	-0.307667	0.0166968	0.0490783	-0.448247	0.00482112	0.0101656	-0.552649	5.04375e-05	0.000121483
ENSG00000150347	ARID5B	protein_coding	-0.52626	2.21612e-19	6.3767e-18	-1.43562	5.0306e-65	9.77161e-64	-1.47582	4.06899e-99	1.11048e-97
ENSG00000166233	ARIH1	protein_coding	-0.128265	0.0621171	0.145907	0.529964	4.39388e-16	2.19162e-15	0.649424	4.36436e-18	2.02011e-17
ENSG00000177479	ARIH2	protein_coding	-0.127103	0.0198797	0.0568891	0.249646	1.49598e-06	4.47707e-06	0.234135	1.21539e-05	3.06706e-05
ENSG00000221883	ARIH2OS	protein_coding	-0.123391	0.675951	0.8113	-2.34832	4.26749e-05	0.000114021	-1.82652	1.88621e-05	4.6884e-05
ENSG00000120805	ARL1	protein_coding	-0.059978	0.31914	0.500178	-0.614849	7.54799e-16	3.73495e-15	-0.627766	3.17555e-32	2.322e-31
ENSG00000175414	ARL10	protein_coding	-0.0398256	0.912878	0.957081	6.40412	5.52131e-153	3.80137e-151	6.30278	4.30979e-148	2.14564e-146
ENSG00000152213	ARL11	protein_coding	-0.0882307	0.840023	0.914238	-1.00513	0.248557	0.336116	-0.376476	0.61473	0.688919
ENSG00000174225	ARL13A	protein_coding	-0.416347	0.33999	0.521755	0.127803	0.860411	0.900421	-0.0919584	0.89123	0.918954
ENSG00000169379	ARL13B	protein_coding	0.232607	0.016038	0.0473677	1.0687	4.64619e-30	3.8111e-29	1.08382	9.64807e-37	7.93576e-36
ENSG00000179674	ARL14	protein_coding				2.62333	0.00526377	0.0110081	2.81304	0.00228108	0.00462494
ENSG00000152219	ARL14EP	protein_coding	0.0158162	0.895342	0.946909	1.29548	1.18106e-29	9.57705e-29	1.52	9.7037e-56	1.2355e-54
ENSG00000268223	ARL14EPL	protein_coding
ENSG00000185305	ARL15	protein_coding	0.521527	0.000153116	0.00076904	1.79316	1.82271e-43	2.16245e-42	1.48227	9.12731e-26	5.48715e-25
ENSG00000214087	ARL16	protein_coding	-0.0277808	0.83932	0.913996	0.548163	8.97564e-06	2.53921e-05	0.688069	1.6385e-09	5.25152e-09
ENSG00000257814	ARL17	protein_coding
ENSG00000185829	ARL17A	protein_coding	0.0766213	0.503669	0.676903	1.78888	3.86809e-81	1.01128e-79	1.83279	4.88356e-100	1.34867e-98
ENSG00000258372	ARL17A	protein_coding
ENSG00000228696	ARL17B	protein_coding	-0.170317	0.476233	0.653845	1.58728	1.1454e-13	5.13641e-13	1.80207	7.07186e-21	3.61971e-20
ENSG00000213465	ARL2	protein_coding	0.298805	0.072382	0.165118	-0.083185	0.497266	0.593869	-0.255416	0.0334697	0.055721
ENSG00000102931	ARL2BP	protein_coding	-0.0588609	0.512405	0.68455	0.838549	6.98798e-20	4.0484e-19	0.713185	2.48595e-15	1.03524e-14
ENSG00000138175	ARL3	protein_coding	0.248935	0.0031964	0.011628	-0.039919	0.693275	0.76623	-0.166183	0.0720502	0.110158
ENSG00000122644	ARL4A	protein_coding	0.327618	0.0590036	0.139953	1.34893	3.40367e-16	1.7047e-15	1.29585	6.80824e-18	3.13083e-17
ENSG00000188042	ARL4C	protein_coding	1.14637	1.1143e-09	1.26876e-08	3.45488	8.21137e-104	2.92529e-102	3.32982	3.90904e-104	1.14794e-102
ENSG00000175906	ARL4D	protein_coding	0.109747	0.623264	0.773554	1.12323	1.56777e-05	4.34476e-05	1.30294	1.63623e-11	5.7903e-11
ENSG00000162980	ARL5A	protein_coding	-0.0872402	0.127629	0.256628	0.25192	2.86446e-05	7.77213e-05	0.386763	1.00629e-08	3.09712e-08
ENSG00000165997	ARL5B	protein_coding	0.10505	0.0635279	0.148673	0.869089	1.91657e-61	3.44753e-60	0.938172	1.07159e-45	1.08521e-44
ENSG00000141748	ARL5C	protein_coding	-0.364625	0.404042	0.587579	0.481131	0.457617	0.555214	0.0178215	0.977468	0.99273
ENSG00000113966	ARL6	protein_coding	-0.208172	0.157529	0.300854	0.169343	0.294032	0.388781	0.144482	0.299578	0.382042
ENSG00000170540	ARL6IP1	protein_coding	-0.315558	5.46373e-12	8.20031e-11	-0.263411	8.11214e-05	0.000210663	-0.146919	0.0808756	0.121681
ENSG00000182196	ARL6IP4	protein_coding	0.283691	0.473297	0.651547	-1.19272	0.105707	0.163998	-0.527271	0.366902	0.45446
ENSG00000144746	ARL6IP5	protein_coding	-0.216424	6.57763e-05	0.000355509	-0.679133	5.96309e-19	3.33002e-18	-0.534448	1.76351e-19	8.58351e-19
ENSG00000177917	ARL6IP6	protein_coding	0.0433301	0.726844	0.845644	0.69169	1.71149e-11	6.90624e-11	0.805511	4.20873e-17	1.87684e-16
ENSG00000143862	ARL8A	protein_coding	0.457766	2.9854e-07	2.44174e-06	-0.874706	2.04459e-11	8.20631e-11	-0.756146	8.20751e-12	2.93545e-11
ENSG00000134108	ARL8B	protein_coding	-0.0327354	0.571609	0.733998	-0.246352	0.000114632	0.000293657	-0.101477	0.197837	0.268152
ENSG00000196503	ARL9	protein_coding	0.2984	0.255272		2.08246	0.0279673	0.0510701	2.6509	0.00438582	0.00852157
ENSG00000104442	ARMC1	protein_coding	-0.29398	1.59013e-06	1.1521e-05	-0.280442	7.77747e-05	0.000202342	-0.179137	0.00319884	0.00636026
ENSG00000170632	ARMC10	protein_coding	0.255987	7.92476e-05	0.000421639	-0.938288	2.03282e-26	1.4908e-25	-0.844426	1.95973e-16	8.53614e-16
ENSG00000157343	ARMC12	protein_coding	-0.96988	2.39716e-05	0.000140924	-2.58399	2.57297e-10	9.7293e-10	-2.58963	7.04013e-15	2.8837e-14
ENSG00000118690	ARMC2	protein_coding	0.488431	0.100306	0.213342	1.05112	0.000859778	0.00200158	0.844894	0.00349064	0.00690595
ENSG00000165309	ARMC3	protein_coding	-0.287679	0.421717	0.604691	0.0442657	0.920064	0.943671	0.00156077	0.99683	0.998318
ENSG00000169126	ARMC4	protein_coding	-0.376021	0.325553	0.507177	2.45013	2.43395e-21	1.49628e-20	2.60161	9.88306e-28	6.31219e-27
ENSG00000140691	ARMC5	protein_coding	-0.280837	0.0671816	0.155547	-0.646122	0.000526361	0.00125759	-0.424196	0.00723292	0.0136054
ENSG00000105676	ARMC6	protein_coding	-0.26548	0.00722869	0.0237427	0.244628	0.0102539	0.0204845	0.34555	2.52675e-05	6.22169e-05
ENSG00000125449	ARMC7	protein_coding	-0.025706	0.854822	0.921859	0.773901	6.72554e-08	2.19428e-07	0.878406	9.0381e-11	3.07667e-10
ENSG00000114098	ARMC8	protein_coding	-0.318665	7.12463e-05	0.000382691	-0.152878	0.0895756	0.142175	-0.0155072	0.828728	0.866246
ENSG00000135931	ARMC9	protein_coding	-0.000429261	0.9974	0.998304	0.726306	3.83e-07	1.18971e-06	0.877245	1.2757e-12	4.73743e-12
ENSG00000269801	ARMCX1	protein_coding
ENSG00000126947	ARMCX1	protein_coding	-0.0108024	0.979226		-0.777338	0.411511	0.508107	-0.195763	0.820891	0.859994
ENSG00000268151	ARMCX2	protein_coding
ENSG00000184867	ARMCX2	protein_coding	0.380249	0.381852	0.564679	-1.68789	0.0745928	0.121196	-2.11591	0.0250794	0.0428467
ENSG00000269173	ARMCX3	protein_coding
ENSG00000102401	ARMCX3	protein_coding	0.170107	0.0125106	0.0383609	0.329747	8.22586e-06	2.33407e-05	0.803521	3.73195e-36	3.03243e-35
ENSG00000268722	ARMCX4	protein_coding
ENSG00000196440	ARMCX4	protein_coding	1.88731	1.3397e-16	3.13297e-15	1.19955	0.000109464	0.000281009	1.93038	8.47529e-15	3.45546e-14
ENSG00000125962	ARMCX5	protein_coding	-0.123635	0.214719	0.377407	-0.122011	0.286027	0.380461	0.169111	0.0915185	0.136182
ENSG00000268213	ARMCX6	protein_coding
ENSG00000198960	ARMCX6	protein_coding	0.298049	0.054874	0.13191	0.203597	0.226355	0.310595	0.333396	0.0418972	0.0682141
ENSG00000254636	ARMS2	protein_coding				0.742415	0.328673
ENSG00000143437	ARNT	protein_coding	0.246442	1.56358e-05	9.4958e-05	0.236099	0.000220124	0.000546841	0.127781	0.0290794	0.0489748
ENSG00000172379	ARNT2	protein_coding	0.436439	0.0284446	0.0768688	2.32158	2.23329e-55	3.53658e-54	2.39938	6.95213e-70	1.15446e-68
ENSG00000133794	ARNTL	protein_coding	-0.187784	0.1388	0.273393	-1.2598	4.48686e-12	1.86203e-11	-1.10521	1.82118e-13	7.01981e-13
ENSG00000029153	ARNTL2	protein_coding	-0.358819	6.70169e-05	0.000361396	0.0958316	0.328259	0.42653	0.169123	0.0485277	0.0773929
ENSG00000241685	ARPC1A	protein_coding	0.261903	3.02881e-05	0.000174723	-0.964022	3.4211e-64	6.52615e-63	-0.944658	7.94044e-85	1.72845e-83
ENSG00000130429	ARPC1B	protein_coding	0.381879	0.000145549	0.000734899	-2.14203	4.98742e-49	6.76546e-48	-1.87968	3.78932e-68	6.11715e-67
ENSG00000163466	ARPC2	protein_coding	0.153129	0.00167118	0.00656161	0.422045	6.41382e-16	3.17989e-15	0.480436	2.23213e-17	1.00738e-16
ENSG00000111229	ARPC3	protein_coding	-0.0578245	0.448244	0.630365	-0.144295	0.0321822	0.0579017	-0.0772689	0.344351	0.431581
ENSG00000241553	ARPC4	protein_coding	-0.0733575	0.406037	0.589673	-1.35299	6.65657e-34	6.08549e-33	-1.51181	4.247e-52	4.94771e-51
ENSG00000250151	ARPC4-TTLL3	protein_coding	0.00371272	0.988085		-0.417997	0.539544		-0.579617	0.429154
ENSG00000162704	ARPC5	protein_coding	-0.17756	9.11843e-05	0.000479539	-1.03137	3.03627e-77	7.40034e-76	-0.964818	3.91332e-73	6.90316e-72
ENSG00000136950	ARPC5L	protein_coding	-0.342211	5.25273e-07	4.12999e-06	-0.674185	1.42714e-16	7.2689e-16	-0.490017	8.90523e-11	3.03225e-10
ENSG00000128989	ARPP19	protein_coding	-0.0656809	0.156789	0.29986	-0.824197	1.42395e-70	3.08497e-69	-0.783823	5.82009e-68	9.36579e-67
ENSG00000172995	ARPP21	protein_coding
ENSG00000120500	ARR3	protein_coding	0.403114	0.334577		2.05172	0.0091834	0.0184426	2.47743	0.000642563	0.00139028
ENSG00000137486	ARRB1	protein_coding	-0.384662	0.000183719	0.000906776	-1.2906	2.78179e-18	1.51181e-17	-1.13054	1.87306e-30	1.29634e-29
ENSG00000141480	ARRB2	protein_coding	0.365256	5.87478e-06	3.88252e-05	1.03257	7.15098e-33	6.34889e-32	1.11753	3.49905e-44	3.40943e-43
ENSG00000197070	ARRDC1	protein_coding	-0.0317504	0.711632	0.835367	-1.9901	2.46038e-66	4.92906e-65	-2.03032	9.79161e-96	2.55464e-94
ENSG00000105643	ARRDC2	protein_coding	0.204244	0.0828442	0.184028	-0.468277	0.01027	0.0205135	-0.750658	6.14587e-08	1.81348e-07
ENSG00000113369	ARRDC3	protein_coding	0.0569842	0.39013	0.573725	-1.20617	3.62017e-41	4.07177e-40	-1.39945	1.78456e-70	3.00253e-69
ENSG00000140450	ARRDC4	protein_coding	0.764368	2.53944e-15	5.35526e-14	1.2742	2.59512e-30	2.14175e-29	1.31827	1.17708e-38	1.01639e-37
ENSG00000205784	ARRDC5	protein_coding	0.413095	0.167717
ENSG00000100299	ARSA	protein_coding	0.837306	1.27822e-10	1.65123e-09	-0.674809	3.967e-06	1.15317e-05	-0.61364	5.23355e-07	1.45589e-06
ENSG00000113273	ARSB	protein_coding	-0.132653	0.232185	0.399471	0.11755	0.338556	0.437549	-0.113574	0.312806	0.396886
ENSG00000006756	ARSD	protein_coding	-0.3663	1.67994e-05	0.000101444	-5.07325	6.62673e-53	9.82965e-52	-6.57569	4.01803e-58	5.3679e-57
ENSG00000157399	ARSE	protein_coding	-0.327835	0.392568		5.02986	2.77784e-21	1.70318e-20	4.93018	1.95211e-20	9.85137e-20
ENSG00000062096	ARSF	protein_coding	0.00371272	0.988085		-0.417997	0.539544		-0.579617	0.429154
ENSG00000141337	ARSG	protein_coding	-0.0303324	0.802557	0.893674	-1.83891	3.01936e-20	1.77991e-19	-1.6851	1.56935e-26	9.65084e-26
ENSG00000263074	ARSG	protein_coding
ENSG00000205667	ARSH	protein_coding	0.138045	0.456079					0.594435	0.420227
ENSG00000183876	ARSI	protein_coding	-0.306063	0.468605		-0.654321	0.472712	0.569793	0.326774	0.664306	0.734436
ENSG00000180801	ARSJ	protein_coding	1.16054	0.00495227		6.68089	7.27792e-20	4.21255e-19	6.56869	2.8522e-19	1.37538e-18
ENSG00000164291	ARSK	protein_coding	0.0946181	0.497227	0.671711	0.435125	0.00407014	0.00867374	0.590263	1.07445e-05	2.7227e-05
ENSG00000129744	ART1	protein_coding	0.128186	0.473705					0.612381	0.411214
ENSG00000156219	ART3	protein_coding	-0.410346	0.335864	0.517692	-1.3126	0.0911685	0.144515	-2.70371	0.00131291	0.00273975
ENSG00000111339	ART4	protein_coding	-0.69752	0.108276	0.226362	-1.70022	0.059735	0.0996351	-1.48795	0.0645478	0.10016
ENSG00000167311	ART5	protein_coding				5.20371	7.88466e-11	3.06915e-10	5.27424	2.43128e-11	8.52686e-11
ENSG00000117407	ARTN	protein_coding	-0.405705	0.116738	0.239647	-2.85455	6.67784e-08	2.17956e-07	-2.29761	1.86835e-09	5.96869e-09
ENSG00000173409	ARV1	protein_coding	-0.068744	0.630781	0.778166	0.874263	7.82058e-10	2.87467e-09	0.941128	1.3864e-19	6.77258e-19
ENSG00000099889	ARVCF	protein_coding	0.220419	0.0185684	0.0536877	-1.33151	9.76765e-22	6.0897e-21	-1.37743	1.63797e-30	1.13518e-29
ENSG00000004848	ARX	protein_coding	0.0315275	0.929974	0.965656	-2.85786	0.000459627	0.00110569	-2.47902	0.000254338	0.000573471
ENSG00000214435	AS3MT	protein_coding	0.374562	0.293756		1.49385	0.112165	0.17162	0.398535	0.666155
ENSG00000104763	ASAH1	protein_coding	-0.84936	1.55714e-68	2.5428e-66	-2.10379	3.04403e-254	5.08194e-252	-2.0379	2.25014e-215	2.206e-213
ENSG00000188611	ASAH2	protein_coding	0.0703849	0.740101	0.853695	0.582438	0.0113783	0.022478	0.741383	0.000161612	0.000371997
ENSG00000204147	ASAH2B	protein_coding	-0.344009	0.0631553	0.147938	-0.198124	0.348776	0.448951	0.0504888	0.773713	0.823153
ENSG00000072444	ASAH2C	protein_coding	-0.141343	0.447278		-0.44073	0.525895		-0.604185	0.416665
ENSG00000153317	ASAP1	protein_coding	-0.230468	6.50251e-05	0.000351877	0.739669	7.1346e-26	5.15091e-25	0.758374	1.8837e-37	1.57946e-36
ENSG00000151693	ASAP2	protein_coding	0.477677	2.69925e-06	1.88838e-05	-0.700135	1.60692e-06	4.80065e-06	-0.389093	0.00138277	0.00287729
ENSG00000088280	ASAP3	protein_coding	0.479066	4.03543e-05	0.000228109	0.276387	0.0439121	0.0765629	0.612216	4.04004e-08	1.20389e-07
ENSG00000065802	ASB1	protein_coding	0.215388	0.0047847	0.0165101	-0.400122	0.000304312	0.000745902	-0.320831	0.00019303	0.000440573
ENSG00000146926	ASB10	protein_coding				0.742415	0.328673		1.12821	0.204524
ENSG00000165192	ASB11	protein_coding	-0.795008	0.0390054	0.100059	-2.32416	0.00115061	0.0026437	-2.76072	3.02394e-05	7.40088e-05
ENSG00000198881	ASB12	protein_coding	0.138045	0.456079
ENSG00000196372	ASB13	protein_coding	-0.244477	0.00764135	0.0249219	-0.937869	1.41134e-14	6.59772e-14	-0.552739	3.54508e-08	1.06036e-07
ENSG00000239388	ASB14	protein_coding	0.110946	0.750587	0.859704	0.210821	0.641647	0.722581	0.546244	0.179518	0.246866
ENSG00000146809	ASB15	protein_coding	-0.141343	0.447278		0.223951	0.800351		-0.00856253	0.992325
ENSG00000161664	ASB16	protein_coding	0.161013	0.563981	0.72797	0.192582	0.5826	0.671239	0.248233	0.402544	0.490598
ENSG00000154007	ASB17	protein_coding
ENSG00000182177	ASB18	protein_coding	-0.53384	0.205191	0.36494	-1.90722	0.0172807	0.0330068	-2.21476	0.00273357	0.00548307
ENSG00000100628	ASB2	protein_coding	0.839033	0.0535158	0.129312	0.00452901	0.995855	0.998801	-0.535843	0.535655	0.61576
ENSG00000270898	ASB3	protein_coding	-0.148573	0.62661		0.367783	0.698071	0.768836	0.862819	0.338343	0.424971
ENSG00000005981	ASB4	protein_coding	0.0480395	0.912479	0.956917	-1.44062	0.115182	0.175897	-2.61739	0.00497614	0.00959687
ENSG00000164122	ASB5	protein_coding	0.0940032	0.818991		0.265417	0.769387	0.823623	1.0496	0.183718	0.251894
ENSG00000148331	ASB6	protein_coding	0.0122862	0.906409	0.953942	0.162199	0.166144	0.237668	0.372742	0.000185274	0.000423555
ENSG00000183475	ASB7	protein_coding	0.126722	0.166802	0.313795	0.315647	0.00159689	0.00360107	0.366803	4.04986e-05	9.81188e-05
ENSG00000177981	ASB8	protein_coding	0.132683	0.16343	0.309404	-0.0617835	0.573897	0.663726	-0.1696	0.09982	0.147417
ENSG00000102048	ASB9	protein_coding	-0.294665	0.462198		-1.57047	0.0954345	0.150372	-0.604507	0.508644	0.591458
ENSG00000138303	ASCC1	protein_coding	-0.0781574	0.341231	0.523129	-0.182011	0.0598405	0.0996585	-0.246542	0.00361643	0.00713103
ENSG00000100325	ASCC2	protein_coding	-0.25332	0.000146118	0.000737189	-0.233742	0.00636343	0.0131082	-0.0881154	0.171899	0.238318
ENSG00000112249	ASCC3	protein_coding	-0.421247	3.12846e-17	7.72252e-16	0.247907	3.04443e-07	9.52171e-07	0.464645	3.26642e-17	1.4638e-16
ENSG00000139352	ASCL1	protein_coding							1.44622	0.118379
ENSG00000183734	ASCL2	protein_coding	1.6681	4.99983e-06	3.34243e-05	-2.53178	0.00652916	0.0134192	-3.05125	0.000793607	0.00169835
ENSG00000176009	ASCL3	protein_coding	-0.376225	0.185216		-0.170602	0.856766	0.897342	0.200826	0.823357	0.861551
ENSG00000187855	ASCL4	protein_coding	-0.112937	0.759373		-1.28938	0.163558	0.234416	-0.999042	0.289117	0.37022
ENSG00000232237	ASCL5	protein_coding	0.281655	0.472414	0.650847	-2.39576	0.00523262	0.01096	-2.25607	0.00251068	0.00506347
ENSG00000111875	ASF1A	protein_coding	-0.375344	0.00036215	0.00167384	-0.180253	0.223852	0.307726	0.13636	0.156269	0.219744
ENSG00000105011	ASF1B	protein_coding	-0.145744	0.09769	0.208987	0.0300014	0.720207	0.787544	0.250186	0.000529289	0.0011547
ENSG00000141505	ASGR1	protein_coding	0.615211	0.119455	0.243705	0.905958	0.100979	0.157466	1.35706	0.00358981	0.00708622
ENSG00000161944	ASGR2	protein_coding	-0.0110818	0.964346		-0.44073	0.525895		-0.604185	0.416665
ENSG00000116539	ASH1L	protein_coding	0.0828745	0.105964	0.222429	0.352215	2.35521e-10	8.92703e-10	0.269491	1.03408e-07	3.00796e-07
ENSG00000129691	ASH2L	protein_coding	-0.330216	0.000131794	0.000671126	-0.528607	2.13e-11	8.53972e-11	-0.477377	2.11412e-12	7.77841e-12
ENSG00000110881	ASIC1	protein_coding	0.682053	1.20884e-08	1.20364e-07	1.11072	1.57284e-19	8.98169e-19	1.01022	1.01549e-17	4.64218e-17
ENSG00000108684	ASIC2	protein_coding
ENSG00000213199	ASIC3	protein_coding	0.476451	0.146406	0.284271	2.91025	5.3844e-23	3.50583e-22	2.44897	1.06072e-17	4.84288e-17
ENSG00000072182	ASIC4	protein_coding	0.0839733	0.837843		1.90889	0.0113356	0.0224367	2.30899	0.000750737	0.00161202
ENSG00000256394	ASIC5	protein_coding							0.612381	0.411214
ENSG00000262505	ASIC5	protein_coding
ENSG00000101440	ASIP	protein_coding	0.181614	0.625914		0.157985	0.867451	0.905969	0.0184407	0.984428	0.993976
ENSG00000126522	ASL	protein_coding	0.27812	0.0267917	0.0730635	-1.37521	5.48583e-12	2.26702e-11	-1.4881	1.21747e-17	5.54859e-17
ENSG00000196433	ASMT	protein_coding	-0.0110818	0.964346		0.663957	0.475318	0.571235	0.00584524	0.994772
ENSG00000169093	ASMTL	protein_coding	0.843864	3.15098e-15	6.57234e-14	-0.542355	0.000357931	0.000870893	-0.278831	0.0234533	0.0405167
ENSG00000198356	ASNA1	protein_coding	-0.192398	0.00140321	0.00562168	-1.33551	1.13582e-39	1.23141e-38	-1.3946	7.61178e-76	1.41211e-74
ENSG00000070669	ASNS	protein_coding	-0.686586	6.10405e-61	8.76872e-59	-2.34429	4.20667e-285	9.10601e-283	-1.99059	9.26715e-223	9.84249e-221
ENSG00000138381	ASNSD1	protein_coding	-0.131211	0.0531146	0.128489	1.03533	1.76106e-41	1.98951e-40	1.11436	3.83749e-61	5.46467e-60
ENSG00000108381	ASPA	protein_coding	1.22099	0.0033497	0.012105	0.0283052	0.972059	0.981294	-0.425474	0.58292	0.659136
ENSG00000204653	ASPDH	protein_coding	0.643738	0.133598		2.39715	0.00162816	0.00366834	2.43645	0.000742174	0.00159592
ENSG00000166183	ASPG	protein_coding	-0.136507	0.707636		-1.09555	0.225586		-1.42237	0.124093
ENSG00000198363	ASPH	protein_coding	1.65006	0	0	-1.52665	6.28222e-216	7.98343e-214	-1.6992	1.38754e-208	1.26316e-206
ENSG00000174939	ASPHD1	protein_coding	-0.19358	0.0458746	0.114343	-3.16662	3.52382e-48	4.65884e-47	-4.01193	6.72212e-78	1.30302e-76
ENSG00000128203	ASPHD2	protein_coding	0.501603	0.171499	0.320331	3.22817	1.62415e-21	1.00547e-20	3.07723	2.45216e-21	1.27173e-20
ENSG00000066279	ASPM	protein_coding	-0.669993	3.55291e-22	1.25243e-20	0.561173	2.05095e-27	1.55084e-26	0.66955	4.23955e-31	2.99851e-30
ENSG00000106819	ASPN	protein_coding	0.128186	0.473705		0.742415	0.328673		0.612381	0.411214
ENSG00000244617	ASPRV1	protein_coding	-0.150683	0.712677	0.835978	-0.00935059	0.987177	0.991954	0.475383	0.309235	0.392961
ENSG00000169696	ASPSCR1	protein_coding	0.153506	0.0975771	0.208792	-0.660858	1.90519e-07	6.03475e-07	-0.593116	2.39667e-08	7.23485e-08
ENSG00000162174	ASRGL1	protein_coding	-1.82976	1.05456e-48	1.1852e-46	-0.360183	0.000176886	0.000444137	-0.348437	1.67694e-05	4.18619e-05
ENSG00000130707	ASS1	protein_coding	1.58484	2.28291e-103	5.97497e-101	-0.103216	0.3237	0.42155	-0.289189	0.00228736	0.00463656
ENSG00000034533	ASTE1	protein_coding	-0.336461	0.0551597	0.132473	-0.0608954	0.791639	0.842465	-0.160808	0.394575	0.483079
ENSG00000188886	ASTL	protein_coding	-0.524042	0.212381	0.374435	-2.12833	0.0245548	0.045508	-2.029	0.0254552	0.0434248
ENSG00000152092	ASTN1	protein_coding				1.50537	0.100216	0.156412	1.45253	0.116955
ENSG00000148219	ASTN2	protein_coding	0.133518	0.135551	0.268544	-1.06899	1.13289e-16	5.78634e-16	-1.13664	4.38279e-18	2.02827e-17
ENSG00000064102	ASUN	protein_coding	0.0605789	0.436	0.617236	0.867081	1.13666e-26	8.41312e-26	0.853844	5.43403e-37	4.49719e-36
ENSG00000171456	ASXL1	protein_coding	-0.0910315	0.135252	0.268202	0.275899	1.03693e-05	2.91636e-05	0.391889	7.08171e-11	2.42299e-10
ENSG00000143970	ASXL2	protein_coding	0.260577	0.000775964	0.0033204	0.411674	5.33473e-07	1.64254e-06	0.42635	4.74845e-09	1.4864e-08
ENSG00000141431	ASXL3	protein_coding	-0.141343	0.447278		6.4611	2.98456e-22	1.89262e-21	6.60325	8.32536e-24	4.66506e-23
ENSG00000154438	ASZ1	protein_coding	1.16607	0.00245876	0.00921301	-1.09233	0.178707	0.253806	-3.05837	0.000766142	0.00164206
ENSG00000138138	ATAD1	protein_coding	-0.0563856	0.496941	0.671545	1.04505	3.51903e-47	4.54891e-46	1.09361	8.90171e-41	8.09217e-40
ENSG00000156802	ATAD2	protein_coding	-0.882573	6.89075e-66	1.07036e-63	-1.75982	6.99658e-266	1.29503e-263	-1.66465	3.56403e-162	2.09325e-160
ENSG00000119778	ATAD2B	protein_coding	-0.108393	0.220289	0.384465	0.364312	0.000383156	0.000928905	0.347782	4.45629e-05	0.000107761
ENSG00000197785	ATAD3A	protein_coding	-0.173149	0.0229251	0.0643001	-0.0437041	0.600259	0.687244	-0.00353438	0.960927	0.982591
ENSG00000160072	ATAD3B	protein_coding	-0.13898	0.177374	0.328382	0.151292	0.0775093	0.125414	0.231173	0.00202536	0.00413143
ENSG00000215915	ATAD3C	protein_coding	0.0295104	0.923001	0.962338	0.645153	0.0701977	0.115183	0.681301	0.0400457	0.0653608
ENSG00000176208	ATAD5	protein_coding	-0.310582	0.000281151	0.00133245	1.47547	8.81121e-73	1.97772e-71	1.64859	2.43364e-148	1.22354e-146
ENSG00000137343	ATAT1	protein_coding	0.340119	0.0199351	0.0570181	0.850052	2.64174e-08	8.8939e-08	0.88044	2.20622e-10	7.3811e-10
ENSG00000223752	ATAT1	protein_coding
ENSG00000229061	ATAT1	protein_coding
ENSG00000235658	ATAT1	protein_coding
ENSG00000231257	ATAT1	protein_coding
ENSG00000206488	ATAT1	protein_coding
ENSG00000234549	ATAT1	protein_coding
ENSG00000167654	ATCAY	protein_coding	0.124394	0.748998	0.858913	-0.587824	0.370119	0.471637	-1.35498	0.028162	0.0475554
ENSG00000107669	ATE1	protein_coding	-0.131485	0.0684829	0.158023	-0.295043	0.000193081	0.000483115	-0.304943	3.06803e-05	7.50592e-05
ENSG00000123268	ATF1	protein_coding	0.146726	0.0730276	0.16626	0.0727448	0.391695	0.488124	0.11705	0.138432	0.196789
ENSG00000115966	ATF2	protein_coding	0.139903	0.0847343	0.187258	0.627948	9.39155e-13	4.03174e-12	0.767967	8.43637e-25	4.89068e-24
ENSG00000162772	ATF3	protein_coding	0.270391	0.00463449	0.0160417	0.983766	4.51339e-26	3.2733e-25	1.21236	8.13139e-53	9.6629e-52
ENSG00000128272	ATF4	protein_coding	-0.381565	3.01879e-21	9.97872e-20	-0.247742	5.26593e-05	0.000139415	-0.0447997	0.26304	0.343893
ENSG00000169136	ATF5	protein_coding	-1.17743	1.99923e-15	4.28221e-14	-0.55942	0.00959895	0.0192273	-0.632556	5.43955e-06	1.40995e-05
ENSG00000118217	ATF6	protein_coding	-0.198806	0.00670145	0.0222058	0.46524	3.96398e-08	1.3165e-07	0.592008	3.39206e-13	1.29069e-12
ENSG00000213676	ATF6B	protein_coding	0.244436	0.00434434	0.0151659	0.500555	1.7799e-08	6.05139e-08	0.571833	4.9859e-14	1.97315e-13
ENSG00000234539	ATF6B	protein_coding
ENSG00000168468	ATF6B	protein_coding
ENSG00000228628	ATF6B	protein_coding
ENSG00000170653	ATF7	protein_coding	0.113677	0.254427	0.427123	0.0554569	0.603552	0.690148	0.13273	0.181152	0.248738
ENSG00000171681	ATF7IP	protein_coding	-0.41615	4.48842e-06	3.0281e-05	0.78826	2.19054e-19	1.24312e-18	1.06875	1.57893e-31	1.13021e-30
ENSG00000166669	ATF7IP2	protein_coding	0.621159	0.153407	0.294424	5.03035	7.79967e-26	5.62153e-25	5.1223	6.30108e-28	4.0549e-27
ENSG00000152348	ATG10	protein_coding	-0.00579008	0.974059	0.984662	-0.541142	0.0102831	0.0205365	-0.264962	0.132814	0.189713
ENSG00000145782	ATG12	protein_coding	0.163104	0.0487402	0.119707	0.387392	5.80199e-07	1.78211e-06	0.414525	3.80554e-09	1.19609e-08
ENSG00000175224	ATG13	protein_coding	-0.094184	0.12893	0.258564	-0.207154	0.004376	0.00928219	-0.0677486	0.366801	0.45438
ENSG00000126775	ATG14	protein_coding	0.224937	0.0213789	0.0606571	0.641602	3.29105e-09	1.16885e-08	0.613886	3.04945e-11	1.06378e-10
ENSG00000085978	ATG16L1	protein_coding	0.102529	0.319924	0.501104	0.719923	5.23126e-10	1.94444e-09	0.698605	2.66929e-13	1.0207e-12
ENSG00000168010	ATG16L2	protein_coding	1.43857	1.35735e-33	9.13152e-32	0.42162	0.0133861	0.0261128	0.375117	0.0193167	0.0338455
ENSG00000110046	ATG2A	protein_coding	0.400674	0.000351278	0.00162901	-0.414838	0.000117432	0.000300528	-0.25842	0.0375869	0.0619241
ENSG00000066739	ATG2B	protein_coding	0.0737257	0.193742	0.349836	-0.0536027	0.424858	0.521087	-0.046813	0.599956	0.674706
ENSG00000144848	ATG3	protein_coding	0.148063	0.0204936	0.0584667	-0.216749	0.00477131	0.0100705	-0.151003	0.0457731	0.0735056
ENSG00000101844	ATG4A	protein_coding	0.0499579	0.576363	0.737725	-0.0985162	0.348857	0.449023	0.212738	0.0183266	0.0322236
ENSG00000168397	ATG4B	protein_coding	0.0486246	0.524641	0.694575	-0.217937	0.00823113	0.0166863	-0.137685	0.0577271	0.0905016
ENSG00000125703	ATG4C	protein_coding	0.13334	0.196	0.352847	0.694732	4.11389e-11	1.62513e-10	0.944163	6.74792e-19	3.20964e-18
ENSG00000130734	ATG4D	protein_coding	0.108341	0.378742	0.561777	-1.39716	4.45616e-20	2.60407e-19	-1.31899	7.199e-21	3.68331e-20
ENSG00000057663	ATG5	protein_coding	-0.0140358	0.884944	0.940874	0.696081	1.56138e-14	7.28576e-14	0.710553	1.99529e-12	7.34757e-12
ENSG00000197548	ATG7	protein_coding	-0.225314	0.0409819	0.104067	-0.39558	0.0118209	0.0232729	-0.332192	0.00453709	0.00879873
ENSG00000198925	ATG9A	protein_coding	0.0374307	0.536637	0.704383	-0.511271	6.25551e-08	2.04616e-07	-0.408644	1.5112e-10	5.098e-10
ENSG00000181652	ATG9B	protein_coding	-0.817482	7.85661e-11	1.03666e-09	-2.22154	6.7601e-28	5.19162e-27	-2.54463	1.37942e-46	1.42758e-45
ENSG00000142102	ATHL1	protein_coding	0.523377	9.67804e-07	7.28847e-06	0.844707	1.32464e-10	5.08648e-10	1.06831	1.08145e-16	4.75116e-16
ENSG00000138363	ATIC	protein_coding	-0.14375	0.0497127	0.121555	-0.117321	0.045575	0.0792028	-0.0544128	0.230586	0.307456
ENSG00000198513	ATL1	protein_coding	-0.486799	0.166026	0.313126	1.76159	1.24817e-08	4.28523e-08	1.82974	7.55699e-11	2.58179e-10
ENSG00000119787	ATL2	protein_coding	-0.291861	7.33873e-06	4.75785e-05	0.649558	7.66172e-25	5.32236e-24	0.858277	1.44908e-47	1.53139e-46
ENSG00000184743	ATL3	protein_coding	0.0641918	0.220761	0.384873	-3.36539	0	0	-3.74311	0	0
ENSG00000149311	ATM	protein_coding	0.00113944	0.988125	0.993177	1.02689	3.99593e-34	3.6702e-33	1.00149	1.82912e-50	2.04942e-49
ENSG00000166454	ATMIN	protein_coding	-0.468307	2.98148e-14	5.71356e-13	-1.09634	1.52367e-67	3.12855e-66	-1.11143	6.28693e-94	1.5914e-92
ENSG00000111676	ATN1	protein_coding	0.0950731	0.129855	0.259983	-0.883811	1.0597e-29	8.61763e-29	-0.877601	2.49863e-69	4.1011e-68
ENSG00000268872	ATN1	protein_coding
ENSG00000172238	ATOH1	protein_coding	-1.7183	7.89625e-05	0.000420264	-2.62689	0.00163702	0.00368767	-1.78725	0.00593932	0.0113284
ENSG00000179774	ATOH7	protein_coding	-0.428775	0.227457	0.393428	-2.63054	0.000191554	0.000479645	-3.31264	1.22281e-06	3.31872e-06
ENSG00000168874	ATOH8	protein_coding	-0.886958	0.0256441	0.0704872	-0.775072	0.170129	0.242622	-0.261676	0.579488	0.655883
ENSG00000177556	ATOX1	protein_coding	0.0529506	0.440247	0.62182	-1.37448	5.12376e-41	5.7427e-40	-1.59737	5.60587e-70	9.32117e-69
ENSG00000206190	ATP10A	protein_coding	-0.342117	0.000663327	0.00288691	-5.83861	1.78422e-34	1.65725e-33	-7.99752	1.07909e-31	7.75912e-31
ENSG00000118322	ATP10B	protein_coding	-0.154295	0.695599	0.824653	-1.74977	0.0142399	0.0276348	-2.21244	0.000927975	0.00197052
ENSG00000145246	ATP10D	protein_coding	0.493078	0.181836		7.75837	6.17536e-35	5.82701e-34	7.84773	2.24685e-36	1.83447e-35
ENSG00000068650	ATP11A	protein_coding	0.504342	1.35288e-14	2.69024e-13	0.502541	2.69392e-10	1.01791e-09	0.59199	1.01044e-18	4.78469e-18
ENSG00000058063	ATP11B	protein_coding	0.321177	8.04629e-13	1.33913e-11	-1.24275	1.0404e-79	2.65484e-78	-1.28596	1.63073e-137	7.3311e-136
ENSG00000101974	ATP11C	protein_coding	-0.0203631	0.80374	0.89453	0.68844	2.29188e-20	1.35607e-19	0.710663	1.70184e-26	1.04555e-25
ENSG00000075673	ATP12A	protein_coding	0.648549	0.0521545	0.126455	-0.30568	0.592667	0.680015	-0.557715	0.236345	0.314149
ENSG00000105726	ATP13A1	protein_coding	-0.197682	0.00132659	0.00535173	-0.92692	2.069e-37	2.09098e-36	-0.910317	1.10006e-47	1.16447e-46
ENSG00000159363	ATP13A2	protein_coding	0.264821	0.0139652	0.042105	0.660445	3.11636e-13	1.37007e-12	0.536401	6.84779e-07	1.88723e-06
ENSG00000133657	ATP13A3	protein_coding	-0.274343	2.21591e-13	3.88414e-12	-0.844414	3.928e-87	1.12104e-85	-0.832654	2.72765e-53	3.2719e-52
[truncated: 20,811 more rows]
