# Supplementary material for: Mapping the STK4/Hippo signaling network in prostate cancer cell
Source: PLoS One. 2017 Sep 7;12(9):e0184590. doi: 10.1371/journal.pone.0184590 (PMC5589252; doi:10.1371/journal.pone.0184590)
Supplement: S2 Table — (XLSX) [file pone.0184590.s004.xlsx]

## Sheet: S2 Table
entrez_id	gene_name	log2FoldChange_cytoplasm	padj_cytoplasm
4316	MMP7	5.47774	4.64e-111
147381	CBLN2	5.02281	3.22e-80
4109	MAGEA10	4.62958	5.55e-73
7102	TSPAN7	4.40347	1.31e-34
84898	PLXDC2	3.9382	2.22e-81
55243	KIRREL	3.61879	5.25e-31
57628	DPP10	3.55941	2.18e-40
4233	MET	3.41998	6.73e-57
5801	PTPRR	3.22961	1.16e-40
8287	USP9Y	3.16201	4.94e-300
858	CAV2	3.15484	8.86e-16
440279	UNC13C	3.0336	4.99e-13
767	CA8	2.99928	5.14e-14
1001	CDH3	2.92044	6.76e-74
5241	PGR	2.90061	1.32e-10
57007	ACKR3	2.87223	1.98e-187
26002	MOXD1	2.84784	3.25e-10
1644	DDC	2.84148	0
26609	VCX	2.78333	3.81e-13
2122	MECOM	2.76156	4.58e-21
55337	C19orf66	2.7454	7.31e-26
54809	SAMD9	2.68286	9.83e-19
3798	KIF5A	2.6803	1.07e-11
7982	ST7	2.66301	0
151887	CCDC80	2.66176	5.5e-11
64881	PCDH20	2.63173	2.1e-37
7903	ST8SIA4	2.60707	3.01e-14
2908	NR3C1	2.5845	2.4e-09
389432	SAMD5	2.55341	1.36e-18
55321	TMEM74B	2.54552	2.75e-13
64781	CERK	2.53648	1.46e-26
5696	PSMB8	2.53492	2.23e-22
5569	PKIA	2.52909	1.78e-12
885	CCK	2.52191	4.88e-09
84667	HES7	2.50234	6.07e-10
146857	SLFN13	2.49779	2.47e-09
3158	HMGCS2	2.48864	1.59e-196
56256	SERTAD4	2.45855	6.74e-13
6326	SCN2A	2.45506	1.48e-07
4143	MAT1A	2.44104	3.59e-24
93145	OLFM2	2.41512	6.51e-22
2887	GRB10	2.38805	0
199974	CYP4Z1	2.38748	5.41e-08
285498	RNF212	2.38248	2.78e-12
5787	PTPRB	2.37638	6.48e-19
9783	RIMS3	2.37141	6.92e-42
130576	LYPD6B	2.36372	4.63e-09
4857	NOVA1	2.35766	1.02e-68
3934	LCN2	2.35124	2.68e-46
80319	CXXC4	2.34838	9.71e-08
57595	PDZD4	2.3432	2.14e-26
6769	STAC	2.32154	3.77e-08
57562	KIAA1377	2.32015	2.91e-30
26232	FBXO2	2.29348	9.67e-19
2217	FCGRT	2.29137	4.25e-11
53827	FXYD5	2.26516	6.67e-07
8406	SRPX	2.24724	7.6e-10
9235	IL32	2.24614	9.62e-10
425054	VCX3B	2.22827	9.04e-07
5136	PDE1A	2.22664	4.86e-09
10133	OPTN	2.20404	6.07e-37
6192	RPS4Y1	2.20403	1.78e-176
7781	SLC30A3	2.19921	6.66e-08
283383	GPR133	2.15892	1.45e-11
2550	GABBR1	2.14649	7.81e-126
9435	CHST2	2.14442	4.51e-06
121643	FOXN4	2.13994	1.44e-12
11320	MGAT4A	2.13513	1.41e-24
284119	PTRF	2.13437	3.81e-32
79623	GALNT14	2.13034	2.79e-16
80034	CSRNP3	2.12077	1.35e-12
3691	ITGB4	2.11787	2.23e-09
170712	COX7B2	2.11644	5.51e-12
11037	STON1	2.11154	2.14e-17
221687	RNF182	2.10076	1.16e-11
4281	MID1	2.09293	8.19e-15
147741	ZNF560	2.087	9.67e-07
51816	CECR1	2.07945	1.52e-15
4922	NTS	2.07727	1.43e-05
7404	UTY	2.07524	1.46e-15
6347	CCL2	2.07392	1.3e-05
3486	IGFBP3	2.07293	2.24e-23
4664	NAB1	2.07104	4.19e-42
54796	BNC2	2.06898	2.08e-06
8653	DDX3Y	2.06125	2.62e-79
51351	ZNF117	2.05037	2.77e-38
10804	GJB6	2.04482	3.13e-07
260293	CYP4X1	2.04256	1.03e-05
9518	GDF15	2.02691	3.57e-135
3113	HLA-DPA1	2.02554	1.43e-06
23359	FAM189A1	2.02361	5.44e-11
56034	PDGFC	2.0216	1.96e-06
85004	RERG	2.0198	4.29e-07
113220	KIF12	1.99807	4.34e-18
84230	LRRC8C	1.99447	1.1e-10
64853	AIDA	1.98606	0
25825	BACE2	1.981	1.16e-18
5796	PTPRK	1.97375	5.41e-41
56899	ANKS1B	1.97283	2.46e-12
2026	ENO2	1.9541	3.91e-37
57639	CCDC146	1.95385	3.78e-21
3122	HLA-DRA	1.95245	3.04e-05
27111	SDCBP2	1.93222	3.88e-16
57718	PPP4R4	1.93037	4.54e-14
286499	FAM133A	1.9245	4.29e-05
54947	LPCAT2	1.92195	1.26e-11
89927	C16orf45	1.91697	1.93e-09
57118	CAMK1D	1.91487	1.85e-09
79782	LRRC31	1.91131	5.41e-07
330	BIRC3	1.91014	2.9e-41
23345	SYNE1	1.90453	9.35e-14
9638	FEZ1	1.89951	2.38e-12
2634	GBP2	1.89682	3.07e-08
7220	TRPC1	1.88913	5.15e-05
8612	PPAP2C	1.88813	4.1e-57
100131755	ARMCX4	1.88731	3.13e-15
54507	ADAMTSL4	1.88724	1.62e-14
155382	VPS37D	1.88047	8.52e-12
2119	ETV5	1.87988	2.72e-05
3433	IFIT2	1.87328	6.55e-09
5066	PAM	1.8692	3.34e-36
116443	GRIN3A	1.86847	5.87e-48
3434	IFIT1	1.86354	1.18e-08
54842	MFSD6	1.86098	1.97e-49
5698	PSMB9	1.85187	1.16e-06
9715	FAM131B	1.85008	5.64e-05
9086	EIF1AY	1.84932	7.45e-29
84894	LINGO1	1.84478	4.47e-11
4100	MAGEA1	1.83758	1.1e-89
112755	STX1B	1.83449	5.41e-05
1038	CDR1	1.83324	2.17e-12
347902	AMIGO2	1.82939	4.2e-06
5602	MAPK10	1.82844	2.74e-05
5284	PIGR	1.824	8.47e-12
339778	C2orf70	1.81879	0.000164628
115557	ARHGEF25	1.80602	1.51e-16
23467	NPTXR	1.79328	1.15e-43
128853	DUSP15	1.7898	7.16e-07
54847	SIDT1	1.78615	1.08e-08
26053	AUTS2	1.78075	2.22e-33
10100	TSPAN2	1.77641	0.000254832
153572	IRX2	1.75722	3.26e-07
23305	ACSL6	1.75305	4.67e-11
221711	SYCP2L	1.75253	4.9e-05
494470	RNF165	1.74976	2.15e-08
152789	JAKMIP1	1.74913	4.74e-22
145226	RDH12	1.74885	1.12e-05
65217	PCDH15	1.74723	0.000199882
400629	TEX19	1.73961	1.07e-13
117854	TRIM6	1.73772	0.00014798
7318	UBA7	1.73757	3.32e-08
6364	CCL20	1.73527	4.16e-14
64063	PRSS22	1.73237	2.02e-08
57633	LRRN1	1.72545	1.42e-61
2706	GJB2	1.72165	9.78e-09
4137	MAPT	1.72087	9.7e-45
6857	SYT1	1.71833	6.1e-05
23034	SAMD4A	1.71069	1.13e-18
120	ADD3	1.70907	2.37e-112
3371	TNC	1.70647	1.42e-30
154141	MBOAT1	1.70552	4.28e-07
80332	ADAM33	1.7052	0.000499784
3239	HOXD13	1.70245	0.000142423
10287	RGS19	1.69962	4.92e-08
55859	BEX1	1.69715	2.18e-08
1026	CDKN1A	1.69523	7.53e-134
5274	SERPINI1	1.69167	5.24e-21
84166	NLRC5	1.68833	4.24e-11
3752	KCND3	1.68762	3.81e-24
9308	CD83	1.68111	1.16e-09
4883	NPR3	1.67812	0.000541823
5996	RGS1	1.67738	0.000577512
8038	ADAM12	1.67004	1.27e-06
430	ASCL2	1.6681	3.34e-05
200316	APOBEC3F	1.66654	2.52e-10
9881	TRANK1	1.66313	2.23e-13
5268	SERPINB5	1.65354	3.62e-31
444	ASPH	1.65006	0
348487	FAM131C	1.64729	2.24e-05
253559	CADM2	1.6444	0.000102528
23043	TNIK	1.63823	5.39e-14
348645	C22orf34	1.63718	0.00035269
8284	KDM5D	1.63618	2.19e-27
7367	UGT2B17	1.62879	2.28e-10
51513	ETV7	1.62625	0.000576729
57701	NCKAP5L	1.62156	1.73e-19
4147	MATN2	1.61712	8.21e-06
8764	TNFRSF14	1.61653	4.54e-26
286183	NKAIN3	1.61521	0.000236491
2831	NPBWR1	1.61045	0.00109927
28513	CDH19	1.60801	0.00110082
7025	NR2F1	1.60691	4.07e-20
642636	RAD21L1	1.60559	0.00105062
7499	XG	1.60385	0.000346624
93099	DMKN	1.59816	1.08e-05
9644	SH3PXD2A	1.59418	4.03e-31
445	ASS1	1.58484	5.97e-101
100130776	AGAP2-AS1	1.584	0.00134246
162394	SLFN5	1.58333	1.29e-51
5352	PLOD2	1.57031	1.08e-26
23114	NFASC	1.56917	8.48e-11
80235	PIGZ	1.55099	5.13e-06
219970	GLYATL2	1.54913	4.7e-23
23508	TTC9	1.54821	5.04e-06
2635	GBP3	1.54164	0.00190427
57484	RNF150	1.53871	2.96e-09
55061	SUSD4	1.53663	2.14e-05
1259	CNGA1	1.53545	0.00162829
5743	PTGS2	1.53452	0.00195981
22829	NLGN4Y	1.52945	3.04e-07
5118	PCOLCE	1.52936	3.59e-20
1292	COL6A2	1.525	5.97e-74
57491	AHRR	1.52435	0.000101306
5618	PRLR	1.5216	7.53e-08
126129	CPT1C	1.52102	9.82e-11
11346	SYNPO	1.52038	0.000408192
10382	TUBB4A	1.52031	1.39e-10
5630	PRPH	1.51469	4.38e-11
3083	HGFAC	1.51107	0.00236333
140730	RIMS4	1.51045	1.86e-05
286411	LINC00632	1.51001	3.26e-06
10158	PDZK1IP1	1.50588	3.24e-30
11069	RAPGEF4	1.50538	0.000633411
22983	MAST1	1.50392	6.92e-11
387509	GPR153	1.50092	4.83e-07
80303	EFHD1	1.50051	3.34e-05
440107	PLEKHG7	-1.50613	0.0020619
79822	ARHGAP28	-1.50873	1.95e-128
7123	CLEC3B	-1.51204	0.000487592
4285	MIPEP	-1.52477	2.48e-123
11255	HRH3	-1.53216	3.4e-05
54734	RAB39A	-1.54154	1.02e-05
90362	FAM110B	-1.54798	3.75e-42
3899	AFF3	-1.55719	1.95e-76
23769	FLRT1	-1.56621	0.00097683
1519	CTSO	-1.57169	1.85e-10
3751	KCND2	-1.57571	0.000697802
79993	ELOVL7	-1.58182	4.17e-236
56937	PMEPA1	-1.59858	1.85e-114
8714	ABCC3	-1.60084	0.000148086
4647	MYO7A	-1.60256	0.000792334
57713	SFMBT2	-1.60276	4.79e-05
23316	CUX2	-1.60849	0.00039085
825	CAPN3	-1.61847	0.00103097
6091	ROBO1	-1.62859	3.68e-42
4885	NPTX2	-1.63034	2.9e-20
60481	ELOVL5	-1.63995	1.77e-240
1139	CHRNA7	-1.64467	1.43e-06
85414	SLC45A3	-1.64864	6.99e-115
6565	SLC15A2	-1.65252	6.9e-13
4117	MAK	-1.67487	8.57e-31
84189	SLITRK6	-1.67784	3.42e-09
655	BMP7	-1.68662	1.09e-21
377677	CA13	-1.68799	9.48e-13
10655	DMRT2	-1.6945	0.000124546
389206	BEND4	-1.71429	1.12e-41
5999	RGS4	-1.71749	0.000423028
474	ATOH1	-1.7183	0.000420264
150	ADRA2A	-1.72392	7.89e-20
84628	NTNG2	-1.72935	0.000274025
2982	GUCY1A3	-1.75049	1.34e-238
10345	TRDN	-1.76061	5.2e-25
222546	RFX6	-1.78319	6.27e-07
167410	LIX1	-1.78341	6.48e-06
170689	ADAMTS15	-1.78965	4.97e-05
4440	MSI1	-1.79976	1.39e-16
6695	SPOCK1	-1.81576	1.81e-06
7052	TGM2	-1.81786	1.11e-17
319	APOF	-1.82047	1.23e-06
79605	PGBD5	-1.82279	4.96e-09
563	AZGP1	-1.82861	1.15e-196
80150	ASRGL1	-1.82976	1.19e-46
22936	ELL2	-1.8374	2.38e-231
1281	COL3A1	-1.84017	2.6e-05
7042	TGFB2	-1.84126	3.37e-06
23768	FLRT2	-1.84562	1.09e-11
9687	GREB1	-1.86087	2.15e-114
3397	ID1	-1.86194	1.52e-61
728763	AC104809.3	-1.89454	7.92e-06
80731	THSD7B	-1.91144	2.56e-06
84951	TNS4	-1.93971	1.79e-12
9413	FAM189A2	-1.94938	8.34e-06
647309	GMNC	-1.95476	1.06e-11
4430	MYO1B	-1.95595	1.27e-186
183	AGT	-1.96278	2.67e-09
3400	ID4	-2.00333	3.69e-19
6286	S100P	-2.02679	2.56e-41
1948	EFNB2	-2.07451	6.01e-215
54490	UGT2B28	-2.07582	9.58e-08
23266	LPHN2	-2.08134	6.4e-76
3087	HHEX	-2.08687	1.51e-07
58480	RHOU	-2.09938	1.26e-279
2289	FKBP5	-2.11958	0
9369	NRXN3	-2.12418	7.51e-16
54491	FAM105A	-2.15104	6.9e-214
390190	OR5B2	-2.17486	1.35e-06
51365	PLA1A	-2.17989	9.7e-15
5064	PALM	-2.18663	6.46e-07
115701	ALPK2	-2.22604	7.42e-16
2044	EPHA5	-2.23241	3.15e-07
55511	SAGE1	-2.23251	5.11e-14
114770	PGLYRP2	-2.23302	2e-20
6591	SNAI2	-2.35965	7.83e-12
79884	MAP9	-2.36262	3.43e-262
2181	ACSL3	-2.38993	0
1135	CHRNA2	-2.39953	1.39e-66
159989	CCDC67	-2.41199	2.61e-11
162514	TRPV3	-2.41249	3.48e-31
10602	CDC42EP3	-2.44008	1.89e-123
10863	ADAM28	-2.48036	1.86e-14
1846	DUSP4	-2.6399	1.39e-241
79674	VEPH1	-2.65063	1.54e-37
1740	DLG2	-2.68992	1.49e-47
55504	TNFRSF19	-2.70377	0
285025	CCDC141	-2.75653	4.52e-50
1836	SLC26A2	-2.78302	0
6860	SYT4	-2.91946	0
10563	CXCL13	-2.9589	1.76e-11
138046	RALYL	-2.95915	2.95e-54
9951	HS3ST4	-3.11667	5.6e-14
5139	PDE3A	-3.22881	8.14e-14
3479	IGF1	-3.23732	9.49e-196
10551	AGR2	-3.39637	4.4e-58
54898	ELOVL2	-3.40523	0
154215	NKAIN2	-3.48451	3.28e-18
55089	SLC38A4	-3.73113	1.61e-22
55273	TMEM100	-3.89737	5.95e-22
2042	EPHA3	-4.00478	0
80031	SEMA6D	-4.12636	5.51e-34
4094	MAF	-4.41587	7.3e-174
8756	ADAM7	-4.8412	2.38e-106
23671	TMEFF2	-4.9922	3.31e-254
