# Supplementary material for: Mapping the STK4/Hippo signaling network in prostate cancer cell
Source: PLoS One. 2017 Sep 7;12(9):e0184590. doi: 10.1371/journal.pone.0184590 (PMC5589252; doi:10.1371/journal.pone.0184590)
Supplement: S3 Table — (XLSX) [file pone.0184590.s005.xlsx]

## Sheet: S3 Table
entrez_id	gene_name	log2FoldChange_membrane	padj_membrane
2	A2M	-3.59062	7.48e-12
144568	A2ML1	-3.65766	2.44e-09
51166	AADAT	-2.60179	4.53e-198
26154	ABCA12	-2.42465	7e-05
20	ABCA2	-2.41526	4.92e-155
10351	ABCA8	2.0988	0.00947168
5243	ABCB1	6.7861	1.02e-28
8647	ABCB11	-4.2136	1.62e-06
1244	ABCC2	2.1984	2.08e-07
10257	ABCC4	-3.3178	0
215	ABCD1	-3.11413	1.05e-99
64137	ABCG4	5.35924	5.8e-16
145447	ABHD12B	4.05401	2.36e-13
100526760	ABHD14A-ACY1	-2.52149	0.00654207
11057	ABHD2	-3.58396	0
10152	ABI2	2.76628	2.33e-252
51225	ABI3	-2.64892	0.00405092
25890	ABI3BP	2.31046	1.43e-05
84448	ABLIM2	3.44845	1.53e-06
81691	AC004381.6	-2.0297	1.21e-53
101928111	AC062017.1	-2.71765	0.00241401
105373958	AC104667.3	-5.50015	8.79e-15
728763	AC104809.3	-4.26884	1.21e-06
10449	ACAA2	2.39444	3.62e-66
33	ACADL	-4.1833	4.71e-77
35	ACADS	-2.25173	2.78e-25
84680	ACCS	6.24273	4.64e-16
1636	ACE	3.63349	3.23e-11
59272	ACE2	2.78348	7.53e-12
57007	ACKR3	-2.45235	1.39e-17
8309	ACOX2	-6.02613	4.22e-29
55289	ACOXL	-3.5907	6.34e-09
2181	ACSL3	-3.23126	0
2182	ACSL4	4.94972	0
23305	ACSL6	3.85909	9.2e-46
116285	ACSM1	-3.59899	1.16e-06
6296	ACSM3	-4.22266	1.4e-70
345651	ACTBL2	3.51093	0.000250017
170487	ACTL10	-4.80105	6.83e-13
88	ACTN2	6.55964	3.21e-18
130399	ACVR1C	6.06306	2.53e-18
93	ACVR2B	2.56726	5.98e-151
94	ACVRL1	2.44619	0.00128473
95	ACY1	-2.5174	1.85e-21
8728	ADAM19	6.56213	1.87e-26
8745	ADAM23	2.26138	2.13e-44
10863	ADAM28	-4.17125	6.16e-11
8756	ADAM7	-7.50699	1.61e-31
81794	ADAMTS10	5.4692	7.62e-17
170690	ADAMTS16	4.89327	7.72e-11
170692	ADAMTS18	4.47176	4.16e-07
171019	ADAMTS19	4.7765	5.48e-18
9509	ADAMTS2	2.66433	1.94e-07
80070	ADAMTS20	4.45223	7.3e-23
11096	ADAMTS5	4.56394	6.5e-11
11174	ADAMTS6	3.84936	2.2e-09
56999	ADAMTS9	5.48432	8.07e-28
339366	ADAMTSL5	4.26584	3.48e-18
11033	ADAP1	3.70073	1.08e-10
105	ADARB2	3.35477	0.000530668
113451	ADC	2.2089	1.45e-12
111	ADCY5	2.2836	1.15e-07
117	ADCYAP1R1	6.64154	9.6e-19
119	ADD2	7.78798	3.07e-70
133	ADM	3.04746	3.82e-12
79924	ADM2	-7.08123	1.69e-47
113622	ADPRHL1	-2.54727	1.98e-22
147	ADRA1B	2.74569	0.00725185
150	ADRA2A	-4.08016	1.74e-22
152	ADRA2C	4.36709	1.12e-23
154	ADRB2	-3.05255	8.57e-82
134265	AFAP1L1	3.1416	9.21e-43
2334	AFF2	3.59351	3.06e-05
174	AFP	-9.14706	1.12e-43
116986	AGAP2	2.27284	4.77e-09
100130776	AGAP2-AS1	3.04828	0.000185335
119016	AGAP4	-3.83258	2.45e-05
3268	AGFG2	-2.67807	1.63e-66
56895	AGPAT4	2.3151	1.61e-31
84803	AGPAT9	5.01725	2.4e-33
10551	AGR2	-7.05209	4.23e-22
183	AGT	-4.94612	2.58e-09
185	AGTR1	4.7868	2.12e-08
113146	AHNAK2	2.24769	1.25e-17
196	AHR	2.31206	2.98e-49
57491	AHRR	5.94501	3.99e-82
197	AHSG	-4.36791	2.06e-10
202	AIM1	-5.50905	2.72e-132
26289	AK5	-2.44747	1.1e-07
9590	AKAP12	4.54715	0
10566	AKAP3	2.34194	4.39e-06
55122	AKIRIN2	3.1366	4.37e-124
231	AKR1B1	8.02579	7.24e-147
1646	AKR1C2	3.10714	0.00171727
6718	AKR1D1	-2.57145	0.0049139
10000	AKT3	7.80215	4.22e-89
100289341	AL807752.1	-3.41819	3.96e-05
213	ALB	-3.79785	1.19e-07
216	ALDH1A1	-7.1066	8.44e-43
8854	ALDH1A2	3.66715	1.15e-24
220	ALDH1A3	-3.57918	4.09e-52
10840	ALDH1L1	-2.43069	0.00342368
160428	ALDH1L2	-2.22005	1.69e-19
218	ALDH3A1	3.39936	8.6e-05
222	ALDH3B2	-5.89973	1.73e-41
8659	ALDH4A1	-2.4544	9.64e-58
4329	ALDH6A1	-2.16885	4.55e-132
501	ALDH7A1	7.24748	1.89e-132
64577	ALDH8A1	3.2875	1.14e-06
200810	ALG1L	2.24125	0.000183553
84266	ALKBH7	-2.52446	4.55e-27
246	ALOX15	-5.4661	7.38e-118
59344	ALOXE3	-2.24935	6.46e-11
115701	ALPK2	-3.51949	6.32e-13
57538	ALPK3	-3.22771	3.52e-29
249	ALPL	4.50213	1.08e-20
8092	ALX1	6.13111	2.38e-15
60529	ALX4	2.38957	3.76e-38
258	AMBN	5.27986	6.32e-13
144193	AMDHD1	3.33348	0.000590358
347902	AMIGO2	3.16391	6.59e-12
154796	AMOT	4.96912	0
154810	AMOTL1	5.31576	1.35e-226
272	AMPD3	2.74117	3.64e-07
273	AMPH	6.41208	6.16e-25
401138	AMTN	-2.94297	0.000769588
280	AMY2B	4.70703	3.34e-13
10393	ANAPC10	2.04113	2.63e-32
283	ANG	-2.14222	0.000103416
287	ANK2	6.18447	1.36e-33
288	ANK3	-2.75076	0
27063	ANKRD1	6.059	7.11e-32
441459	ANKRD18B	3.63892	2.75e-18
118932	ANKRD22	-4.09525	3.94e-06
147463	ANKRD29	-3.30158	1.61e-136
651746	ANKRD33B	4.609	2.14e-09
400986	ANKRD36C	2.27886	4.58e-39
22881	ANKRD6	3.58677	8.23e-61
342850	ANKRD62	-3.06009	6.66e-05
441869	ANKRD65	-2.21972	0.000833944
56311	ANKRD7	2.96794	0.00308429
57101	ANO2	2.44555	0.000116247
121601	ANO4	5.00534	2.12e-11
203859	ANO5	7.23644	5.77e-49
338440	ANO9	-3.58839	9.47e-07
118429	ANTXR2	2.89413	1.9e-72
301	ANXA1	7.63475	6.4e-77
302	ANXA2	6.03999	5.39e-191
306	ANXA3	4.29499	7.02e-21
90024	AP001816.1	-4.06859	2.64e-08
10053	AP1M2	-5.15937	1.31e-129
1174	AP1S1	-2.37847	9.69e-223
8120	AP3B2	2.3711	9.26e-13
10297	APC2	-2.84015	5.53e-31
327	APEH	-2.4031	1.76e-248
10887	APLF	3.48279	1.69e-08
8862	APLN	-5.04915	1.49e-53
335	APOA1	-6.07664	3.07e-15
336	APOA2	-3.62003	9.12e-05
337	APOA4	-5.38453	2.5e-11
338	APOB	-5.65283	6.91e-19
27350	APOBEC3C	7.45672	2.49e-47
140564	APOBEC3D	3.26144	6.65e-08
345	APOC3	-4.23835	1.37e-06
347	APOD	-3.98331	1.77e-08
348	APOE	-3.00106	2.13e-16
319	APOF	-4.52563	1.29e-07
80833	APOL3	-3.8609	6.01e-08
80830	APOL6	-2.10173	2.56e-05
360	AQP3	-3.92704	1.21e-71
367	AR	-4.66756	0
116984	ARAP2	3.57493	6.02e-49
83478	ARHGAP24	3.5184	1.32e-08
79822	ARHGAP28	-2.59665	1.47e-170
257106	ARHGAP30	-2.65144	2.12e-07
143872	ARHGAP42	2.17317	2.36e-28
395	ARHGAP6	-5.46446	4.25e-121
27237	ARHGEF16	-2.54193	3.06e-57
115557	ARHGEF25	2.29825	5.13e-23
26084	ARHGEF26	-4.14569	0
50650	ARHGEF3	2.72308	3.93e-43
445328	ARHGEF35	-4.39048	2.57e-12
389337	ARHGEF37	-3.64064	6.07e-75
7984	ARHGEF5	-5.70148	4.12e-16
9459	ARHGEF6	4.39192	4.5e-49
10620	ARID3B	3.66235	1.53e-133
646450	ARIH2OS	-2.34832	0.000114021
285598	ARL10	6.40412	3.8e-151
10123	ARL4C	3.45488	2.93e-102
221481	ARMC12	-2.58399	9.73e-10
55130	ARMC4	2.45013	1.5e-20
9915	ARNT2	2.32158	3.54e-54
10095	ARPC1B	-2.14203	6.77e-48
414	ARSD	-5.07325	9.83e-52
415	ARSE	5.02986	1.7e-20
79642	ARSJ	6.68089	4.21e-19
116969	ART5	5.20371	3.07e-10
9048	ARTN	-2.85455	2.18e-07
170302	ARX	-2.85786	0.00110569
427	ASAH1	-2.10379	5.08e-252
140456	ASB11	-2.32416	0.0026437
9311	ASIC3	2.91025	3.51e-22
440	ASNS	-2.34429	9.11e-283
554235	ASPDH	2.39715	0.00366834
253982	ASPHD1	-3.16662	4.66e-47
57168	ASPHD2	3.22817	1.01e-20
80816	ASXL3	6.4611	1.89e-21
80063	ATF7IP2	5.03035	5.62e-25
285973	ATG9B	-2.22154	5.19e-27
25923	ATL3	-3.36539	0
474	ATOH1	-2.62689	0.00368767
220202	ATOH7	-2.63054	0.000479645
57194	ATP10A	-5.83861	1.66e-33
57205	ATP10D	7.75837	5.83e-34
477	ATP1A2	-2.74785	0.00618993
478	ATP1A3	4.7453	3.44e-65
481	ATP1B1	-2.48507	3.28e-133
482	ATP1B2	5.37177	5.34e-16
489	ATP2A3	3.72774	5.96e-16
9914	ATP2C2	-4.96684	1.52e-37
496	ATP4B	-3.77217	3.89e-05
513	ATP5D	-2.11911	2.32e-87
525	ATP6V1B1	2.61624	0.00594237
10396	ATP8A1	2.95814	1.83e-73
51761	ATP8A2	3.35328	7.81e-15
5205	ATP8B1	-5.0774	4.53e-76
26033	ATRNL1	3.60061	1.84e-18
79000	AUNIP	2.04423	1.2e-50
26053	AUTS2	3.22539	8.6e-117
563	AZGP1	-7.36678	4.73e-123
8708	B3GALT1	2.57874	1.41e-07
10317	B3GALT5	4.40594	1.79e-16
27087	B3GAT1	2.9764	4.09e-17
135152	B3GAT2	3.80025	4.83e-23
84002	B3GNT5	5.35625	5.15e-50
283358	B4GALNT3	3.1031	3.29e-44
79870	BAALC	3.86863	3.05e-05
570	BAAT	2.79898	0.0059313
25825	BACE2	3.56374	4.38e-63
60468	BACH2	7.69519	3.91e-45
573	BAG1	-2.03379	5.02e-73
575	BAI1	4.4385	3.74e-39
577	BAI3	6.33602	1.18e-16
55024	BANK1	-3.92203	1.41e-17
343472	BARHL2	5.58153	4.36e-12
56033	BARX1	2.50439	0.00475984
8538	BARX2	6.71755	7.97e-37
10409	BASP1	7.59106	5.56e-130
55509	BATF3	3.31335	5.22e-09
8537	BCAS1	-3.26525	1.86e-06
590	BCHE	-4.08174	5.67e-27
53335	BCL11A	6.02065	3.18e-28
596	BCL2	2.34293	1.19e-24
79370	BCL2L14	-3.40112	4.48e-06
604	BCL6	-3.71395	4.61e-92
283149	BCL9L	-2.51222	1.77e-93
53630	BCMO1	3.43458	6.63e-05
622	BDH1	-5.77567	1.15e-81
623	BDKRB1	-2.56301	0.00186074
627	BDNF	2.96794	0.00308429
79656	BEND5	2.86445	5.65e-05
221336	BEND6	4.12673	2.82e-07
7439	BEST1	-2.84876	1.22e-10
631	BFSP1	3.53383	1.51e-10
168620	BHLHA15	-5.37124	6.53e-28
79365	BHLHE41	3.94957	5.97e-17
80114	BICC1	7.45605	9.05e-31
638	BIK	-2.59833	2.28e-17
274	BIN1	-2.12536	9.72e-47
640	BLK	2.51616	0.0041582
641	BLM	2.62007	6.56e-166
29760	BLNK	-3.83144	8.11e-08
645	BLVRB	-2.89915	1.8e-49
650	BMP2	7.11038	3.09e-47
651	BMP3	2.09385	0.00144159
652	BMP4	4.80875	2.05e-20
653	BMP5	3.62038	2.11e-05
654	BMP6	2.1307	1.83e-09
168667	BMPER	4.79845	4.56e-39
660	BMX	-2.32275	0.00598023
54796	BNC2	4.91636	2.48e-21
149428	BNIPL	2.36661	1.48e-06
91653	BOC	2.17176	5.29e-16
666	BOK	-5.13443	1.66e-53
51027	BOLA1	-2.32403	1.12e-30
79866	BORA	3.09464	1.51e-103
676	BRDT	-3.95817	2.72e-15
1620	BRINP1	-4.33584	1.57e-08
339479	BRINP3	4.08201	7.11e-06
84446	BRSK1	3.24722	1.56e-19
9024	BRSK2	3.07949	2.07e-56
254065	BRWD3	2.22519	7.79e-115
54836	BSPRY	-3.24822	9.37e-30
121551	BTBD11	5.17545	1.48e-20
22903	BTBD3	3.0947	1.75e-180
8945	BTRC	2.05596	5.77e-101
9256	BZRAP1	-4.01959	9.44e-20
219621	C10orf107	2.62683	0.00576387
64115	C10orf54	3.91795	1.73e-06
143379	C10orf82	2.21318	0.00124894
219833	C11orf45	4.86978	1.04e-10
79864	C11orf63	4.41486	8.07e-20
54494	C11orf71	-2.14509	0.00598823
283129	C11orf85	-4.33965	5.68e-10
387763	C11orf96	3.46343	0.000305482
80763	C12orf39	5.57208	8.86e-15
387856	C12orf68	2.67484	1.43e-05
145407	C14orf37	3.4249	1.85e-14
388135	C15orf59	5.95273	1.86e-17
89927	C16orf45	2.32459	1.99e-10
283897	C16orf54	-2.40277	0.00140668
64755	C16orf58	-2.23039	6.33e-64
146562	C16orf71	-2.78371	9e-06
100130311	C17orf107	-2.84249	0.000292468
339263	C17orf51	2.51345	1.14e-101
201243	C17orf74	3.11248	0.000152426
100141515	C17orf99	-2.9258	0.000854561
10882	C1QL1	3.55934	9.88e-14
51279	C1RL	-3.4674	3.91e-67
257044	C1orf101	2.1337	0.00179879
79098	C1orf116	-6.13446	6.2e-225
148345	C1orf127	3.12256	0.0005109
284498	C1orf167	-3.14446	2.21e-08
84808	C1orf170	-3.30719	9.66e-06
126695	C1orf172	-5.74036	9.31e-23
149466	C1orf210	-5.34633	1.58e-27
148523	C1orf51	-2.67177	7.05e-10
79630	C1orf54	2.90079	1.4e-12
128864	C20orf144	-3.13267	4.23e-05
25943	C20orf194	2.45452	1.49e-31
114041	C21orf88	3.08932	0.000570756
55267	C22orf26	-2.48425	3.83e-05
126567	C2CD4C	3.43012	1.3e-05
100191040	C2CD4D	-3.25782	0.000657369
401027	C2orf66	3.46595	5.73e-05
84281	C2orf88	3.3671	3.5e-13
719	C3AR1	4.26178	1.87e-06
57415	C3orf14	6.03561	4.4e-18
51161	C3orf18	-2.9753	1.98e-27
84077	C3orf20	2.07546	0.00683495
79669	C3orf52	5.06809	1.72e-43
725	C4BPB	-3.27194	0.000633187
441054	C4orf47	2.54424	2.35e-05
727	C5	-3.07372	4.15e-13
728	C5AR1	2.28906	0.000253076
153571	C5orf38	-3.58845	0.000109932
116349	C5orf55	-2.11513	3.35e-19
647024	C6orf132	-4.52186	7.03e-66
135398	C6orf141	2.20886	1.46e-06
206412	C6orf163	2.92347	4.55e-10
154313	C6orf165	2.20051	0.0097885
441150	C6orf226	-4.19213	2.81e-14
347744	C6orf52	-3.60243	1.05e-05
352999	C6orf58	2.94706	0.00334923
136288	C7orf57	3.185	0.00121227
286122	C8orf31	2.95105	8.39e-10
203111	C8orf47	6.19282	3.67e-19
606553	C8orf49	3.27035	0.00019481
414919	C8orf82	-2.18123	3.46e-42
389649	C8orf86	-2.65455	0.00886995
100127983	C8orf88	6.08624	5.54e-15
401546	C9orf152	-5.35817	5.67e-25
389813	C9orf172	-2.17922	3.87e-07
760	CA2	4.05561	5.01e-26
767	CA8	6.91939	1.77e-42
81617	CAB39L	-4.03411	7.88e-145
91768	CABLES1	2.02148	7.54e-99
57010	CABP4	-4.87153	5.54e-09
26256	CABYR	3.66529	1.26e-25
57685	CACHD1	4.46381	1.52e-133
774	CACNA1B	3.35657	1.72e-07
775	CACNA1C	3.42361	1.62e-09
8913	CACNA1G	4.27453	9.55e-11
8912	CACNA1H	2.29465	3.69e-19
781	CACNA2D1	8.19492	1.86e-45
55799	CACNA2D3	4.42504	2.26e-13
785	CACNB4	6.02894	4.87e-38
59285	CACNG6	2.82272	0.0056518
59284	CACNG7	4.42061	5.11e-07
59283	CACNG8	3.17746	3.4e-37
23705	CADM1	3.64758	0
57118	CAMK1D	3.68329	8.32e-38
814	CAMK4	6.74353	3.7e-37
79012	CAMKV	2.99183	9.64e-54
23066	CAND2	4.95481	2.9e-39
92291	CAPN13	-5.32549	2.08e-27
726	CAPN5	-2.27513	1.34e-59
10753	CAPN9	-2.52149	0.00654207
79092	CARD14	-2.32749	1.43e-18
22900	CARD8	2.24534	6.36e-63
57571	CARNS1	-3.36132	4.99e-20
9607	CARTPT	-2.95657	0.00268614
399726	CASC10	2.61619	2.66e-14
857	CAV1	6.33245	6.39e-28
858	CAV2	6.26342	7.23e-35
863	CBFA2T3	2.87104	5.58e-05
23624	CBLC	-4.60651	1.24e-15
869	CBLN1	6.60303	1.54e-18
875	CBS	-2.27354	2.53e-127
8535	CBX4	-2.0059	2.72e-108
147372	CCBE1	4.66322	7.91e-50
79839	CCDC102B	2.36448	3.72e-07
55013	CCDC109B	5.16133	1.87e-81
151278	CCDC140	3.07432	0.00197114
285025	CCDC141	-4.30105	3.05e-32
339184	CCDC144NL	-2.73662	0.00208193
91050	CCDC149	-3.94129	2.13e-26
284992	CCDC150	3.3888	2.49e-112
645811	CCDC154	-2.14509	0.00598823
147872	CCDC155	-2.05487	0.0048619
126075	CCDC159	-2.61613	4.75e-31
729665	CCDC175	2.96794	0.00308429
57821	CCDC181	6.44489	7.27e-32
83643	CCDC3	6.30429	6.12e-24
160777	CCDC60	-2.74785	0.00618993
146439	CCDC64B	-4.13854	6.84e-38
159989	CCDC67	-4.89445	4.29e-09
80323	CCDC68	6.03134	1.04e-14
124093	CCDC78	-2.84087	7.52e-43
83987	CCDC8	6.10628	1.93e-57
151887	CCDC80	5.68244	5.55e-29
79780	CCDC82	3.47798	2.43e-100
114800	CCDC85A	-2.21758	0.00190002
11007	CCDC85B	-2.25574	3.24e-48
55704	CCDC88A	2.68719	0
6364	CCL20	-3.12356	9.45e-06
83605	CCM2	-2.07369	2.29e-49
595	CCND1	-2.24791	3.19e-280
894	CCND2	7.7983	4.51e-52
645121	CCNI2	2.80929	0.000899969
54619	CCNJ	7.24448	1.78e-69
79616	CCNJL	2.33154	1.45e-05
401145	CCSER1	4.27422	1.02e-10
135228	CD109	3.00212	2.05e-14
9332	CD163	-2.32632	0.00586178
283316	CD163L1	-2.41881	1.25e-05
388611	CD164L2	-3.7312	4.65e-05
930	CD19	4.24341	1.32e-07
912	CD1D	4.24615	2.21e-06
131450	CD200R1	2.80382	0.00586326
50489	CD207	3.03384	1.45e-05
960	CD44	5.19158	7.82e-15
1604	CD55	3.07722	7.26e-104
968	CD68	-2.61547	0.00405875
970	CD70	3.6053	0.000151666
9308	CD83	2.83641	2.8e-29
928	CD9	-2.69205	9.16e-244
978	CDA	3.71193	8e-05
55561	CDC42BPG	-4.05031	1.4e-74
64866	CDCP1	-5.56733	1.24e-132
999	CDH1	-5.37125	0
1008	CDH10	3.3188	2.83e-05
1012	CDH13	-2.05957	0.0058203
1000	CDH2	6.25607	5.55e-269
60437	CDH26	-4.00653	5.36e-49
1001	CDH3	-2.12584	4.93e-06
1004	CDH6	-2.37102	0.00537843
1005	CDH7	3.98247	5.15e-15
92211	CDHR1	7.34296	2.18e-24
65061	CDK15	3.64968	0.000108035
23097	CDK19	-2.3078	1.2e-165
10263	CDK2AP2	-2.06118	4.28e-62
8941	CDK5R2	3.73905	6.39e-05
1021	CDK6	4.75547	0
8999	CDKL2	5.74564	1.59e-15
1026	CDKN1A	-2.1077	2.5e-93
1030	CDKN2B	3.41748	3.11e-34
1032	CDKN2D	-2.19086	4.07e-20
1036	CDO1	6.25315	2.21e-23
1045	CDX2	4.8748	1.18e-10
124359	CDYL2	-2.49359	4.3e-164
1052	CEBPD	-3.98068	2.39e-19
51816	CECR1	-2.60234	0.000403999
27443	CECR2	3.49239	1.84e-102
27439	CECR6	2.87648	5.68e-11
10659	CELF2	8.44649	8.28e-93
60680	CELF5	2.78164	3.21e-07
2491	CENPI	2.1185	5.9e-161
55839	CENPN	-2.04599	2.78e-167
201161	CENPV	5.06255	4.27e-160
9662	CEP135	2.43714	1.75e-147
387119	CEP85L	2.16487	1.09e-53
51148	CERCAM	3.72506	2.18e-57
64781	CERK	5.64004	4.33e-179
375298	CERKL	3.76412	5.39e-08
2657	CERS1	2.2119	6.99e-10
204219	CERS3	2.74569	0.00725185
10878	CFHR3	4.02771	9.77e-06
1073	CFL2	2.05662	9.39e-224
1081	CGA	2.70459	2.87e-11
94027	CGB7	2.62875	0.000936954
10669	CGREF1	-4.50131	2.3e-50
79094	CHAC1	-2.58911	6.48e-13
1114	CHGB	4.11725	1.61e-08
92421	CHMP4C	-2.26802	7.43e-34
1123	CHN1	6.60103	1.86e-47
1124	CHN2	3.48261	3.78e-23
140578	CHODL	4.46158	3.6e-07
63928	CHP2	-2.66564	0.00869405
56994	CHPT1	-2.74075	0
91851	CHRDL1	-3.19545	1.4e-09
89832	CHRFAM7A	2.96722	0.000395821
1128	CHRM1	-3.80914	2.94e-05
1131	CHRM3	4.10297	5.09e-15
1135	CHRNA2	-7.58909	9.34e-27
1136	CHRNA3	2.54955	1.14e-14
1140	CHRNB1	2.36636	2.6e-19
8534	CHST1	3.32307	0.000649329
51363	CHST15	3.8426	2.11e-52
9435	CHST2	4.64564	2.17e-11
10164	CHST4	4.39187	7.35e-07
4166	CHST6	4.88627	1.32e-12
56548	CHST7	3.61288	3.68e-10
64377	CHST8	3.45518	1.14e-05
83539	CHST9	3.52592	1.14e-07
337876	CHSY3	3.7949	3.97e-10
10518	CIB2	3.20097	1.85e-33
148113	CILP2	3.15357	7.92e-15
1181	CLCN2	-2.33873	3.21e-42
1188	CLCNKB	2.9504	0.00335313
9071	CLDN10	2.67239	0.00489683
137075	CLDN23	-3.64624	7.81e-05
1365	CLDN3	-6.07899	2.2e-33
1364	CLDN4	-5.35537	1.79e-135
1366	CLDN7	-5.74011	7.95e-117
9073	CLDN8	-4.04699	5.72e-06
6320	CLEC11A	-3.39305	8.53e-16
7123	CLEC3B	-3.95271	1.1e-05
165530	CLEC4F	4.91791	5.76e-09
64581	CLEC7A	-5.39274	1.51e-22
1047	CLGN	-2.01554	2.96e-136
53405	CLIC5	3.55194	3.04e-05
79745	CLIP4	5.00842	3.04e-31
1209	CLPTM1	3.8022	8.52e-149
64084	CLSTN2	2.78459	3.58e-07
134829	CLVS2	3.16787	1.11e-13
134147	CMBL	-2.7991	1.91e-225
56942	CMC2	-2.03166	4.56e-102
129607	CMPK2	-3.98072	2.58e-11
123920	CMTM3	4.72027	8.73e-58
202333	CMYA5	2.70852	2.17e-09
55748	CNDP2	-3.366	0
254263	CNIH2	2.10792	2.13e-07
22866	CNKSR2	-5.13332	2.97e-55
1266	CNN3	6.76029	8.5e-262
26507	CNNM1	-6.18664	3.67e-27
285888	CNPY1	5.89292	6.68e-14
25927	CNRIP1	6.82027	1.59e-24
163882	CNST	-2.04078	5.01e-59
1271	CNTFR	4.83818	1.63e-12
1272	CNTN1	5.67648	1.67e-24
5067	CNTN3	-5.27691	2.05e-21
8506	CNTNAP1	2.03892	1.08e-17
26047	CNTNAP2	3.56127	6.84e-75
85445	CNTNAP4	-4.07672	2.08e-10
1690	COCH	3.37785	2.02e-130
1303	COL12A1	8.01204	5.52e-37
7373	COL14A1	5.48299	6.76e-17
1307	COL16A1	-2.18703	0.000202025
1310	COL19A1	3.63295	2.87e-07
57642	COL20A1	3.14292	0.00010425
81578	COL21A1	2.99111	0.000297501
255631	COL24A1	3.77763	6.95e-11
84570	COL25A1	5.80715	1.07e-22
85301	COL27A1	3.54815	1.38e-43
1280	COL2A1	6.59204	1.69e-109
1282	COL4A1	4.35617	1.9e-149
1284	COL4A2	3.75456	1.58e-138
1289	COL5A1	2.74358	1.27e-16
50509	COL5A3	2.59175	0.00300445
256076	COL6A5	4.25828	1.82e-06
131873	COL6A6	2.2122	0.0015648
78989	COLEC11	3.65728	1.63e-05
1311	COMP	2.30154	0.000700135
1312	COMT	-2.16699	1.84e-105
118881	COMTD1	-2.36896	1.02e-22
57175	CORO1B	-2.02	5.63e-64
7464	CORO2A	-2.80194	8.61e-110
10391	CORO2B	4.37107	7.54e-07
84940	CORO6	5.80817	1.28e-22
170712	COX7B2	-2.71456	0.00241766
51200	CPA4	2.26289	0.00816623
64506	CPEB1	4.03829	4.69e-14
79974	CPED1	3.50737	4.09e-05
1368	CPM	2.85017	6.84e-16
27132	CPNE7	-5.7934	1.91e-91
144402	CPNE8	6.63534	7.41e-35
151835	CPNE9	3.73397	6.73e-05
10404	CPQ	3.22156	7.43e-09
1374	CPT1A	-2.0551	3.3e-210
54504	CPVL	7.09291	6.5e-47
56265	CPXM1	4.77474	5.33e-22
1380	CR2	3.03431	3.32e-09
92359	CRB3	-5.22995	2.49e-31
148327	CREB3L4	-2.9712	5.39e-118
9586	CREB5	8.12939	9.93e-45
51232	CRIM1	3.95891	1.7e-110
1397	CRIP2	-3.15866	4.69e-29
401262	CRIP3	3.42756	0.000368227
10321	CRISP3	-6.06065	3.86e-15
83690	CRISPLD1	6.59465	4.02e-39
1400	CRMP1	2.96766	4.06e-74
55118	CRTAC1	5.26146	2.68e-10
1421	CRYGD	3.43144	0.000408528
51084	CRYL1	-3.46815	1.28e-60
1428	CRYM	2.0527	0.00342914
158511	CSAG1	-5.46043	1.03e-37
27254	CSDC2	3.41829	2.54e-08
1435	CSF1	2.75528	1.51e-19
55790	CSGALNACT1	-4.57023	4.2e-25
64478	CSMD1	-5.44342	5.4e-42
1464	CSPG4	5.12559	1.53e-51
80034	CSRNP3	3.15584	8.25e-20
1465	CSRP1	-4.95619	9.01e-149
1466	CSRP2	7.54898	3.12e-94
1475	CSTA	-4.03316	1.76e-21
196993	CT62	-3.62542	8.46e-06
30848	CTAG2	-2.87396	0.00105563
400464	CTD-2054N24.2	3.14735	0.00160401
1490	CTGF	5.88559	3.73e-20
1496	CTNNA2	-3.13557	4.07e-05
1512	CTSH	-3.16298	7.65e-149
1519	CTSO	-2.57536	2.86e-22
1522	CTSZ	-2.00898	4.99e-77
83992	CTTNBP2	2.64098	4.79e-23
23316	CUX2	2.63696	8.32e-20
10563	CXCL13	-4.3191	7.12e-07
58191	CXCL16	-2.19658	1.47e-48
2921	CXCL3	2.74569	0.00725185
7852	CXCR4	4.24407	1.58e-40
80319	CXXC4	5.89852	1.21e-26
55086	CXorf57	9.39867	9.03e-137
340602	CXorf67	2.75678	0.007076
1534	CYB561	-3.64537	0
1528	CYB5A	-2.78031	2.93e-223
51700	CYB5R2	-2.92427	4.61e-14
1535	CYBA	5.82402	9.15e-26
1536	CYBB	2.99508	0.00280979
79901	CYBRD1	2.88709	1.87e-16
26999	CYFIP2	2.10115	8.72e-91
1583	CYP11A1	-6.19826	5.27e-16
56603	CYP26B1	4.57776	4.83e-16
339761	CYP27C1	4.07924	2.55e-21
1562	CYP2C18	-4.41521	3.28e-07
1557	CYP2C19	-3.66919	4.35e-07
1559	CYP2C9	-4.67372	2.97e-16
113612	CYP2U1	-2.26538	9.46e-36
64816	CYP3A43	-3.41528	0.000290362
57834	CYP4F11	-5.128	1.67e-17
260293	CYP4X1	2.66369	0.000857574
1595	CYP51A1	-2.18617	2.47e-10
9420	CYP7B1	4.00642	1.36e-06
192668	CYS1	2.96794	0.00308429
728294	D2HGDH	-2.16514	1.44e-29
23500	DAAM2	3.20885	6.77e-37
1600	DAB1	3.7429	9.65e-06
1601	DAB2	4.69036	4.75e-55
51339	DACT1	7.77486	2.57e-28
26007	DAK	-3.00643	1.72e-145
55861	DBNDD2	4.09495	6.12e-06
440097	DBX2	3.07432	0.00197114
55827	DCAF6	-2.38361	0
131566	DCBLD2	2.76603	4.66e-130
51473	DCDC2	5.81577	1.31e-19
54798	DCHS2	5.73914	7.01e-13
9201	DCLK1	4.3254	3.2e-20
149095	DCST1	-2.04988	6.36e-07
127579	DCST2	-3.05325	3.58e-19
1638	DCT	3.81787	4.03e-06
1644	DDC	-3.41378	3.7e-36
54541	DDIT4	-3.37152	3.83e-93
8528	DDO	-2.86559	7.75e-05
8653	DDX3Y	-4.39341	1.7e-22
55510	DDX43	-4.52602	2.28e-09
168400	DDX53	-3.64624	7.81e-05
1666	DECR1	-5.17828	2.76e-59
400830	DEFB132	-4.9015	1.63e-13
123099	DEGS2	-2.71456	0.00241766
79958	DENND1C	-4.53109	5.34e-40
27147	DENND2A	2.49701	5.12e-10
79961	DENND2D	-4.02037	4.82e-20
414918	DENND6B	-2.32644	1.96e-09
91614	DEPDC7	6.3257	7.5e-24
1674	DES	3.185	0.00121227
1687	DFNA5	3.28597	1.21e-30
84649	DGAT2	-3.34602	3.75e-40
1607	DGKB	-4.4001	5.85e-23
1718	DHCR24	-2.10042	7.95e-186
9249	DHRS3	-2.38973	1.52e-30
51635	DHRS7	-2.73558	1.27e-280
1734	DIO2	2.02046	0.00321377
9077	DIRAS3	3.92927	1.93e-05
22894	DIS3	3.53461	0
27185	DISC1	4.96238	3.4e-28
22943	DKK1	5.58654	3.84e-12
27123	DKK2	2.75678	0.007076
27122	DKK3	3.51298	1.2e-08
10395	DLC1	6.70574	3.8e-98
9940	DLEC1	-2.33748	3.23e-05
220107	DLEU7	4.14194	4.34e-06
1740	DLG2	-3.4355	2.2e-32
9229	DLGAP1	3.10699	0.00170233
58512	DLGAP3	2.82902	7.54e-06
1746	DLX2	2.97291	1.07e-48
1747	DLX3	2.81752	3.52e-06
1748	DLX4	5.89258	3.17e-20
1749	DLX5	5.86557	1.06e-13
1750	DLX6	6.60394	1.68e-18
127343	DMBX1	2.05981	6.1e-18
11144	DMC1	3.75151	9.31e-46
1756	DMD	6.11349	6.18e-72
93099	DMKN	5.53936	7.25e-77
10655	DMRT2	-3.91284	1.48e-05
58524	DMRT3	3.82001	3.81e-07
63951	DMRTA1	4.71346	4.04e-08
63950	DMRTA2	6.51999	5.01e-26
8701	DNAH11	3.82979	1.09e-20
146754	DNAH2	-2.18643	1.42e-07
1767	DNAH5	-3.60527	2.85e-28
1770	DNAH9	-3.72953	4.09e-06
374407	DNAJB13	2.8802	0.00440379
29103	DNAJC15	4.05267	1.95e-18
79962	DNAJC22	-2.16714	4.45e-50
84277	DNAJC30	-2.24713	1.2e-25
285126	DNAJC5G	2.87439	0.000752582
9829	DNAJC6	4.01505	7.78e-79
1774	DNASE1L1	-2.42785	1.33e-28
58511	DNASE2B	-5.25975	7.45e-16
1759	DNM1	3.54242	3.44e-62
139818	DOCK11	4.09532	4.93e-88
55816	DOK5	2.88178	0.00449991
220164	DOK6	6.12082	1.33e-18
29980	DONSON	2.53529	5.88e-152
54344	DPM3	-2.27251	2.87e-16
1803	DPP4	-4.65518	0
29952	DPP7	-3.38876	2.6e-128
23333	DPY19L1	2.42505	3.64e-112
1806	DPYD	5.80722	2.15e-13
1809	DPYSL3	3.51657	2.26e-121
56896	DPYSL5	2.73351	2.49e-126
55332	DRAM1	-2.46255	1.48e-52
1823	DSC1	-3.31631	3.11e-08
1825	DSC3	5.82698	8.16e-252
29940	DSE	3.05566	9.64e-106
92126	DSEL	-2.03874	1.01e-44
1828	DSG1	-4.10022	1.42e-07
667	DST	3.56366	0
1837	DTNA	7.67194	1.89e-62
23220	DTX4	-2.41554	1.47e-06
53905	DUOX1	-2.07586	5.7e-05
1843	DUSP1	2.23659	2.47e-48
1844	DUSP2	-4.3841	5.7e-58
54935	DUSP23	-5.56692	3.44e-18
92235	DUSP27	-3.41901	5.08e-07
1846	DUSP4	-3.70526	6.47e-196
1847	DUSP5	4.43926	6.08e-38
1848	DUSP6	3.25435	7.79e-11
1780	DYNC1I1	2.8926	5.13e-07
51626	DYNC2LI1	2.39456	5.66e-33
22873	DZIP1	2.93858	9.87e-173
199221	DZIP1L	2.90241	1.76e-25
55840	EAF2	-2.12217	2.8e-18
1879	EBF1	3.04373	2.99e-06
64641	EBF2	3.00039	1.67e-47
253738	EBF3	2.46105	8.33e-52
9427	ECEL1	4.99831	2.78e-11
1891	ECH1	-2.52665	4.54e-137
55862	ECHDC1	7.49475	3.05e-107
79746	ECHDC3	-5.4655	5.86e-29
128178	EDARADD	5.53854	1.21e-14
9695	EDEM1	-2.05297	3.01e-70
10085	EDIL3	7.74103	7.74e-40
1906	EDN1	4.21125	1.47e-11
1907	EDN2	-4.53983	1.78e-09
1909	EDNRA	5.28774	1.08e-30
1910	EDNRB	5.60131	2.93e-12
1917	EEF1A2	-2.10299	1.4e-268
90288	EFCAB12	-3.53077	3.26e-47
283229	EFCAB4A	-4.00551	9.89e-61
84766	EFCAB4B	2.47843	9.66e-31
64800	EFCAB6	2.63281	2.82e-06
79825	EFCC1	-5.91038	3.69e-14
2202	EFEMP1	5.81123	1.35e-19
80303	EFHD1	4.55311	7.46e-43
1946	EFNA5	-2.32732	4.41e-164
1949	EFNB3	3.04718	5.67e-27
22979	EFR3B	3.91528	8.66e-25
10278	EFS	-3.66648	0.000163062
133584	EGFLAM	3.55222	9.42e-09
1956	EGFR	-2.41329	7.48e-136
30846	EHD2	3.70619	7.42e-11
26298	EHF	-6.42141	0
9086	EIF1AY	-3.22718	4.22e-10
8637	EIF4EBP3	-4.75737	1.45e-10
143244	EIF5AL1	2.55998	6.4e-19
1999	ELF3	-4.45699	3.14e-23
2001	ELF5	-4.18801	8.37e-27
114794	ELFN2	2.28497	3.3e-06
2005	ELK4	-2.15429	9.78e-131
22936	ELL2	-3.09762	1.04e-258
9844	ELMO1	2.26752	6.19e-08
79767	ELMO3	-3.91102	2.76e-59
55531	ELMOD1	5.33727	6.92e-31
2006	ELN	-2.97965	0.00241401
54898	ELOVL2	-2.326	5.87e-241
6785	ELOVL4	4.74238	3.88e-114
60481	ELOVL5	-3.23363	0
79993	ELOVL7	-4.16511	0
64100	ELSPBP1	3.10699	0.00170233
84034	EMILIN2	3.26643	8.01e-19
90187	EMILIN3	6.90176	2.42e-25
400954	EML6	3.43459	4.98e-29
2014	EMP3	3.61719	6.91e-18
2016	EMX1	3.20264	0.000311683
2018	EMX2	5.13141	4.11e-12
2019	EN1	5.2764	1.41e-10
2020	EN2	2.77196	1.95e-71
23052	ENDOD1	-4.382	0
2021	ENDOG	-2.73908	2.36e-11
2026	ENO2	3.18399	3.62e-111
2028	ENPEP	4.94081	3.13e-15
5168	ENPP2	3.06941	1e-05
954	ENTPD2	-4.4583	5.1e-22
956	ENTPD3	-3.41857	0.000285011
2034	EPAS1	2.92104	1.79e-49
2037	EPB41L2	2.24199	6.02e-177
23136	EPB41L3	5.59157	7.84e-141
54566	EPB41L4B	-2.44385	3.4e-140
4072	EPCAM	-5.22586	2.09e-140
54749	EPDR1	-5.81429	4.95e-20
2041	EPHA1	-5.31702	1.58e-24
2042	EPHA3	-5.75317	0
2043	EPHA4	6.07486	2.04e-60
285220	EPHA6	-3.97085	7.41e-70
2045	EPHA7	9.20842	1.71e-61
2046	EPHA8	3.51767	1.88e-09
2047	EPHB1	3.95037	5.94e-09
2049	EPHB3	-2.02513	4.17e-22
2052	EPHX1	-2.68539	1.81e-261
2053	EPHX2	-2.9124	8.41e-79
9852	EPM2AIP1	-5.49638	9.37e-120
55040	EPN3	-5.13813	5.58e-96
2059	EPS8	2.5598	5.45e-92
54869	EPS8L1	2.73749	1.45e-08
64787	EPS8L2	-4.98541	1.69e-115
94240	EPSTI1	2.20098	4.14e-10
64167	ERAP2	2.54417	2.03e-24
2065	ERBB3	-3.00146	3.45e-204
2066	ERBB4	2.52055	1.2e-05
26059	ERC2	4.24958	1.66e-16
2078	ERG	2.94706	0.00334923
57222	ERGIC1	-2.38725	0
100288413	ERVMER34-1	-2.67074	6.63e-56
83715	ESPN	-3.81773	3.7e-10
339768	ESPNL	4.3447	1.03e-09
2099	ESR1	2.8802	0.00440379
54845	ESRP1	-6.2601	1.38e-124
80004	ESRP2	-5.704	1.34e-117
2101	ESRRA	-2.45978	3.49e-75
2103	ESRRB	4.18257	4.14e-06
2104	ESRRG	2.79543	1.82e-16
80712	ESX1	3.45646	0.000314231
83850	ESYT3	-4.57624	5.54e-39
2113	ETS1	3.57768	8.12e-74
2114	ETS2	2.10419	4.61e-44
2115	ETV1	4.34554	2.65e-28
2116	ETV2	-2.13808	0.00897808
2118	ETV4	2.13482	0.00331249
2119	ETV5	3.39521	1.68e-08
84141	EVA1A	3.35228	0.000544759
59271	EVA1C	-3.00244	2.11e-05
2125	EVPL	-5.85692	9.52e-58
2128	EVX1	-2.80486	0.00498385
9156	EXO1	2.00394	1.92e-194
283849	EXOC3L1	-2.15836	2.34e-07
91828	EXOC3L4	-2.66564	0.00869405
2131	EXT1	3.50088	8.05e-286
2138	EYA1	5.45575	1.95e-24
2139	EYA2	2.22481	2.11e-21
2070	EYA4	7.93	3.21e-42
2161	F12	-3.32653	1.28e-27
2152	F3	2.55965	2.12e-08
2153	F5	-5.74267	2.87e-13
2157	F8	-2.03003	5.08e-18
79152	FA2H	-2.20729	9.65e-06
2166	FAAH	-4.29638	1.29e-82
158584	FAAH2	-4.41644	2.04e-12
2171	FABP5	4.78407	7.8e-41
3992	FADS1	-2.42657	0
9415	FADS2	-5.82537	0
151313	FAHD2B	2.37983	5.86e-21
9214	FAIM3	-2.47264	0.00754559
54491	FAM105A	-2.02633	3.04e-135
80039	FAM106A	-2.78306	0.000427376
90362	FAM110B	-2.47259	1.39e-49
63901	FAM111A	-5.48713	3.73e-135
374393	FAM111B	-4.72293	3.06e-136
92689	FAM114A1	-2.44936	3.84e-83
79843	FAM124B	3.3602	0.000109753
441518	FAM127C	5.06764	1.39e-18
116496	FAM129A	-2.37238	1.47e-24
64855	FAM129B	-2.09921	5.43e-112
9715	FAM131B	3.45301	2.5e-08
389658	FAM150A	3.86829	2.85e-05
728215	FAM155A	3.01919	8.74e-05
83648	FAM167A	2.28822	5.39e-06
165215	FAM171B	6.76541	2.41e-46
65990	FAM173A	-2.99136	4.25e-35
400451	FAM174B	-3.56887	5.08e-108
400823	FAM177B	-2.67562	0.00814433
220382	FAM181B	2.76915	0.00325332
23359	FAM189A1	2.02275	3.54e-07
84331	FAM195A	-2.11911	2.04e-36
51313	FAM198B	-4.85725	6.53e-58
151647	FAM19A4	-4.59543	1.18e-15
116151	FAM210B	-2.22523	3.35e-203
388341	FAM211A	2.25839	5.27e-14
389119	FAM212A	2.80382	0.00586326
84293	FAM213A	6.05987	9.17e-109
56204	FAM214A	-3.41059	1.63e-226
80256	FAM214B	-2.89971	4.01e-34
152756	FAM218A	-4.28615	1.27e-11
254228	FAM26E	5.69416	1.49e-15
131583	FAM43A	-2.59882	2.5e-38
163933	FAM43B	4.70895	9.78e-12
55603	FAM46A	5.7509	5.94e-53
115572	FAM46B	3.13035	2.12e-07
26240	FAM50B	-3.47377	1.26e-17
222584	FAM83B	5.91182	5.8e-14
113828	FAM83F	-5.21817	2.87e-104
286077	FAM83H	-3.9336	1.49e-249
375061	FAM89A	2.80207	2.93e-67
137392	FAM92A1	3.39877	9.19e-143
2188	FANCF	-3.36676	1.84e-54
55120	FANCL	2.17304	3.53e-53
2194	FASN	-2.22429	0
2195	FAT1	2.30135	0
120114	FAT3	7.36131	2.69e-51
79633	FAT4	7.54321	1.84e-31
84553	FAXC	2.25803	5.23e-49
2192	FBLN1	3.41172	7.01e-90
2199	FBLN2	-4.69523	3.27e-10
10516	FBLN5	6.13224	6.87e-26
129804	FBLN7	-2.7018	6.86e-05
2200	FBN1	4.86743	5.38e-165
2201	FBN2	6.83696	8.61e-154
64839	FBXL17	-2.82625	8.03e-253
25827	FBXL2	2.35259	1.63e-19
283807	FBXL22	-3.75828	1.84e-07
201456	FBXO15	-2.86744	2.87e-06
115290	FBXO17	6.36187	8e-52
26272	FBXO4	-2.554	5.37e-13
2209	FCGR1A	-2.92733	0.00301764
2217	FCGRT	4.06217	7.89e-28
83416	FCRL5	-2.5276	0.00587073
127943	FCRLB	-2.50008	0.000122583
2235	FECH	-2.55124	1.52e-291
55612	FERMT1	-3.43872	4.53e-44
2242	FES	2.79111	0.000322253
9638	FEZ1	2.13876	5.7e-11
2243	FGA	-6.60748	1.01e-18
2244	FGB	-6.66252	4.19e-19
2245	FGD1	2.04737	8.63e-55
2257	FGF12	4.10517	1.58e-12
2247	FGF2	6.10766	3.2e-46
26291	FGF21	-2.97965	0.00241401
2254	FGF9	7.00066	1.57e-21
9982	FGFBP1	3.42756	0.000368227
2263	FGFR2	3.24668	1.12e-75
2266	FGG	-5.88635	4.37e-14
2271	FH	-2.24489	8.79e-206
85462	FHDC1	-2.84567	4.18e-78
2273	FHL1	10.1858	2.46e-79
2274	FHL2	3.70216	2.47e-49
80206	FHOD3	2.89845	1.18e-90
387758	FIBIN	3.22293	2.45e-06
55137	FIGN	2.77399	3.66e-70
27145	FILIP1	3.84159	5.95e-14
2281	FKBP1B	2.58239	3.17e-14
2286	FKBP2	-2.00708	1.72e-43
2289	FKBP5	-2.50312	0
2312	FLG	3.36806	0.000106343
2313	FLI1	7.15819	8.86e-28
400931	FLJ27365	-3.95174	1.18e-14
2318	FLNC	7.36192	2.72e-94
23767	FLRT3	4.21072	7.56e-22
2321	FLT1	4.75211	1.25e-64
2324	FLT4	4.14821	1.65e-96
56776	FMN2	5.77775	8.52e-32
114793	FMNL2	2.86464	1.58e-121
2335	FN1	-3.04517	0
84624	FNDC1	3.42756	0.000368227
64838	FNDC4	2.42058	2.59e-16
252995	FNDC5	2.71089	1.41e-09
163479	FNDC7	3.45646	0.000314231
2346	FOLH1	-5.26823	0
2354	FOSB	2.13902	1.78e-05
3169	FOXA1	-4.7103	0
3171	FOXA3	3.19504	1.21e-08
27023	FOXB1	2.79315	0.00325161
2296	FOXC1	8.11513	1.81e-166
2303	FOXC2	3.07432	0.00197114
2306	FOXD2	2.15186	1.44e-12
27022	FOXD3	3.62389	2.48e-08
2304	FOXE1	5.00709	2.6e-09
2294	FOXF1	5.64245	1.78e-12
2295	FOXF2	7.67553	3.61e-50
2290	FOXG1	2.05316	9.85e-39
2300	FOXL1	4.26833	1.72e-06
121643	FOXN4	2.18892	8.28e-08
93986	FOXP2	5.94152	3.33e-37
94234	FOXQ1	4.22375	1.08e-08
100526835	FPGT-TNNI3K	2.71889	0.001448
80144	FRAS1	2.81313	2.7e-60
10023	FRAT1	-2.02141	4.09e-10
158326	FREM1	3.62774	3.28e-08
341640	FREM2	8.33755	3.85e-61
2444	FRK	-2.13768	2.11e-43
79981	FRMD1	-2.83958	0.00452329
122786	FRMD6	2.85262	2.2e-50
143162	FRMPD2	-5.72844	2.85e-16
9758	FRMPD4	4.75212	2.84e-08
10129	FRY	-4.71603	1.1e-201
100861412	FSBP	-2.92719	4.03e-05
6624	FSCN1	2.06606	2.23e-38
25794	FSCN2	-2.47413	5.21e-06
79187	FSD1	5.1181	1.82e-59
11167	FSTL1	2.98893	0
23105	FSTL4	2.09995	0.00722305
348751	FTCDNL1	-3.85065	7.89e-08
2495	FTH1	-2.0657	2.83e-122
139341	FUNDC1	8.11156	3.7e-38
2523	FUT1	-3.55724	1.59e-16
10690	FUT9	4.26906	3.1e-27
80199	FUZ	3.53479	2e-51
5349	FXYD3	-6.16096	9.36e-27
53827	FXYD5	6.68244	6.47e-32
53826	FXYD6	5.07558	1.2e-09
2534	FYN	5.05532	6.08e-113
11211	FZD10	5.50024	2.19e-14
8324	FZD7	2.25926	1.66e-39
2549	GAB1	3.19345	2.03e-99
11337	GABARAP	-2.05287	8.21e-24
2550	GABBR1	2.38578	2.24e-62
9568	GABBR2	6.26418	3.36e-16
2555	GABRA2	4.41728	5.41e-07
2556	GABRA3	-4.65582	4.75e-12
2557	GABRA4	3.33348	0.000590358
2560	GABRB1	3.63483	1.6e-05
2563	GABRD	2.94394	9.14e-07
2564	GABRE	-4.461	1.4e-23
2567	GABRG3	-3.24815	0.000728603
2570	GABRR2	3.51163	4.86e-05
2571	GAD1	2.99137	3.06e-22
10912	GADD45G	-2.00823	5.68e-12
2543	GAGE1	-4.2649	7.23e-10
9514	GAL3ST1	2.65707	0.000860556
2581	GALC	-5.20091	2.19e-33
2585	GALK2	-2.42239	2.37e-48
130589	GALM	4.66998	3.77e-65
79695	GALNT12	2.16799	1.05e-09
114805	GALNT13	6.45235	1.11e-65
57452	GALNT16	3.99831	8.96e-38
2591	GALNT3	-3.42908	6.09e-48
11227	GALNT5	3.57012	2.61e-05
11226	GALNT6	3.86623	6.01e-28
2596	GAP43	5.69184	9.42e-13
64762	GAREM	2.76153	2.01e-45
2619	GAS1	4.31983	1.78e-38
10634	GAS2L1	-2.5191	3.02e-62
8522	GAS7	2.68289	3.26e-13
2625	GATA3	4.48034	9.53e-46
2626	GATA4	4.67248	2.6e-72
140628	GATA5	2.38802	0.000851755
2627	GATA6	3.58296	1.05e-73
26301	GBGT1	4.35031	8.95e-07
2636	GBX1	3.46138	9.17e-06
2638	GC	-3.34442	0.000433366
2641	GCG	-5.38126	9.11e-17
2644	GCHFR	-3.05597	4.37e-40
51301	GCNT4	2.62112	0.00253355
257144	GCSAM	4.11843	2.93e-11
9518	GDF15	-6.6895	2.18e-72
392255	GDF6	5.60611	4.76e-15
151449	GDF7	5.87999	9.35e-17
2669	GEM	2.21896	1.27e-07
2670	GFAP	2.21697	0.000126819
9945	GFPT2	3.6252	2.8e-49
2674	GFRA1	6.18256	1.04e-33
2678	GGT1	-3.49875	2.42e-48
2690	GHR	-2.20271	6.86e-54
26157	GIMAP2	-3.30339	1.71e-06
126326	GIPC3	3.38654	8.46e-12
2696	GIPR	2.24425	1.97e-05
2697	GJA1	4.2666	6.24e-158
2700	GJA3	7.00663	1.44e-21
2705	GJB1	-4.5035	1.58e-07
2706	GJB2	2.16086	4.89e-11
375519	GJB7	2.81337	3.17e-05
10052	GJC1	4.02804	4.06e-203
349149	GJC3	-2.96231	0.000738357
112937	GLB1L3	4.24743	2.38e-30
2736	GLI2	6.61756	9.73e-40
2737	GLI3	2.57154	8.34e-122
148979	GLIS1	3.06832	0.000189045
169792	GLIS3	3.05989	2.69e-09
2740	GLP1R	-3.33457	0.000449726
9340	GLP2R	-3.70885	5.33e-05
2742	GLRA2	2.50909	0.00927524
2743	GLRB	7.35878	1.65e-24
27165	GLS2	-2.68001	7.06e-31
83468	GLT8D2	3.55225	1.82e-27
388323	GLTPD2	-2.51932	0.000809208
92292	GLYATL1	-5.87	9.99e-61
219970	GLYATL2	-3.85762	1.91e-14
647309	GMNC	-3.46157	2.84e-11
29925	GMPPB	-2.39758	7.53e-05
9630	GNA14	-2.33944	0.000366109
2775	GNAO1	3.37156	0.000168118
2784	GNB3	2.63174	2.88e-23
10020	GNE	4.51865	4.48e-68
2791	GNG11	5.64303	1.78e-12
54331	GNG2	5.85565	8.79e-17
2792	GNGT1	3.51561	6.39e-05
27232	GNMT	-4.815	8.39e-22
643707	GOLGA6L4	2.72956	6.28e-09
401647	GOLGA7B	4.42082	2.63e-08
127845	GOLT1A	-4.40565	1.54e-10
2262	GPC5	3.64972	1.87e-10
2852	GPER1	-3.61455	5.72e-26
2822	GPLD1	2.76913	1.94e-19
2823	GPM6A	5.72995	2.27e-18
2824	GPM6B	2.45252	1.29e-66
10457	GPNMB	-2.0388	5.34e-09
221393	GPR115	2.66103	0.00295671
25960	GPR124	3.37252	8.66e-20
57211	GPR126	-2.85762	4.21e-290
4935	GPR143	-2.47362	0.00734694
347088	GPR144	-3.57319	1.41e-05
387509	GPR153	3.25159	7.42e-33
165829	GPR156	-2.27539	5.36e-10
57512	GPR158	-5.50399	2.97e-117
27239	GPR162	3.78572	2.55e-13
2842	GPR19	2.14803	1.39e-08
2850	GPR27	3.64653	1.85e-46
2861	GPR37	-2.55529	1.92e-11
9248	GPR50	2.67239	0.00489683
9289	GPR56	-5.43173	2.53e-71
10888	GPR83	2.44566	2.42e-05
9052	GPRC5A	5.46963	1.96e-41
9721	GPRIN2	-7.42751	5.42e-53
285513	GPRIN3	5.68449	1.1e-77
63940	GPSM3	2.6459	2.55e-09
84706	GPT2	-2.0558	6.05e-186
2878	GPX3	4.27061	2.1e-41
57476	GRAMD1B	5.41236	6.75e-24
196996	GRAMD2	-2.52956	0.000218057
65983	GRAMD3	-3.83879	5.27e-13
2886	GRB7	-3.49836	5.18e-17
9687	GREB1	-2.37899	4.96e-102
80000	GREB1L	3.12293	4.67e-151
64388	GREM2	2.98805	6.54e-06
79977	GRHL2	-6.2024	4.28e-279
2893	GRIA4	4.54771	1.87e-07
2894	GRID1	6.25058	9.3e-20
2895	GRID2	3.42756	0.000368227
2900	GRIK4	3.27212	0.000209763
2902	GRIN1	-4.43765	6.06e-31
2905	GRIN2C	-3.10644	1.41e-58
23426	GRIP1	4.61371	2.09e-36
6011	GRK1	-5.71616	3.27e-38
2869	GRK5	2.05213	1.79e-13
2918	GRM8	2.75678	0.007076
2925	GRPR	-4.58163	7.96e-08
54103	GSAP	-4.56883	5.1e-25
2938	GSTA1	-4.9314	4.76e-16
2939	GSTA2	-3.64222	5.17e-07
2946	GSTM2	3.97073	3.74e-53
2948	GSTM4	6.50877	9.42e-22
2950	GSTP1	6.17323	2.38e-239
2979	GUCA1B	2.39779	0.000812472
2977	GUCY1A2	3.48217	1.27e-65
2982	GUCY1A3	-3.47206	0
2995	GYPC	4.60411	2.27e-09
55766	H2AFJ	-6.23848	3.28e-89
286436	H2BFM	3.36686	0.000116466
9563	H6PD	-2.16562	3.72e-95
84264	HAGHL	-3.7676	9.06e-38
3034	HAL	3.00258	0.00091311
9421	HAND1	8.5677	8.65e-44
9464	HAND2	5.53094	7.48e-12
51179	HAO2	-2.47362	0.00734694
9001	HAP1	2.40445	7.27e-33
145864	HAPLN3	3.59138	2.95e-15
3049	HBQ1	-2.55736	9.48e-07
10021	HCN4	4.24088	2.38e-06
9734	HDAC9	4.00039	8.71e-12
8226	HDHD1	2.31259	2.52e-86
57520	HECW2	2.77058	1.73e-15
57493	HEG1	3.86153	1.37e-137
113802	HENMT1	-5.09217	1.01e-44
8916	HERC3	-2.28238	2.42e-146
9709	HERPUD1	-2.72167	3.98e-189
54626	HES2	-3.41527	4.01e-13
55502	HES6	-2.69356	4.37e-63
23462	HEY1	5.07399	6.09e-210
23493	HEY2	7.60682	1.08e-26
26508	HEYL	6.54806	3.8e-22
3077	HFE	-3.01604	3.19e-09
164045	HFM1	3.14594	7.92e-07
3081	HGD	-2.82402	2.96e-09
3082	HGF	2.79898	0.0059313
55733	HHAT	3.68382	1.66e-14
3087	HHEX	2.33351	6.51e-22
23119	HIC2	3.4834	7.31e-129
283987	HID1	-3.14279	1.76e-151
3006	HIST1H1C	-4.37891	2.04e-69
8334	HIST1H2AC	-3.27542	3.67e-36
8969	HIST1H2AG	-3.25524	2.13e-13
8347	HIST1H2BC	-2.67798	3.12e-07
3017	HIST1H2BD	-2.40056	2.52e-08
8970	HIST1H2BJ	-3.02045	6.96e-10
8340	HIST1H2BL	-3.48959	0.000192868
8351	HIST1H3D	-2.32263	0.0062343
8365	HIST1H4H	-3.04288	5.6e-16
8349	HIST2H2BE	-4.35382	8.93e-45
440689	HIST2H2BF	-2.7258	5.52e-05
3111	HLA-DOA	4.97477	9.21e-21
3112	HLA-DOB	3.08169	0.000585639
3113	HLA-DPA1	4.97552	1.38e-28
3115	HLA-DPB1	3.52307	8.06e-15
3119	HLA-DQB1	4.46778	1.3e-19
3123	HLA-DRB1	3.4137	7.6e-14
3127	HLA-DRB5	3.30877	0.000201813
83872	HMCN1	6.47751	2.54e-25
10363	HMG20A	2.36235	7.53e-176
10362	HMG20B	-2.28491	4.23e-159
8091	HMGA2	6.85352	1.08e-109
3158	HMGCS2	-3.52622	2.87e-30
3166	HMX1	5.2904	4.68e-18
3167	HMX2	2.8802	0.00440379
112817	HOGA1	-4.17318	3.47e-14
3198	HOXA1	2.97423	5.15e-25
3209	HOXA13	2.52267	1.41e-41
3199	HOXA2	4.56768	2.66e-14
3200	HOXA3	2.77953	3.87e-28
3202	HOXA5	2.30857	4.89e-72
3204	HOXA7	4.04862	8.36e-11
3205	HOXA9	4.23404	9.5e-64
10481	HOXB13	-3.61818	0
3212	HOXB2	4.98295	8.92e-18
3213	HOXB3	4.51581	1.36e-86
3214	HOXB4	5.89827	1.39e-26
3215	HOXB5	2.33473	4.23e-17
3216	HOXB6	3.21052	4.8e-53
3218	HOXB8	5.52266	2.45e-25
3219	HOXB9	4.17795	5.57e-176
3226	HOXC10	4.45687	1.37e-31
3227	HOXC11	5.36106	1.63e-18
3221	HOXC4	3.97297	6.69e-09
3231	HOXD1	4.59056	1.21e-07
3236	HOXD10	9.16309	8.07e-44
3237	HOXD11	7.34354	2.15e-24
3239	HOXD13	7.52555	2.5e-70
3232	HOXD3	6.67521	4.9e-19
3233	HOXD4	2.74569	0.00725185
3234	HOXD8	5.71309	8.12e-19
3235	HOXD9	7.60144	1.19e-26
3240	HP	-3.23905	0.000124919
51440	HPCAL4	3.72627	1.31e-66
3249	HPN	-5.82809	9.81e-64
3250	HPR	-2.78112	0.00591555
57110	HRASLS	5.38331	5.41e-11
3269	HRH1	2.62112	0.00253355
11255	HRH3	-3.6141	7.97e-07
8739	HRK	3.57515	1.19e-22
9957	HS3ST1	-4.99156	2.81e-47
9955	HS3ST3A1	5.5939	8.01e-18
9953	HS3ST3B1	2.13573	7.48e-22
9951	HS3ST4	-4.7122	2.51e-08
222537	HS3ST5	2.94706	0.00334923
90161	HS6ST2	4.30744	8.09e-171
266722	HS6ST3	4.37107	7.54e-07
440498	HSBP1L1	-3.03902	9e-68
3291	HSD11B2	-4.00368	3.04e-48
7923	HSD17B8	-2.17277	6.26e-26
3283	HSD3B1	-3.4379	0.000259676
80270	HSD3B7	-2.13606	5.23e-17
3299	HSF4	-2.18532	9.18e-29
84941	HSH2D	-5.25947	1.55e-18
259217	HSPA12A	2.22779	3.37e-55
3303	HSPA1A	9.35926	2.81e-108
3310	HSPA6	-2.44541	0.00809493
3315	HSPB1	-4.33573	0
27129	HSPB7	2.48467	0.00513245
26353	HSPB8	3.20947	9.85e-39
10553	HTATIP2	4.98437	2.53e-11
3346	HTN1	-2.71623	0.00240532
3347	HTN3	-2.30957	0.00241401
3352	HTR1D	2.97464	0.000113966
3358	HTR2C	-2.58253	3.77e-07
3359	HTR3A	-2.44429	9.19e-11
3362	HTR6	4.55558	1.64e-07
94031	HTRA3	3.44236	6.68e-05
30811	HUNK	4.38205	2.83e-37
25764	HYPK	-2.13654	1.99e-10
3382	ICA1	-3.19646	4.92e-62
130026	ICA1L	2.30897	1.55e-32
3383	ICAM1	-4.32548	2.64e-20
3398	ID2	2.91576	3.24e-242
3400	ID4	3.57349	2.74e-226
3417	IDH1	-2.81099	0
3418	IDH2	-2.62441	8.5e-233
414328	IDNK	-3.85992	6.8e-12
8870	IER3	2.74744	6.1e-07
51278	IER5	2.03793	8.01e-45
25900	IFFO1	5.97103	4.97e-51
3429	IFI27	2.00334	3.51e-07
83982	IFI27L2	3.83277	4.63e-07
10561	IFI44	-3.06558	1.11e-05
3434	IFIT1	2.85663	5.97e-15
24138	IFIT5	2.08904	8.29e-31
402778	IFITM10	3.19907	0.00012775
10410	IFITM3	-2.21387	2.08e-34
163702	IFNLR1	4.77302	8.56e-42
9543	IGDCC3	4.42299	3.25e-22
57722	IGDCC4	4.00213	1.95e-35
3479	IGF1	-6.939	8.09e-60
10642	IGF2BP1	9.02307	6.08e-221
10644	IGF2BP2	5.34605	3.19e-127
3485	IGFBP2	-2.75274	7.27e-62
3487	IGFBP4	4.30236	1.08e-24
3488	IGFBP5	2.7906	2.64e-35
3489	IGFBP6	2.90706	0.0016263
3490	IGFBP7	2.44619	0.00128473
347252	IGFBPL1	4.06484	1.82e-15
3547	IGSF1	2.41732	2.56e-05
285313	IGSF10	5.49581	1.92e-16
152404	IGSF11	3.45453	3.11e-08
3321	IGSF3	2.20699	1.1e-103
150084	IGSF5	-2.14973	0.000585679
57549	IGSF9	-4.63613	4.12e-36
10320	IKZF1	4.41768	5.17e-07
22806	IKZF3	-2.49012	1.13e-06
8809	IL18R1	3.05968	1.86e-23
8807	IL18RAP	2.8802	0.00440379
3554	IL1R1	-3.36249	1.32e-72
7850	IL1R2	-2.67732	0.00807166
11141	IL1RAPL1	-3.72027	2.72e-07
53832	IL20RA	-2.62513	9.68e-05
9466	IL27RA	2.24038	1.27e-15
26525	IL36RN	-4.26015	1.23e-06
3563	IL3RA	3.09149	6.16e-06
3566	IL4R	2.69093	5.66e-32
3570	IL6R	-3.7521	1.81e-184
3574	IL7	2.40321	0.00728921
286676	ILDR1	-4.72393	2.46e-10
387597	ILDR2	3.04384	1.49e-37
83943	IMMP2L	-2.56356	1.57e-24
3613	IMPA2	-3.05738	1.47e-71
9118	INA	5.4935	1.13e-11
3623	INHA	2.43264	0.00662358
3628	INPP1	4.53593	1.52e-17
3631	INPP4A	2.17311	1.17e-144
3642	INSM1	5.82565	1.67e-13
8826	IQGAP1	2.2462	0
10788	IQGAP2	-2.01992	2.65e-125
134728	IRAK1BP1	3.71099	7.26e-12
3662	IRF4	3.17649	0.000390736
3663	IRF5	-4.71072	1.08e-22
3664	IRF6	-4.69456	1.18e-67
3665	IRF7	-2.69502	2.18e-14
3394	IRF8	6.90136	1.08e-20
8471	IRS4	9.4647	7.46e-171
153572	IRX2	-3.08094	0.00153522
50805	IRX4	-5.35839	4.13e-47
9636	ISG15	-3.17093	2.05e-24
3670	ISL1	5.13476	1.39e-32
79763	ISOC2	-2.35889	8.84e-95
729920	ISPD	3.09845	1.04e-05
91464	ISX	-5.43097	2.36e-14
3674	ITGA2B	2.31779	5.71e-15
3676	ITGA4	6.06933	6.02e-15
3679	ITGA7	3.80578	4.66e-45
8516	ITGA8	5.41508	8.04e-29
3680	ITGA9	4.26567	7.41e-13
3689	ITGB2	-2.66589	0.000949524
3709	ITPR2	2.28458	4.06e-52
150771	ITPRIPL1	7.93734	7.2e-30
389434	IYD	-3.50305	1.2e-12
23338	JADE2	-2.46192	1.4e-56
3716	JAK1	4.08373	1.34e-270
3718	JAK3	2.04481	5.64e-06
282973	JAKMIP3	-3.57632	8.38e-24
58494	JAM2	2.65006	1.71e-08
83700	JAM3	2.7717	1.73e-91
221895	JAZF1	2.22562	2.04e-19
122953	JDP2	-3.00737	8.96e-33
57338	JPH3	5.67149	2.01e-30
3725	JUN	2.51845	1.29e-185
3730	KAL1	7.95681	2.41e-36
23254	KAZN	2.31341	1.46e-54
3736	KCNA1	4.48954	2.88e-07
3737	KCNA2	4.673	6.19e-08
3738	KCNA3	3.65332	0.000107001
3742	KCNA6	4.22942	1.06e-07
3745	KCNB1	3.35352	7.51e-11
9312	KCNB2	5.10039	1.52e-09
3746	KCNC1	6.03773	2.11e-28
3748	KCNC3	2.29721	4.14e-47
3749	KCNC4	6.8523	2.86e-29
3751	KCND2	-3.06073	0.000370817
3757	KCNH2	2.95819	4.7e-24
80333	KCNIP4	2.08349	4.25e-10
3758	KCNJ1	2.96794	0.00308429
3759	KCNJ2	2.27912	8.42e-05
3764	KCNJ8	7.32992	1.66e-29
3765	KCNJ9	-2.26576	0.000605462
56660	KCNK12	2.71754	0.000787441
9424	KCNK6	-2.52463	0.00218283
3778	KCNMA1	-6.41593	7.88e-124
27345	KCNMB4	2.08503	6.9e-14
3781	KCNN2	-4.03082	1.95e-60
3782	KCNN3	3.45865	4.42e-15
3790	KCNS3	-3.03789	1.63e-18
343450	KCNT2	5.14298	2.83e-14
115207	KCTD12	6.16232	7.36e-272
57528	KCTD16	3.45646	0.000314231
386617	KCTD8	2.96838	0.00113313
143888	KDELC2	6.0571	2.22e-139
8284	KDM5D	-3.18471	5.31e-12
23135	KDM6B	-2.15564	8.22e-98
3791	KDR	2.78496	0.00129983
10656	KHDRBS3	3.68694	3.85e-46
9674	KIAA0040	-4.00296	1.51e-44
80183	KIAA0226L	3.63981	0.000119079
9856	KIAA0319	2.24835	3.54e-05
343990	KIAA1211L	3.76376	4.61e-09
56243	KIAA1217	-2.18352	1.12e-62
57495	KIAA1239	3.20455	0.00017647
57221	KIAA1244	-3.24972	0
57501	KIAA1257	-3.69516	1.19e-28
57562	KIAA1377	3.17215	1.03e-42
57608	KIAA1462	2.43833	3.71e-85
25758	KIAA1549L	7.2126	3.31e-23
85352	KIAA1644	6.21873	5.59e-38
340533	KIAA2022	2.80039	2.38e-14
57576	KIF17	4.62853	3.63e-19
23046	KIF21B	2.52861	1.48e-22
26153	KIF26A	4.91029	4.99e-57
55083	KIF26B	2.17823	0.00390207
3798	KIF5A	6.70628	3.41e-54
374654	KIF7	2.5807	1.53e-69
3801	KIFC3	2.38704	4.11e-15
55243	KIRREL	6.77577	1.6e-82
3815	KIT	5.58194	2.71e-62
9365	KL	-3.6706	7.77e-05
152831	KLB	-2.36977	3.32e-09
11278	KLF12	9.23898	5.26e-62
28999	KLF15	-2.55584	8.81e-41
1316	KLF6	2.1297	2.71e-66
11279	KLF8	-2.60471	0.0042223
126823	KLHDC9	-5.04056	7.71e-17
57626	KLHL1	-4.17961	2.37e-15
317719	KLHL10	2.01538	0.00851806
57565	KLHL14	4.91518	2.75e-19
80311	KLHL15	2.30465	1.71e-160
26249	KLHL3	2.53939	2.7e-19
401265	KLHL31	-2.49846	3.09e-08
283212	KLHL35	-5.46793	1.41e-34
10324	KLHL41	3.26347	7.67e-06
55554	KLK15	-5.26184	2.83e-13
3817	KLK2	-7.87717	0
354	KLK3	-7.2837	0
9622	KLK4	-5.32078	5.77e-102
85442	KNDC1	3.7075	1.09e-07
3841	KPNA5	2.27061	6.41e-125
79412	KREMEN2	-2.84484	9.01e-17
3861	KRT14	-2.74636	0.0025238
3880	KRT19	-5.39339	7.68e-14
125113	KRT222	5.09791	9.68e-10
319101	KRT73	-3.27646	0.000639541
144501	KRT80	-2.35801	0.000715257
337882	KRTAP19-1	5.22847	2.32e-10
200634	KRTCAP3	-4.5537	1.24e-36
8844	KSR1	4.23965	1.07e-45
3897	L1CAM	2.89339	1.26e-05
3898	LAD1	-6.23286	5.93e-162
3909	LAMA3	-3.82008	0
3910	LAMA4	6.58625	9.85e-46
3918	LAMC2	3.73037	5.65e-13
10319	LAMC3	-2.25528	8.72e-41
27074	LAMP3	3.09066	7.14e-15
24141	LAMP5	2.9504	0.00335313
143903	LAYN	6.0289	6.88e-25
81606	LBH	2.87482	1.24e-07
10660	LBX1	4.49839	3e-07
85474	LBX2	3.16829	0.000367851
167691	LCA5	2.72031	1.37e-36
3932	LCK	-2.44086	0.000144114
9836	LCMT2	-2.09282	7.18e-52
3934	LCN2	-3.89902	2.54e-09
3936	LCP1	-4.13445	2.58e-186
3948	LDHC	4.68799	8.51e-10
197257	LDHD	-6.18456	5.82e-42
3949	LDLR	-2.02737	1.74e-76
753	LDLRAD4	3.20099	1.54e-10
3950	LECT2	4.3172	1.15e-06
51176	LEF1	2.67809	9.9e-69
389170	LEKR1	-2.50535	0.00661088
123169	LEO1	-2.25133	4.03e-159
3953	LEPR	4.33119	1.13e-40
3955	LFNG	-2.81737	1.32e-16
3958	LGALS3	2.11566	2.22e-07
3965	LGALS9	2.85464	9.13e-05
163175	LGI4	-2.95657	0.00268614
8549	LGR5	6.31606	1.66e-31
10186	LHFP	6.59768	1.62e-22
222662	LHFPL5	-2.65525	0.00343323
431707	LHX8	5.25237	1.77e-10
22998	LIMCH1	-3.58901	0
80774	LIMD2	2.96196	2.04e-29
79727	LIN28A	-3.93625	2.75e-08
389421	LIN28B	8.46929	7.4e-158
8825	LIN7A	-2.058	2.54e-95
84894	LINGO1	3.69988	8.17e-41
158038	LINGO2	4.62756	8.74e-08
645191	LINGO3	-3.26084	0.000648723
3991	LIPE	2.56444	5.41e-07
149998	LIPI	2.50909	0.00927524
648691	LL22NC03-63E9.3	-2.95657	0.00268614
29995	LMCD1	5.52225	1.56e-14
4005	LMO2	2.00677	0.00108343
55885	LMO3	2.53371	1.54e-05
4008	LMO7	2.56766	7.51e-51
25802	LMOD1	2.67237	4.51e-08
4010	LMX1B	2.19458	1.28e-32
91694	LONRF1	-2.38807	4.54e-113
164832	LONRF2	5.02083	9.65e-205
4017	LOXL2	2.51872	2.71e-18
84171	LOXL4	3.80805	4.17e-06
1902	LPAR1	7.1284	1.48e-22
9170	LPAR2	-2.11737	1.04e-18
54947	LPCAT2	4.68484	7.54e-75
23284	LPHN3	7.24415	1.23e-28
4023	LPL	2.0515	1.73e-09
79948	LPPR3	3.24205	1.21e-09
9890	LPPR4	4.88992	7.72e-09
9404	LPXN	-2.27687	2.48e-15
9227	LRAT	2.41913	1.77e-06
57631	LRCH2	8.50735	5.31e-43
57497	LRFN2	-4.26884	1.21e-06
145581	LRFN5	4.28568	1.5e-06
116844	LRG1	-4.20279	1.44e-09
345193	LRIT3	2.56987	0.00132077
53353	LRP1B	5.13439	7.88e-17
4036	LRP2	5.67215	6.21e-37
4038	LRP4	3.92928	3.62e-71
10234	LRRC17	2.3014	0.007076
55222	LRRC20	-2.20045	3.55e-76
389816	LRRC26	-5.73714	2.04e-19
2615	LRRC32	-2.45594	0.00102273
151827	LRRC34	3.15298	1.53e-17
64101	LRRC4	4.81667	5.8e-13
94030	LRRC4B	5.29913	4.99e-18
115399	LRRC56	-2.24826	2.77e-08
339977	LRRC66	4.75989	4.28e-10
84230	LRRC8C	5.69876	1.18e-119
120892	LRRK2	5.45155	9.37e-17
57633	LRRN1	-4.00744	8.1e-26
10446	LRRN2	2.27574	1.27e-05
164312	LRRN4	2.53088	0.00831163
26045	LRRTM2	2.63741	0.000176628
80059	LRRTM4	2.10596	3.7e-06
4045	LSAMP	6.35322	1.87e-20
51599	LSR	-2.25987	3.88e-78
7940	LST1	2.79898	0.0059313
4055	LTBR	-5.40722	3.52e-107
4058	LTK	5.37832	1.29e-13
4060	LUM	6.95755	3.34e-21
541468	LURAP1	3.15455	2.01e-05
286343	LURAP1L	3.11979	7.64e-06
338645	LUZP2	-2.65307	1.2e-33
80741	LY6G5C	2.042	8.02e-08
54742	LY6K	3.05077	1.86e-05
129530	LYG1	2.82978	7.87e-10
66004	LYNX1	-6.34032	8.97e-29
116372	LYPD1	6.77603	8.58e-20
130576	LYPD6B	2.40322	0.000115472
57226	LYRM2	2.44695	4.27e-101
256586	LYSMD2	-2.8618	1.36e-33
11178	LZTS1	2.9767	5.47e-13
89876	MAATS1	-6.48028	6.89e-18
4081	MAB21L1	4.38044	2.39e-08
389692	MAFA	3.26402	8.3e-05
9935	MAFB	-3.4732	1.72e-94
4100	MAGEA1	-3.59822	2.32e-29
4111	MAGEA12	-5.99958	1.5e-60
266740	MAGEA2B	-4.58387	8.24e-08
4102	MAGEA3	-5.2656	1.52e-77
4105	MAGEA6	-5.1783	7.12e-62
9947	MAGEC1	2.94706	0.00334923
64110	MAGEF1	-2.30143	6.35e-164
4117	MAK	-2.39673	1.89e-30
114569	MAL2	-4.0813	0
7851	MALL	-4.27067	7.8e-15
10892	MALT1	-2.16329	1.51e-182
158056	MAMDC4	-2.31574	2.6e-37
84441	MAML2	2.60262	1.18e-17
10046	MAMLD1	2.64639	3.37e-08
4121	MAN1A1	2.41319	4.34e-149
7873	MANF	-2.08981	8.91e-197
54682	MANSC1	-2.17628	8.8e-65
4128	MAOA	-5.17348	0
4129	MAOB	2.13521	0.00736876
4130	MAP1A	4.19417	3.36e-126
4133	MAP2	-4.6583	2.15e-60
389840	MAP3K15	3.25825	1.87e-22
6885	MAP3K7	3.03327	1.9e-225
4135	MAP6	4.41356	1.69e-08
79649	MAP7D3	2.25154	1.18e-112
5603	MAPK13	-4.10357	1.11e-48
10982	MAPRE2	4.55321	7.86e-262
4139	MARK1	2.97467	2.53e-64
153562	MARVELD2	-4.3993	2.63e-86
10747	MASP2	2.442	2.23e-31
22983	MAST1	2.28623	9.18e-15
4143	MAT1A	-2.31908	0.000918218
4145	MATK	5.29304	3.74e-15
4151	MB	-5.18055	1.37e-56
151963	MB21D2	5.94121	5.42e-24
255374	MBLAC1	-2.25269	3.01e-07
153364	MBLAC2	-2.09523	8.4e-48
10150	MBNL2	3.46404	8.22e-49
154141	MBOAT1	4.0146	2.66e-42
4155	MBP	-3.50625	5.2e-98
4160	MC4R	3.51093	0.000250017
4162	MCAM	5.4092	3.41e-110
4163	MCC	3.48966	1.27e-168
56922	MCCC1	-2.69348	1.2e-151
157777	MCMDC2	-5.59678	1.63e-30
55283	MCOLN3	6.88553	2.18e-48
55784	MCTP2	-7.23836	2.77e-92
29969	MDFIC	6.62007	6.19e-48
266727	MDGA1	3.81772	1.65e-22
23195	MDN1	3.01654	0
2122	MECOM	5.13367	3.07e-68
4208	MEF2C	7.52051	1.72e-31
84466	MEGF10	4.49681	3.27e-12
84465	MEGF11	2.30605	0.000176052
4212	MEIS2	7.57287	5.09e-32
56917	MEIS3	3.87872	7.28e-40
4222	MEOX1	3.88196	3.09e-05
55897	MESP1	-2.83144	3.76e-22
145873	MESP2	-2.56038	4.61e-09
4232	MEST	-6.09982	9.53e-96
4233	MET	6.0958	3.09e-192
79006	METRN	-2.56867	6.76e-47
751071	METTL12	-2.69511	4.05e-17
25840	METTL7A	-3.09038	4.44e-160
196410	METTL7B	2.35385	2.42e-07
4237	MFAP2	3.56226	6.67e-20
4241	MFI2	2.03967	5.33e-15
4242	MFNG	2.29481	0.00605079
84179	MFSD7	-4.00317	3.3e-17
8972	MGAM	3.09266	0.000172375
84709	MGARP	6.75064	1.32e-23
4247	MGAT2	-2.31753	0.00243585
4248	MGAT3	5.51786	3.83e-35
11320	MGAT4A	3.91311	7.62e-110
146664	MGAT5B	4.87686	6.83e-17
11343	MGLL	-2.43994	1.02e-30
4255	MGMT	-2.80823	7.35e-34
4257	MGST1	-2.01967	8.24e-167
64780	MICAL1	-3.36031	2.17e-271
4277	MICB	4.95756	1.11e-42
4281	MID1	7.93769	8.04e-276
4285	MIPEP	-2.7552	2.74e-176
2872	MKNK2	-2.01453	1.66e-162
7681	MKRN3	-4.84687	3.56e-17
23209	MLC1	3.33251	0.000666418
4292	MLH1	-4.83775	2.57e-129
27030	MLH3	-3.47081	3.45e-84
197259	MLKL	-3.7235	4.91e-23
4301	MLLT4	2.01029	8.14e-211
79083	MLPH	-5.58413	4.19e-79
23417	MLYCD	-2.28057	4.8e-20
221938	MMD2	3.35477	0.000530668
4311	MME	-5.1446	0
79258	MMEL1	-4.7621	1.05e-12
4324	MMP15	-4.33614	4.7e-223
4326	MMP17	4.1792	7.66e-09
4313	MMP2	6.17403	2.89e-26
4316	MMP7	-3.03303	0.00190179
4330	MN1	6.32835	3.54e-24
55329	MNS1	-3.64993	3.97e-45
79817	MOB3B	5.28353	2.01e-30
80168	MOGAT2	-4.2239	1.55e-06
56180	MOSPD1	2.41344	6.89e-130
26002	MOXD1	7.07998	3.73e-22
25874	MPC2	-3.63075	0
4354	MPP1	6.44419	1.99e-57
758	MPPED1	3.35477	0.000530668
744	MPPED2	4.87048	7.16e-21
255027	MPV17L	-3.70151	1.74e-114
10205	MPZL2	-5.2139	4.83e-54
196264	MPZL3	-2.59086	9.28e-59
112609	MRAP2	5.52158	1.11e-11
9902	MRC2	3.75023	1.43e-27
78988	MRP63	-2.28358	1.98e-124
4436	MSH2	3.86838	0
22921	MSRB2	-2.13152	1.37e-21
253827	MSRB3	5.15331	9.03e-78
4486	MST1R	3.80528	2.54e-12
4488	MSX2	3.78043	1.58e-88
4543	MTNR1A	3.66899	0.000108916
100462981	MTRNR2L12	-3.03989	2.68e-06
9788	MTSS1	2.30181	2.44e-24
4584	MUC3A	2.99471	0.000936954
4585	MUC4	-3.03208	5.03e-07
4586	MUC5AC	-4.45112	7.64e-11
347273	MURC	5.39082	4.09e-24
25878	MXRA5	4.59581	2.43e-09
439921	MXRA7	4.17266	1.14e-266
91663	MYADM	-2.40847	3.73e-61
4604	MYBPC1	-4.91069	2.28e-13
4615	MYD88	-4.66336	5.35e-63
4621	MYH3	2.08279	5.83e-10
10398	MYL9	-2.62125	0.00414801
340156	MYLK4	2.16334	5.75e-05
4640	MYO1A	2.03991	0.00115674
4641	MYO1C	-2.38085	2.77e-276
53904	MYO3A	5.69897	9.11e-13
55930	MYO5C	-2.43531	2.17e-142
9172	MYOM2	4.67216	3e-37
745	MYRF	2.16223	1.69e-22
25924	MYRIP	-4.00266	1.67e-48
4661	MYT1	3.06175	1.19e-10
51237	MZB1	-4.70841	2.58e-08
440145	MZT1	2.4948	1.38e-251
27163	NAAA	-3.88993	8.94e-82
254827	NAALADL2	-4.6508	2.46e-56
4664	NAB1	3.12083	7.77e-99
23148	NACAD	4.92745	1.03e-25
259232	NALCN	5.66368	2.22e-21
4675	NAP1L3	3.30608	1.06e-25
93100	NAPRT1	-2.68987	3.67e-46
339983	NAT8L	2.22691	1.64e-53
89797	NAV2	2.27187	3.38e-20
89795	NAV3	-2.29262	5.39e-09
84224	NBPF3	2.60287	2.49e-74
83988	NCALD	2.2699	7.15e-06
4684	NCAM1	7.2829	9.52e-45
4685	NCAM2	-4.14897	0
1463	NCAN	5.19603	3.42e-10
344148	NCKAP5	5.36891	7.59e-32
57701	NCKAP5L	2.40779	2.6e-42
4692	NDN	-6.56423	1.77e-43
79625	NDNF	5.86754	4.71e-20
10397	NDRG1	-2.17219	1.56e-261
64579	NDST4	5.04242	1.67e-09
56901	NDUFA4L2	-3.73907	2.27e-07
64168	NECAB1	5.28087	2.53e-23
54550	NECAB2	2.77579	5.24e-08
23327	NEDD4L	-2.92529	0
4753	NELL2	6.94773	7.01e-59
81832	NETO1	-5.49449	1.16e-249
54492	NEURL1B	-2.97284	1.29e-33
63973	NEUROG2	2.98509	0.00305483
91624	NEXN	5.60122	3.47e-38
23114	NFASC	2.57828	7.49e-30
4781	NFIB	-2.46398	3.05e-140
4782	NFIC	-2.38003	8.5e-208
4784	NFIX	-4.26834	0
4792	NFKBIA	-2.56578	3.51e-52
4804	NGFR	4.84562	1.43e-10
378884	NHLRC1	-3.6272	3.66e-09
283948	NHLRC4	-2.13386	0.00151526
4810	NHS	2.73571	1e-10
4811	NID1	9.19727	5.06e-85
22795	NID2	4.14882	7.27e-66
4814	NINJ1	-2.08621	4.47e-78
79815	NIPAL2	-2.42043	4.08e-30
8508	NIPSNAP1	-2.18074	1.39e-157
79570	NKAIN1	3.19409	9.55e-09
7080	NKX2-1	4.74645	4.64e-10
4821	NKX2-2	2.00997	5.32e-05
159296	NKX2-3	4.25405	1.99e-06
644524	NKX2-4	5.36734	5.07e-11
1482	NKX2-5	7.03414	8.17e-22
26257	NKX2-8	3.19477	0.000320494
4824	NKX3-1	-5.72483	0
4825	NKX6-1	3.22352	3.23e-10
22871	NLGN1	-2.58739	2.76e-86
57502	NLGN4X	-5.18905	2.09e-41
22829	NLGN4Y	-3.67841	6.42e-05
58484	NLRC4	2.80254	9.74e-06
22861	NLRP1	3.29862	2.74e-19
55655	NLRP2	-5.02914	5.4e-79
4833	NME4	5.2407	3.52e-205
8382	NME5	-2.58303	8.57e-11
9111	NMI	3.78931	2.33e-10
57407	NMRAL1	-4.91715	2.29e-79
4837	NNMT	-4.40828	1.29e-10
64318	NOC3L	2.03527	6.38e-130
9241	NOG	4.44124	1.65e-08
8715	NOL4	5.89357	5.17e-17
4843	NOS2	5.62139	2.28e-12
115677	NOSTRIN	-2.09596	1.23e-23
4856	NOV	2.90878	0.000219379
4858	NOVA2	6.63116	4.19e-54
79400	NOX5	-4.80628	5.22e-25
23742	NPAP1	-2.79128	0.0052648
4861	NPAS1	3.43021	3.44e-21
29881	NPC1L1	2.07216	0.00129467
440348	NPIPB15	4.06029	4.98e-07
4882	NPR2	4.02834	5.94e-08
4884	NPTX1	6.88595	4.9e-65
283869	NPW	-3.69933	4.96e-06
1728	NQO1	-3.67071	1.95e-169
190	NR0B1	3.07432	0.00197114
7376	NR1H2	-2.48689	1.53e-48
7101	NR2E1	2.69196	0.00164376
7025	NR2F1	3.61577	1.75e-145
2908	NR3C1	8.50273	1.34e-64
4929	NR4A2	3.57723	8.29e-13
8013	NR4A3	3.45426	6.37e-11
2649	NR6A1	2.11432	1.5e-43
4897	NRCAM	6.14885	6.9e-52
3084	NRG1	3.52147	4e-05
9542	NRG2	5.14125	5.88e-10
10718	NRG3	5.14553	1.48e-14
56675	NRIP3	5.24321	4.07e-45
8828	NRP2	5.10953	1.15e-37
4902	NRTN	2.45566	3.94e-05
9378	NRXN1	-2.02922	9.43e-11
9379	NRXN2	3.81304	4.1e-06
27065	NSG1	2.97521	3.02e-18
84618	NT5C1A	2.40308	0.0016502
56953	NT5M	-2.71002	1.02e-13
9423	NTN1	6.19083	8.2e-52
59277	NTN4	2.21456	2.02e-09
22854	NTNG1	-2.73939	1.93e-15
4915	NTRK2	5.53083	1.98e-14
4922	NTS	4.70711	4.27e-08
81788	NUAK2	-2.26188	5.02e-20
170685	NUDT10	3.49052	0.000373285
55190	NUDT11	3.24271	6.38e-80
200035	NUDT17	2.4369	4.05e-09
254552	NUDT8	-4.66303	8.27e-69
26471	NUPR1	-5.70174	2.6e-13
284434	NWD1	-2.85629	7.34e-05
158046	NXNL2	-2.49514	0.00644945
11248	NXPH3	3.47328	6.2e-05
11247	NXPH4	-2.18279	5.87e-30
57523	NYNRIN	7.48556	3.34e-42
4942	OAT	2.8354	9.61e-220
23363	OBSL1	5.79784	6.04e-73
4948	OCA2	4.59477	1.21e-07
132299	OCIAD2	-5.83352	1.04e-33
54959	ODAM	-3.77783	1.99e-08
440836	ODF3B	-2.16286	2.43e-06
161753	ODF3L1	3.46343	0.000305482
10439	OLFM1	3.3475	4.86e-13
93145	OLFM2	2.62394	5.17e-21
116448	OLIG1	2.58932	0.00318594
10215	OLIG2	5.75822	4.37e-13
3175	ONECUT1	3.41231	9.99e-05
441161	OOEP	-3.21004	0.000835603
26873	OPLAH	-5.44976	5.98e-26
4987	OPRL1	2.22182	0.000833988
10133	OPTN	2.01601	1.62e-31
4992	OR1F1	3.10795	0.00051365
26212	OR2B6	-2.67732	0.00807166
7932	OR2H2	3.07432	0.00197114
390191	OR5B12	-3.00308	0.00225683
390190	OR5B2	-3.93056	1.3e-05
23595	ORC3	2.95465	2.64e-193
5004	ORM1	-3.299	0.000536799
114879	OSBPL5	-3.00508	1.52e-74
114880	OSBPL6	2.96735	1.18e-93
114881	OSBPL7	3.42047	1.16e-26
114883	OSBPL9	2.09511	6.79e-240
29948	OSGIN1	-2.07397	2.22e-06
130497	OSR1	2.96794	0.00308429
344901	OSTN	4.43602	3.49e-10
340990	OTOG	2.78114	0.00312622
23252	OTUD3	2.51327	7.04e-177
5017	OVOL1	-3.94373	5.96e-11
58495	OVOL2	-4.4446	3.6e-18
728361	OVOL3	-2.65031	0.00314776
5019	OXCT1	-5.85338	4.51e-154
22953	P2RX2	2.32528	0.00357971
5027	P2RX7	-2.5245	0.000132181
5028	P2RY1	6.62787	4.13e-27
5042	PABPC3	-3.19275	0.000175433
132430	PABPC4L	8.25347	6.9e-40
29993	PACSIN1	-3.5507	1.26e-53
51702	PADI3	3.46343	0.000305482
8712	PAGE1	-5.39812	5.82e-93
5058	PAK1	5.10605	3.72e-119
5063	PAK3	-2.13818	0.000198721
10298	PAK4	-2.17833	7.38e-147
57144	PAK7	3.98538	1.34e-05
27143	PALD1	6.88093	6.1e-39
5064	PALM	2.76495	8.67e-24
114299	PALM2	2.14102	5.8e-08
342979	PALM3	6.38539	5.34e-17
5066	PAM	3.87533	2.92e-196
25891	PAMR1	3.597	7.68e-11
9060	PAPSS2	6.2622	2.24e-89
152559	PAQR3	2.2436	5.91e-146
85315	PAQR8	3.16481	6.7e-25
344838	PAQR9	2.40635	8.39e-05
56288	PARD3	3.32562	2.28e-111
25849	PARM1	6.4236	5.97e-53
84875	PARP10	-4.29924	6.88e-61
64761	PARP12	-2.29895	4.72e-37
54625	PARP14	-2.82505	9.53e-64
56965	PARP6	5.89066	1.78e-98
5076	PAX2	3.49631	1.17e-07
5077	PAX3	7.26709	1.21e-23
5079	PAX5	3.2857	0.000176689
5080	PAX6	5.75763	1.69e-70
5081	PAX7	5.83439	1.26e-16
5087	PBX1	2.3253	2.46e-138
57575	PCDH10	5.12331	1.31e-49
27253	PCDH17	6.08077	1.91e-18
54510	PCDH18	7.56951	2.14e-26
57526	PCDH19	6.93825	8.22e-40
64881	PCDH20	2.51377	9.46e-26
5101	PCDH9	7.47337	2.73e-113
56139	PCDHA10	2.77764	0.00342914
56135	PCDHAC1	2.9504	0.00335313
56134	PCDHAC2	5.09452	1.04e-09
56105	PCDHGA11	3.25929	4.77e-10
56111	PCDHGA4	-2.52837	0.0057628
9708	PCDHGA8	-2.27529	0.00798211
5105	PCK1	3.86548	4.23e-06
5106	PCK2	-4.00951	7.79e-192
26577	PCOLCE2	2.94041	5.38e-19
27344	PCSK1N	2.14734	2.75e-08
5125	PCSK5	4.07993	1.87e-30
9468	PCYT1B	2.5975	2.93e-09
50940	PDE11A	2.20489	1.39e-07
5153	PDE1B	4.3074	1.74e-15
5137	PDE1C	5.09791	9.68e-10
5142	PDE4B	4.26106	3.44e-15
8654	PDE5A	3.63251	6.19e-75
5155	PDGFB	-3.00824	8.01e-16
56034	PDGFC	6.39676	1.64e-48
80310	PDGFD	4.11455	1.43e-13
5156	PDGFRA	3.36562	6.33e-06
10954	PDIA5	-2.591	6.45e-137
5166	PDK4	5.55905	7.06e-12
27295	PDLIM3	5.25747	1.2e-86
8572	PDLIM4	5.82237	1.76e-13
10630	PDPN	8.12444	3.36e-58
10158	PDZK1IP1	-4.06872	2.31e-16
79834	PEAK1	3.38993	1.8e-94
157310	PEBP4	-3.7785	3.53e-05
23089	PEG10	-2.75353	4.21e-24
5178	PEG3	-7.17779	8.04e-49
92960	PEX11G	-3.27144	3.26e-09
80055	PGAP1	2.85192	3.25e-88
84547	PGBD1	5.13512	1.23e-41
5225	PGC	-7.21062	1.86e-23
5228	PGF	3.11454	2.21e-27
114770	PGLYRP2	-5.75237	2.18e-16
5241	PGR	6.04484	8.21e-15
116154	PHACTR3	5.4935	1.13e-11
112885	PHF21B	4.90462	4.12e-34
644844	PHGR1	-3.06166	0.00168686
22822	PHLDA1	-3.64925	2.4e-93
7262	PHLDA2	-3.25425	2.26e-33
23612	PHLDA3	-4.1101	1.12e-52
90102	PHLDB2	4.10915	1.2e-100
254295	PHYHD1	5.78137	1.73e-22
84457	PHYHIPL	3.42295	7.13e-05
51050	PI15	4.39232	2.5e-08
196500	PIANP	3.50578	1.11e-16
10464	PIBF1	3.99189	1.01e-142
9780	PIEZO1	-2.27034	1.35e-196
63895	PIEZO2	3.68265	1.15e-05
5284	PIGR	-2.71692	0.000245626
5293	PIK3CD	-2.41245	4.81e-70
8395	PIP5K1B	3.37722	8.1e-08
5308	PITX2	4.1893	7.75e-37
5309	PITX3	3.35477	0.000530668
143689	PIWIL4	2.50734	0.00996999
168507	PKD1L1	2.81386	0.00016233
93035	PKHD1L1	-3.15023	0.000218901
5569	PKIA	5.83834	5.37e-58
29941	PKN3	2.03719	2.53e-38
63876	PKNOX2	3.04445	5.76e-23
5317	PKP1	-4.47606	2.12e-07
11187	PKP3	-6.39228	9.43e-97
51365	PLA1A	-5.93858	2.38e-14
5321	PLA2G4A	6.10447	3.83e-15
[truncated: 1,033 more rows]
