# Supplementary material for: Mapping the STK4/Hippo signaling network in prostate cancer cell
Source: PLoS One. 2017 Sep 7;12(9):e0184590. doi: 10.1371/journal.pone.0184590 (PMC5589252; doi:10.1371/journal.pone.0184590)
Supplement: S4 Table — (XLSX) [file pone.0184590.s006.xlsx]

## Sheet: S4 Table
entrez_id	gene_name	log2FoldChange_nucleus	padj_nucleus
2	A2M	-3.27298	1.4e-16
144568	A2ML1	-4.16891	1.06e-13
51166	AADAT	-2.60003	0
10157	AASS	2.08083	1.58e-54
26154	ABCA12	-2.82376	1.97e-07
20	ABCA2	-2.4892	4.17e-147
10351	ABCA8	2.78013	4.84e-05
5243	ABCB1	6.98025	2.99e-31
8647	ABCB11	-3.65258	5.85e-08
1244	ABCC2	2.38497	8.54e-10
8714	ABCC3	-2.31693	2.21e-05
10257	ABCC4	-2.99482	3.3e-278
215	ABCD1	-3.23977	5.25e-151
64137	ABCG4	5.46253	3.09e-17
145447	ABHD12B	3.93867	1.19e-12
11057	ABHD2	-3.81643	0
10152	ABI2	2.81678	4.87e-280
51225	ABI3	-2.26993	0.00323653
84448	ABLIM2	3.4016	8.89e-07
646862	AC012313.1	-2.97107	0.00240478
101928111	AC062017.1	-2.95547	0.000199929
388553	AC074212.3	2.1543	0.00932698
105373958	AC104667.3	-6.17421	1.54e-19
728763	AC104809.3	-4.87514	6.27e-09
30	ACAA1	-2.00239	2.35e-109
10449	ACAA2	2.40726	1.47e-82
33	ACADL	-4.82315	2.47e-113
35	ACADS	-2.0535	1.91e-34
176	ACAN	2.24565	2.16e-06
84680	ACCS	6.37172	3.25e-17
1636	ACE	3.62232	3.52e-13
59272	ACE2	2.75782	3.23e-14
340485	ACER2	-2.07732	1.21e-21
43	ACHE	2.58167	8.52e-07
1238	ACKR2	-2.40365	0.000304542
57007	ACKR3	-5.69787	2.11e-25
8309	ACOX2	-6.75311	7.02e-38
55289	ACOXL	-2.33803	3.31e-10
2181	ACSL3	-3.10905	0
2182	ACSL4	5.40954	0
23305	ACSL6	3.59063	3.77e-46
116285	ACSM1	-3.50743	6.62e-09
6296	ACSM3	-4.78799	9.99e-102
345651	ACTBL2	4.7369	1.94e-08
170487	ACTL10	-4.78404	5.66e-19
88	ACTN2	6.67343	2.37e-19
130399	ACVR1C	6.00211	3.16e-18
93	ACVR2B	2.41646	8.98e-171
94	ACVRL1	3.64891	5.18e-09
95	ACY1	-2.76316	2.45e-34
8728	ADAM19	6.70653	2.26e-28
8745	ADAM23	2.36109	1.11e-62
10863	ADAM28	-3.57139	9.14e-16
8756	ADAM7	-8.20018	1.42e-39
81794	ADAMTS10	5.33702	2.11e-16
170690	ADAMTS16	5.44564	2.1e-14
170692	ADAMTS18	4.53837	1.22e-07
171019	ADAMTS19	4.75194	1.56e-18
9509	ADAMTS2	3.22563	2.24e-13
80070	ADAMTS20	4.54443	5.34e-26
11096	ADAMTS5	5.02206	3.4e-14
11174	ADAMTS6	3.49273	3.39e-08
56999	ADAMTS9	5.41852	3.88e-28
339366	ADAMTSL5	4.22858	6.25e-19
11033	ADAP1	4.03157	8.63e-13
105	ADARB2	4.02965	6.38e-06
113451	ADC	2.27987	1.43e-16
117	ADCYAP1R1	7.09571	1.71e-22
119	ADD2	7.91698	2.09e-73
133	ADM	3.54782	9.71e-20
79924	ADM2	-6.96123	2.18e-79
135	ADORA2A	-2.14654	0.000379454
113622	ADPRHL1	-2.50296	2.34e-31
150	ADRA2A	-5.85745	4.23e-27
152	ADRA2C	3.99856	1.04e-18
154	ADRB2	-3.42098	9.48e-134
134265	AFAP1L1	3.08832	1.22e-46
2334	AFF2	3.90639	9.94e-07
174	AFP	-9.83052	2.41e-53
116986	AGAP2	3.22474	1.24e-23
100130776	AGAP2-AS1	3.42666	5.41e-06
119016	AGAP4	-3.21799	4.56e-06
3268	AGFG2	-2.91848	1.18e-110
56895	AGPAT4	2.34946	1.19e-34
84803	AGPAT9	5.29828	5.53e-40
8540	AGPS	2.01198	1.91e-146
10551	AGR2	-7.07422	4.06e-32
183	AGT	-5.12728	1.65e-12
185	AGTR1	4.96208	2.59e-09
189	AGXT	-2.09613	0.00652693
113146	AHNAK2	2.70332	4.5e-33
196	AHR	2.5505	1.82e-72
57491	AHRR	6.22689	1.51e-95
197	AHSG	-5.40094	3.9e-14
202	AIM1	-5.77612	1.99e-203
26289	AK5	-2.53369	8.23e-11
9590	AKAP12	4.61963	0
10566	AKAP3	2.94565	9.25e-13
55122	AKIRIN2	3.32595	5.96e-176
231	AKR1B1	8.08031	4.07e-150
1645	AKR1C1	2.52985	0.000979025
1646	AKR1C2	3.18594	0.000950604
6718	AKR1D1	-2.46411	0.00186276
10000	AKT3	7.71805	7.8e-88
100289341	AL807752.1	-4.0565	2.73e-07
213	ALB	-3.09123	6.17e-10
216	ALDH1A1	-5.85585	8.2e-100
8854	ALDH1A2	4.02952	3.2e-31
220	ALDH1A3	-2.81385	7.45e-70
10840	ALDH1L1	-2.74673	0.000254119
218	ALDH3A1	3.64174	8.58e-06
222	ALDH3B2	-8.31911	3.19e-34
8659	ALDH4A1	-2.23608	7.8e-78
501	ALDH7A1	7.18228	2.11e-130
64577	ALDH8A1	3.28206	3.76e-07
200810	ALG1L	2.49814	7e-07
84266	ALKBH7	-2.3305	2.29e-38
246	ALOX15	-7.42088	1.47e-106
247	ALOX15B	-2.75514	0.00580015
59344	ALOXE3	-2.43811	1.1e-16
115701	ALPK2	-3.69654	1.37e-19
57538	ALPK3	-2.85392	8.48e-46
249	ALPL	4.63091	4.17e-22
8092	ALX1	6.11655	1.55e-15
60529	ALX4	2.40982	2.07e-39
258	AMBN	5.51709	7.41e-15
144193	AMDHD1	3.51137	0.000169621
347902	AMIGO2	3.26852	7.08e-15
154796	AMOT	5.06202	0
154810	AMOTL1	5.36126	4.99e-239
272	AMPD3	2.85605	2.7e-08
273	AMPH	6.51483	2.86e-26
401138	AMTN	-4.08994	4.2e-06
280	AMY2B	4.45868	1.72e-12
10393	ANAPC10	2.12538	6.07e-38
283	ANG	-2.65511	1.55e-07
287	ANK2	6.08649	4.54e-33
288	ANK3	-2.85097	0
27063	ANKRD1	5.88799	3.03e-36
441459	ANKRD18B	3.97267	1.75e-25
118932	ANKRD22	-3.82489	1.26e-07
147463	ANKRD29	-3.51583	1.54e-222
554226	ANKRD30BL	-2.52054	0.00491583
651746	ANKRD33B	4.6455	1.1e-09
340120	ANKRD34B	2.38419	1.76e-09
400986	ANKRD36C	2.00255	1.21e-34
22881	ANKRD6	3.66683	2.17e-63
342850	ANKRD62	-4.13405	1.25e-07
441869	ANKRD65	-2.60553	6.29e-06
56311	ANKRD7	2.8132	0.00461783
57101	ANO2	2.04514	0.00114193
121601	ANO4	5.25575	2.98e-13
203859	ANO5	7.33324	3.25e-51
338440	ANO9	-4.63464	7.56e-10
81611	ANP32E	2.04465	0
118429	ANTXR2	2.88724	4.54e-81
301	ANXA1	7.39014	2.58e-74
302	ANXA2	6.13154	3.28e-222
306	ANXA3	4.07201	7.6e-19
90024	AP001816.1	-5.54729	3.08e-53
10053	AP1M2	-7.74789	8.68e-95
1174	AP1S1	-2.68921	0
8120	AP3B2	2.24882	1.74e-14
322	APBB1	2.08961	1.46e-80
10297	APC2	-2.86326	4.14e-47
327	APEH	-2.43492	9.57e-200
10887	APLF	3.72404	1.38e-10
8862	APLN	-5.16476	5.1e-84
335	APOA1	-6.01929	7.45e-22
336	APOA2	-4.20209	1.77e-06
337	APOA4	-6.01866	6.76e-15
116519	APOA5	-2.45304	0.00835893
338	APOB	-6.65988	1.49e-23
27350	APOBEC3C	7.56003	1.78e-49
140564	APOBEC3D	3.56162	2.24e-10
344	APOC2	-2.45971	0.00942146
345	APOC3	-4.84324	7.12e-09
347	APOD	-4.392	5.02e-12
348	APOE	-2.40284	4.96e-21
319	APOF	-4.67381	4.47e-10
80833	APOL3	-4.9133	2.6e-11
80830	APOL6	-2.54697	1.18e-08
360	AQP3	-3.81056	3.47e-114
361	AQP4	2.41445	2.56e-07
362	AQP5	-2.66122	0.00812385
367	AR	-7.04654	0
116984	ARAP2	3.60632	2.08e-56
83478	ARHGAP24	3.13246	3.91e-07
79822	ARHGAP28	-2.6086	1.09e-227
115703	ARHGAP33	-2.03943	7.47e-43
143872	ARHGAP42	2.35775	2.51e-37
395	ARHGAP6	-7.76594	4.03e-95
27237	ARHGEF16	-2.3458	2.05e-69
115557	ARHGEF25	2.39484	9.14e-32
26084	ARHGEF26	-4.55083	0
50650	ARHGEF3	2.60838	7.81e-46
445328	ARHGEF35	-6.12529	1.32e-15
389337	ARHGEF37	-3.22161	1.36e-117
7984	ARHGEF5	-6.37815	3.64e-21
9459	ARHGEF6	4.53066	1.69e-56
10620	ARID3B	3.93696	2.42e-178
285598	ARL10	6.30278	2.15e-146
80117	ARL14	2.81304	0.00462494
10123	ARL4C	3.32982	1.15e-102
132946	ARL9	2.6509	0.00852157
221481	ARMC12	-2.58963	2.88e-14
55130	ARMC4	2.60161	6.31e-27
9915	ARNT2	2.39938	1.15e-68
407	ARR3	2.47743	0.00139028
92714	ARRDC1	-2.03032	2.55e-94
414	ARSD	-6.57569	5.37e-57
415	ARSE	4.93018	9.85e-20
79642	ARSJ	6.56869	1.38e-18
419	ART3	-2.70371	0.00273975
116969	ART5	5.27424	8.53e-11
9048	ARTN	-2.29761	5.97e-09
170302	ARX	-2.47902	0.000573471
427	ASAH1	-2.0379	2.21e-213
140456	ASB11	-2.76072	7.4e-05
401036	ASB18	-2.21476	0.00548307
51666	ASB4	-2.61739	0.00959687
430	ASCL2	-3.05125	0.00169835
647219	ASCL5	-2.25607	0.00506347
9311	ASIC3	2.44897	4.84e-17
55515	ASIC4	2.30899	0.00161202
554235	ASPDH	2.43645	0.00159592
253982	ASPHD1	-4.01193	1.3e-76
57168	ASPHD2	3.07723	1.27e-20
80816	ASXL3	6.60325	4.67e-23
136991	ASZ1	-3.05837	0.00164206
80063	ATF7IP2	5.1223	4.05e-27
285973	ATG9B	-2.54463	1.43e-45
25923	ATL3	-3.74311	0
220202	ATOH7	-3.31264	3.32e-06
57194	ATP10A	-7.99752	7.76e-31
23120	ATP10B	-2.21244	0.00197052
57205	ATP10D	7.84773	1.83e-35
477	ATP1A2	-2.27249	0.00851579
478	ATP1A3	4.56334	1.32e-63
481	ATP1B1	-2.6918	3.69e-278
482	ATP1B2	5.71197	8.09e-19
489	ATP2A3	4.03183	5.44e-21
9914	ATP2C2	-6.31221	4.22e-44
496	ATP4B	-3.85602	1.94e-06
513	ATP5D	-2.17866	1.62e-73
525	ATP6V1B1	3.41243	4.42e-05
10396	ATP8A1	3.11899	1.79e-89
51761	ATP8A2	3.42391	2.57e-16
5205	ATP8B1	-4.73667	7.87e-131
26033	ATRNL1	3.80009	3.45e-23
79000	AUNIP	2.18467	7.48e-65
26053	AUTS2	3.08675	1.02e-125
563	AZGP1	-10.1934	2.11e-69
8708	B3GALT1	2.09327	7.32e-05
10317	B3GALT5	4.15469	1.43e-14
27087	B3GAT1	2.25177	8.65e-11
135152	B3GAT2	3.70842	3.38e-24
84002	B3GNT5	5.2152	6.61e-48
283358	B4GALNT3	3.41465	1.55e-64
79870	BAALC	4.64607	4.48e-08
570	BAAT	4.15422	2.66e-06
25825	BACE2	3.53163	1.04e-69
60468	BACH2	7.5786	5.87e-44
575	BAI1	4.20121	3.37e-29
577	BAI3	6.31164	8.7e-17
55024	BANK1	-6.66897	2.58e-19
343472	BARHL2	5.75495	2.29e-13
56033	BARX1	3.13641	5.51e-05
8538	BARX2	6.51186	1.11e-34
10409	BASP1	7.75921	1.6e-137
55509	BATF3	3.5839	1.42e-11
63827	BCAN	2.22685	0.00721173
8537	BCAS1	-2.05798	3.81e-06
590	BCHE	-3.34879	7.03e-39
53335	BCL11A	5.83179	1.14e-26
596	BCL2	2.10545	1.19e-21
79370	BCL2L14	-2.53574	6.14e-07
602	BCL3	-2.12947	3.63e-19
604	BCL6	-3.8498	4.66e-145
283149	BCL9L	-2.39967	2.01e-112
53630	BCMO1	3.49626	2.47e-05
622	BDH1	-8.06563	2.87e-64
623	BDKRB1	-4.17269	2.38e-06
627	BDNF	3.22011	0.000796967
79656	BEND5	3.27769	4.92e-07
221336	BEND6	4.81177	1.7e-10
7439	BEST1	-2.61039	5.04e-14
56271	BEX4	2.03939	5.61e-113
631	BFSP1	3.75819	5.07e-13
168620	BHLHA15	-6.28126	8.7e-36
79365	BHLHE41	4.66904	2.95e-27
80114	BICC1	7.64472	3.24e-33
638	BIK	-2.64084	1.1e-26
274	BIN1	-2.00491	8.05e-64
640	BLK	3.05091	9.57e-05
641	BLM	2.6817	8.79e-157
29760	BLNK	-4.21992	4.76e-11
645	BLVRB	-3.02454	8.39e-118
650	BMP2	7.52917	2.05e-54
651	BMP3	2.98352	1.86e-08
652	BMP4	4.97038	1.11e-22
653	BMP5	3.75888	3.38e-06
654	BMP6	2.82777	1.79e-21
168667	BMPER	4.33379	2.63e-33
660	BMX	-3.90887	1.45e-05
646	BNC1	3.41444	0.000300162
54796	BNC2	4.91809	2.3e-22
149428	BNIPL	2.3326	2.04e-07
91653	BOC	2.0828	1.01e-18
666	BOK	-6.95535	3.5e-54
51027	BOLA1	-2.22507	1.73e-43
552900	BOLA2B	-2.17212	0.000545919
79866	BORA	3.32971	2.72e-162
676	BRDT	-6.06697	1.06e-18
1620	BRINP1	-5.44191	1.11e-11
339479	BRINP3	4.95007	2.58e-09
84446	BRSK1	3.75571	1.44e-35
9024	BRSK2	3.14248	9.4e-66
254065	BRWD3	2.32591	2.14e-172
54836	BSPRY	-4.20549	1.97e-47
121551	BTBD11	5.21831	4.69e-23
22903	BTBD3	3.13048	6.34e-252
694	BTG1	-2.06318	1.21e-243
8945	BTRC	2.16237	3.54e-84
9256	BZRAP1	-3.47398	0.000303999
64115	C10orf54	4.08067	2.33e-07
143379	C10orf82	2.30327	0.000144204
219833	C11orf45	4.71411	2.96e-10
79864	C11orf63	4.49806	7.73e-22
119710	C11orf74	2.03728	4.63e-30
283129	C11orf85	-5.02515	6.44e-14
387763	C11orf96	3.4688	0.000233689
80763	C12orf39	5.82359	6.15e-17
387856	C12orf68	2.46298	6.56e-06
145407	C14orf37	3.90135	7.63e-22
145645	C15orf43	-3.05125	0.00169835
388115	C15orf52	-2.17667	1.93e-54
388135	C15orf59	5.90545	1.61e-17
89927	C16orf45	2.18939	8.01e-11
283897	C16orf54	-3.4068	6.07e-06
146562	C16orf71	-2.50096	1.58e-07
100130311	C17orf107	-3.20013	4.99e-06
339263	C17orf51	2.46453	2.02e-115
201243	C17orf74	2.67651	0.00118654
100141515	C17orf99	-3.54796	1.83e-05
497661	C18orf32	-3.32266	4.36e-06
10882	C1QL1	3.51236	8.08e-15
114897	C1QTNF1	2.39648	5.95e-08
387911	C1QTNF9B	-3.7833	3.29e-05
51279	C1RL	-3.47922	4.51e-105
79098	C1orf116	-9.26657	1.77e-115
148345	C1orf127	3.22467	0.000191331
128346	C1orf162	2.10713	5.67e-07
284498	C1orf167	-3.42619	1.52e-12
84808	C1orf170	-4.3742	1.15e-08
126695	C1orf172	-7.36624	6.4e-25
149466	C1orf210	-6.90299	1.97e-30
148523	C1orf51	-2.24749	1.29e-12
79630	C1orf54	2.79835	1.27e-13
25943	C20orf194	2.48561	4.86e-40
114041	C21orf88	3.06851	0.000401586
55267	C22orf26	-2.28172	9.53e-06
126567	C2CD4C	4.23652	1.79e-09
100191040	C2CD4D	-3.82353	2.55e-05
79919	C2orf54	-2.6741	0.00772847
401027	C2orf66	3.35123	7.26e-05
84281	C2orf88	3.52935	4.14e-17
719	C3AR1	4.102	3.79e-06
57415	C3orf14	6.11739	5.12e-19
51161	C3orf18	-3.28687	9.94e-44
84077	C3orf20	2.14444	0.00229333
132200	C3orf49	2.92693	0.000902557
79669	C3orf52	5.22818	7.52e-47
725	C4BPB	-2.90245	0.000298657
441054	C4orf47	2.76642	2.49e-08
727	C5	-2.90141	3.61e-19
728	C5AR1	2.05304	6.47e-05
202299	C5orf27	-2.74815	0.000943268
153571	C5orf38	-4.16926	2.27e-06
116349	C5orf55	-2.35617	5.17e-30
647024	C6orf132	-4.33905	4.24e-108
135398	C6orf141	2.72724	8.01e-12
206412	C6orf163	2.7828	5.63e-10
154313	C6orf165	2.26817	0.004014
441150	C6orf226	-4.74247	1.15e-20
730	C7	-2.91368	0.00312095
135927	C7orf34	-2.95361	0.00260553
136288	C7orf57	2.73403	0.00640712
733	C8G	-2.07133	0.00584175
286122	C8orf31	3.52437	1.84e-16
116328	C8orf34	2.00269	2.6e-10
203111	C8orf47	6.37471	4.15e-21
606553	C8orf49	3.06851	0.000401586
414919	C8orf82	-2.54089	6.3e-78
100127983	C8orf88	6.23159	4.89e-16
401546	C9orf152	-6.09425	2.5e-33
389813	C9orf172	-2.0717	1.07e-09
257169	C9orf43	-2.31096	2.04e-09
286223	C9orf47	-2.21254	1.1e-08
760	CA2	4.31437	1.26e-32
762	CA4	-2.62418	0.00402254
767	CA8	7.34631	1.19e-51
81617	CAB39L	-4.52371	1.71e-219
57010	CABP4	-5.04903	5.12e-12
26256	CABYR	3.76592	7.85e-29
57685	CACHD1	4.58681	1.34e-137
774	CACNA1B	3.31221	4.53e-08
775	CACNA1C	3.76681	3.94e-13
8913	CACNA1G	4.98759	6.39e-16
8912	CACNA1H	2.84789	1.95e-21
781	CACNA2D1	8.20779	5.75e-46
55799	CACNA2D3	4.69185	4.81e-16
785	CACNB4	6.33877	1.81e-44
59285	CACNG6	3.50768	0.000173495
59284	CACNG7	3.91199	1.54e-05
59283	CACNG8	3.49517	4.03e-47
23705	CADM1	3.54956	0
797	CALCB	2.42599	0.000268592
57118	CAMK1D	3.86549	8.85e-46
814	CAMK4	6.76048	5.77e-38
79012	CAMKV	2.64002	9.18e-37
23066	CAND2	5.29203	5.97e-44
822	CAPG	2.06094	0.000145008
92291	CAPN13	-7.53655	1.93e-26
726	CAPN5	-2.05829	5.44e-84
10753	CAPN9	-2.72227	0.000954156
828	CAPS	-2.06426	8e-18
79092	CARD14	-2.66742	2.74e-30
84674	CARD6	2.02806	7.99e-12
22900	CARD8	2.06155	6.12e-45
57571	CARNS1	-3.38421	7.56e-31
9607	CARTPT	-3.50667	0.000175639
399726	CASC10	2.41149	1.4e-13
197350	CASP16	-2.14724	0.000580598
836	CASP3	2.09311	4.28e-199
117144	CATSPER1	2.81304	0.00462494
857	CAV1	6.41947	1.64e-29
858	CAV2	6.51571	7.64e-39
863	CBFA2T3	3.2356	6.26e-07
23624	CBLC	-6.14526	2.77e-19
869	CBLN1	5.92302	2.48e-14
147381	CBLN2	-3.32509	0.000468863
8535	CBX4	-2.00061	1.28e-148
646019	CBY3	-2.59316	0.00177549
147372	CCBE1	4.54587	2.58e-51
79839	CCDC102B	2.30809	2.15e-08
55013	CCDC109B	5.19051	8.48e-85
151278	CCDC140	2.65041	0.00857008
285025	CCDC141	-4.774	3.9e-48
339184	CCDC144NL	-2.37279	0.000975945
91050	CCDC149	-5.7258	4.86e-32
284992	CCDC150	3.41985	1.77e-112
126075	CCDC159	-2.96676	2.05e-51
728591	CCDC169	3.13032	5.45e-05
374864	CCDC178	3.3666	0.000377571
57821	CCDC181	6.46675	6.16e-34
83643	CCDC3	6.74479	9.28e-29
120935	CCDC38	2.36827	0.00281562
146439	CCDC64B	-4.44123	3.23e-55
159989	CCDC67	-5.51631	4.41e-12
80323	CCDC68	6.22653	2.95e-16
124093	CCDC78	-2.7513	4.7e-55
83987	CCDC8	6.15263	3.87e-59
151887	CCDC80	5.3375	4.58e-27
79780	CCDC82	3.55787	9.34e-124
220047	CCDC83	-3.51946	0.000163392
114800	CCDC85A	-3.16294	8.19e-06
11007	CCDC85B	-2.41278	1.9e-76
55704	CCDC88A	2.69804	0
6364	CCL20	-4.52473	2.91e-09
56477	CCL28	-2.5462	0.00220323
595	CCND1	-2.04044	0
894	CCND2	7.87286	2.07e-53
645121	CCNI2	4.23086	1.67e-09
54619	CCNJ	7.43158	6.77e-75
79616	CCNJL	2.75439	9.52e-11
401145	CCSER1	4.5722	3.86e-13
135228	CD109	3.94971	1.15e-32
11126	CD160	2.41366	7.77e-06
9332	CD163	-2.3729	0.000952152
283316	CD163L1	-2.89724	1.39e-08
388611	CD164L2	-4.31815	7.23e-07
930	CD19	4.22528	5.24e-08
912	CD1D	4.55244	1.03e-07
50489	CD207	3.56751	2.17e-08
960	CD44	5.29586	4.66e-16
1604	CD55	3.0009	9.44e-96
968	CD68	-3.76743	3.75e-05
970	CD70	3.30533	0.000516774
9308	CD83	2.72666	1.57e-29
928	CD9	-2.87518	0
978	CDA	4.3125	7.93e-07
55561	CDC42BPG	-4.11742	8.66e-117
64866	CDCP1	-8.52151	1.44e-80
999	CDH1	-6.39059	0
1008	CDH10	3.53064	2.48e-06
1012	CDH13	-2.33013	0.000329927
1000	CDH2	6.20274	1.89e-270
28316	CDH20	2.90528	0.00320085
64072	CDH23	2.40325	7.34e-10
60437	CDH26	-4.23829	6.24e-77
1004	CDH6	-2.44927	0.000939979
1005	CDH7	4.08502	5.03e-17
92211	CDHR1	7.45277	1.11e-25
65061	CDK15	3.58811	0.000113197
23097	CDK19	-2.37859	2.52e-237
10263	CDK2AP2	-2.20176	3.84e-87
8941	CDK5R2	3.62387	8.87e-05
1021	CDK6	4.92049	0
8999	CDKL2	5.42871	2.61e-14
1030	CDKN2B	3.18174	4.12e-30
1032	CDKN2D	-2.37089	1.08e-32
1036	CDO1	6.53595	1.38e-26
1045	CDX2	5.13375	6.38e-12
124359	CDYL2	-2.53766	1.57e-247
1052	CEBPD	-3.3042	1.36e-28
51816	CECR1	-2.61389	1.92e-05
27443	CECR2	3.59446	2.29e-120
27439	CECR6	2.11048	3.74e-07
10659	CELF2	8.41032	1.72e-92
60680	CELF5	2.83618	1.02e-07
2491	CENPI	2.14878	2.3e-179
55839	CENPN	-2.22405	4.33e-197
201161	CENPV	5.29346	2.4e-184
9662	CEP135	2.44633	4.04e-179
9859	CEP170	2.08777	1.51e-175
64793	CEP85	2.05648	4.46e-134
387119	CEP85L	2.14597	8.39e-66
9350	CER1	-2.75618	0.00574844
51148	CERCAM	3.96259	6.52e-57
64781	CERK	5.73144	1.47e-191
375298	CERKL	4.00227	9.04e-10
2657	CERS1	2.31198	4.25e-13
283848	CES4A	-3.57066	1.36e-06
10878	CFHR3	4.19568	2.09e-06
1073	CFL2	2.10649	3.28e-154
1081	CGA	2.5008	1.4e-10
94027	CGB7	2.49205	0.00111803
10669	CGREF1	-6.17473	1.2e-56
79094	CHAC1	-2.36555	1.32e-12
1113	CHGA	2.45546	0.000632773
1114	CHGB	3.73578	4.96e-07
92421	CHMP4C	-2.16023	4.06e-48
1123	CHN1	6.5044	4.13e-47
1124	CHN2	3.61647	5.52e-28
140578	CHODL	5.26552	8.44e-11
56994	CHPT1	-2.79747	0
91851	CHRDL1	-2.66578	1.47e-12
89832	CHRFAM7A	3.2916	3.96e-05
1128	CHRM1	-3.50117	3.31e-06
1131	CHRM3	4.0441	1.33e-15
1135	CHRNA2	-8.25588	1.54e-33
1136	CHRNA3	2.99288	2.45e-29
55584	CHRNA9	3.22376	0.000775779
1140	CHRNB1	2.81598	8.64e-34
8534	CHST1	2.78911	0.00511986
9486	CHST10	2.01881	2.54e-52
51363	CHST15	4.07753	1.29e-65
9435	CHST2	4.86789	8.55e-13
10164	CHST4	4.32609	7.01e-07
4166	CHST6	5.0542	2.48e-14
56548	CHST7	3.54666	2.28e-10
64377	CHST8	3.86377	9.68e-08
83539	CHST9	3.96425	8.7e-11
337876	CHSY3	3.50383	1.12e-08
10518	CIB2	3.2193	7.46e-22
148113	CILP2	3.30848	7.47e-17
163732	CITED4	-2.08112	4.7e-09
1181	CLCN2	-2.20859	1.39e-57
1188	CLCNKB	3.62387	8.87e-05
9076	CLDN1	2.02977	2.15e-05
9071	CLDN10	3.0006	0.000613428
137075	CLDN23	-4.22966	1.44e-06
1365	CLDN3	-8.06423	1.56e-31
1364	CLDN4	-7.53537	6.21e-112
1366	CLDN7	-8.59024	3.3e-74
9073	CLDN8	-4.64586	4.55e-08
6320	CLEC11A	-2.93044	1.2e-22
7123	CLEC3B	-4.05079	2.83e-07
165530	CLEC4F	5.31778	5.12e-11
64581	CLEC7A	-6.11993	4.61e-30
53405	CLIC5	3.68949	5.84e-06
79745	CLIP4	5.18869	5.57e-38
1209	CLPTM1	3.8556	6.35e-131
64084	CLSTN2	2.41971	1.65e-06
134829	CLVS2	3.36941	1.18e-16
134147	CMBL	-2.48065	1.63e-176
129607	CMPK2	-4.31459	1.52e-16
123920	CMTM3	4.70027	3.48e-60
202333	CMYA5	2.63391	2.1e-08
55748	CNDP2	-3.38642	0
84518	CNFN	-2.13687	3.01e-07
22866	CNKSR2	-6.38685	5.04e-65
1266	CNN3	6.77966	4.8e-265
26507	CNNM1	-7.7847	9.28e-29
285888	CNPY1	6.06569	3.15e-15
1268	CNR1	3.31952	8.75e-05
25927	CNRIP1	6.96828	2.66e-26
1271	CNTFR	5.15807	4.28e-15
1272	CNTN1	5.93658	9.05e-28
5067	CNTN3	-7.15021	4.39e-23
8506	CNTNAP1	2.03372	3.52e-19
26047	CNTNAP2	4.26397	5.45e-129
85445	CNTNAP4	-5.83325	7.88e-14
1690	COCH	3.56455	2.84e-162
1303	COL12A1	7.75493	2.01e-34
1305	COL13A1	2.29136	2.44e-06
7373	COL14A1	5.72656	2.35e-19
1310	COL19A1	3.74025	2.1e-08
1278	COL1A2	-2.347	0.00606596
57642	COL20A1	3.20901	3.01e-05
81578	COL21A1	3.20402	3.21e-05
91522	COL23A1	-2.06346	4.02e-05
255631	COL24A1	4.36641	5.67e-17
84570	COL25A1	6.2672	6.91e-28
85301	COL27A1	3.46808	3.33e-43
1280	COL2A1	6.93014	1.78e-123
1282	COL4A1	4.60123	1.11e-172
1284	COL4A2	3.82086	1.39e-123
1289	COL5A1	2.86529	1.13e-20
50509	COL5A3	3.00599	0.000138113
256076	COL6A5	4.14075	2.84e-06
131873	COL6A6	2.62145	2.2e-05
78989	COLEC11	4.12052	1.54e-07
1311	COMP	3.01404	1.15e-07
1312	COMT	-2.29605	2.11e-142
118881	COMTD1	-2.54173	2.56e-31
7464	CORO2A	-2.34758	3.87e-130
10391	CORO2B	4.61568	6.08e-08
84940	CORO6	5.79309	5.77e-23
170712	COX7B2	-3.86969	1.88e-05
1356	CP	-3.23678	0.000141114
51200	CPA4	2.30374	0.00395785
64506	CPEB1	4.26931	1.11e-17
79974	CPED1	3.15812	0.000245983
1368	CPM	3.25776	1.93e-20
131034	CPNE4	2.69565	0.000984407
27132	CPNE7	-7.12359	1.93e-100
144402	CPNE8	6.86021	2.76e-39
151835	CPNE9	3.94714	1.13e-05
10404	CPQ	3.17374	2.15e-09
1374	CPT1A	-2.11969	1.52e-243
54504	CPVL	7.28146	1.43e-50
56265	CPXM1	5.09961	2.18e-26
1380	CR2	3.30262	8.58e-13
1382	CRABP2	2.44281	4.94e-20
92359	CRB3	-6.27152	2.26e-39
90993	CREB3L1	2.64357	6.66e-12
148327	CREB3L4	-3.45741	9.02e-199
9586	CREB5	8.11865	2.68e-45
200407	CREG2	2.01323	1.45e-05
1394	CRHR1	2.78911	0.00511986
51232	CRIM1	3.93377	3.36e-134
1397	CRIP2	-2.91927	5.15e-43
401262	CRIP3	3.72435	4.82e-05
10321	CRISP3	-6.70589	1.36e-19
83690	CRISPLD1	6.58442	6.75e-40
1400	CRMP1	2.89002	2.9e-66
55118	CRTAC1	5.40289	1.82e-11
1410	CRYAB	-2.14875	0.0074863
1421	CRYGD	4.06168	5.1e-06
51084	CRYL1	-3.04332	9.83e-82
1428	CRYM	2.64728	1.76e-05
158511	CSAG1	-8.03726	2.91e-31
27254	CSDC2	3.36548	4.05e-09
1435	CSF1	2.95867	6.41e-30
55790	CSGALNACT1	-3.83129	2.19e-41
64478	CSMD1	-7.17168	3.03e-43
114788	CSMD3	2.55741	0.000258149
1464	CSPG4	5.14171	2.59e-51
80034	CSRNP3	3.16972	1.07e-28
1465	CSRP1	-5.45771	8e-215
1466	CSRP2	7.58062	6.72e-96
1469	CST1	-2.87067	0.00366984
1475	CSTA	-6.59493	6.11e-23
196993	CT62	-4.28119	3.32e-08
30848	CTAG2	-4.04379	5.85e-06
400464	CTD-2054N24.2	3.58069	0.000120688
400512	CTD-3203P2.2	-3.00163	0.000163565
1490	CTGF	5.95385	5.32e-21
1496	CTNNA2	-4.18791	7.99e-08
1510	CTSE	-2.6741	0.00772847
1512	CTSH	-2.92975	1.66e-187
1519	CTSO	-2.21666	5.72e-31
83992	CTTNBP2	2.49746	8.34e-23
404217	CTXN1	-2.02843	3.04e-14
23316	CUX2	2.76733	1.29e-25
10563	CXCL13	-4.44819	5.34e-09
9547	CXCL14	3.30803	0.000505848
58191	CXCL16	-2.05466	2.42e-75
2921	CXCL3	3.08646	0.00146216
7852	CXCR4	4.20799	1.45e-33
80319	CXXC4	5.82209	4.15e-26
55086	CXorf57	9.60101	5.64e-144
1534	CYB561	-3.55576	0
1528	CYB5A	-3.02171	0
51700	CYB5R2	-3.40624	2.02e-22
1535	CYBA	5.78092	1.25e-25
1536	CYBB	3.15868	0.00105166
79901	CYBRD1	3.27951	1.26e-24
1583	CYP11A1	-6.84547	1.22e-20
1545	CYP1B1	2.26859	7.96e-67
56603	CYP26B1	5.02457	3.16e-20
339761	CYP27C1	4.05145	1.24e-23
1562	CYP2C18	-3.88673	3.55e-09
1557	CYP2C19	-4.05712	4.58e-10
1559	CYP2C9	-5.20408	4.51e-23
54905	CYP2W1	-2.28249	0.00363237
64816	CYP3A43	-2.46741	0.000477758
1580	CYP4B1	-2.6611	0.00810968
57834	CYP4F11	-6.41514	1.9e-21
66002	CYP4F12	-2.53644	0.00591723
260293	CYP4X1	3.0981	1.5e-05
9420	CYP7B1	3.83704	1.85e-06
3491	CYR61	2.05368	5.21e-43
192668	CYS1	3.43799	0.000258627
23500	DAAM2	3.52473	2.27e-58
1600	DAB1	4.59855	1.39e-09
1601	DAB2	5.15719	2.24e-69
51339	DACT1	7.89142	9.1e-30
26007	DAK	-2.5982	5.46e-205
1622	DBI	-2.10208	0
55861	DBNDD2	4.77892	1.3e-08
440097	DBX2	3.08523	0.00147527
55827	DCAF6	-2.36103	0
131566	DCBLD2	2.86137	9.14e-119
51473	DCDC2	6.48118	5.98e-26
54798	DCHS2	6.31618	7.72e-17
9201	DCLK1	4.75553	6.71e-27
127579	DCST2	-3.88492	9.11e-31
1638	DCT	4.36206	2.02e-08
1644	DDC	-7.05747	5.15e-32
54541	DDIT4	-2.57716	9.14e-06
8528	DDO	-3.85792	1.21e-07
11218	DDX20	2.12885	3.96e-86
8653	DDX3Y	-7.08271	1.73e-22
55510	DDX43	-5.62519	1.23e-12
168400	DDX53	-4.22966	1.44e-06
91351	DDX60L	2.04401	1.89e-23
1666	DECR1	-8.25402	2.46e-40
400830	DEFB132	-6.32526	6.52e-17
123099	DEGS2	-3.32862	7.75e-05
79958	DENND1C	-4.21564	1.08e-66
27147	DENND2A	2.49857	3.32e-11
163259	DENND2C	2.03558	1.1e-37
79961	DENND2D	-6.17092	3.29e-23
414918	DENND6B	-2.66006	2.96e-15
91614	DEPDC7	6.49803	2.97e-26
1674	DES	2.65041	0.00857008
1687	DFNA5	3.27116	2.21e-30
84649	DGAT2	-3.79027	3.51e-63
1607	DGKB	-5.57545	6.22e-30
9249	DHRS3	-2.72451	1.68e-45
51635	DHRS7	-2.64482	3.07e-304
79132	DHX58	-2.08042	3.95e-11
9077	DIRAS3	3.3844	0.000356028
22894	DIS3	3.78765	0
27185	DISC1	5.31402	1.14e-34
22943	DKK1	5.83088	8.88e-14
27123	DKK2	3.47114	0.00025056
27122	DKK3	4.34858	1.9e-16
10395	DLC1	6.70074	1.84e-99
9940	DLEC1	-2.70384	8.24e-08
220107	DLEU7	3.97935	9.3e-06
1740	DLG2	-3.80763	1.05e-50
58512	DLGAP3	2.58606	3.09e-06
8788	DLK1	-3.03794	0.00187757
1746	DLX2	3.06273	6.28e-61
1747	DLX3	3.36505	4.2e-10
1748	DLX4	6.06026	5.09e-22
1749	DLX5	5.70085	4.48e-13
1750	DLX6	6.59217	9.23e-19
127343	DMBX1	2.35561	8.32e-32
11144	DMC1	4.00886	1.92e-62
1756	DMD	6.15026	1.18e-74
29958	DMGDH	-2.13879	0.00267908
93099	DMKN	5.75591	2.28e-85
10655	DMRT2	-4.00957	4.46e-07
58524	DMRT3	3.74039	3.26e-07
63951	DMRTA1	4.94197	2.71e-09
63950	DMRTA2	6.63031	1.43e-27
8701	DNAH11	3.5807	4.85e-19
1767	DNAH5	-5.71883	8.88e-35
1770	DNAH9	-4.01395	2.5e-08
374407	DNAJB13	3.54311	0.000144936
29103	DNAJC15	4.00589	2.89e-19
285126	DNAJC5G	2.70659	0.00091109
9829	DNAJC6	4.319	1.89e-95
1776	DNASE1L3	-2.47335	0.00320698
58511	DNASE2B	-6.66358	3.07e-19
1759	DNM1	3.62731	2.34e-71
139818	DOCK11	4.34718	2.92e-103
55816	DOK5	2.78911	0.00511986
220164	DOK6	6.38372	3.26e-21
29980	DONSON	2.52754	7.18e-169
54344	DPM3	-2.03091	1.09e-21
57628	DPP10	-3.71934	4.99e-05
1803	DPP4	-4.95346	0
29952	DPP7	-3.93801	3.02e-203
23333	DPY19L1	2.45036	1.37e-134
1806	DPYD	6.1033	2.49e-15
1809	DPYSL3	3.24289	3.39e-167
56896	DPYSL5	2.81037	3.46e-126
55332	DRAM1	-2.71407	3.03e-86
1815	DRD4	-2.35752	0.00333805
1823	DSC1	-3.7318	1.45e-12
1825	DSC3	5.97833	1.36e-295
29940	DSE	3.22127	1.68e-140
92126	DSEL	-2.19458	5.08e-69
1828	DSG1	-4.76319	1.63e-10
667	DST	3.54424	0
1837	DTNA	7.72181	2.38e-62
196403	DTX3	2.09834	9.62e-11
23220	DTX4	-3.41822	1.76e-11
53905	DUOX1	-2.71253	1.43e-08
1843	DUSP1	2.05498	5.39e-44
1844	DUSP2	-5.57355	7.27e-77
54935	DUSP23	-6.00625	3.1e-25
92235	DUSP27	-4.77965	1.58e-10
1846	DUSP4	-3.47635	2.64e-303
1847	DUSP5	4.79631	8.77e-48
1848	DUSP6	3.76152	3.26e-18
284254	DYNAP	-3.05837	0.00164206
1780	DYNC1I1	2.91763	8.83e-08
51626	DYNC2LI1	2.46013	6.92e-51
83657	DYNLRB2	-2.34109	0.0063765
22873	DZIP1	3.35401	0
199221	DZIP1L	2.73404	1.44e-23
1879	EBF1	2.74072	5.96e-05
64641	EBF2	3.05916	1.5e-54
253738	EBF3	2.33473	2.15e-52
9427	ECEL1	5.75721	3.23e-16
1891	ECH1	-2.66216	6.49e-212
55862	ECHDC1	7.58352	2.45e-108
79746	ECHDC3	-6.77364	1.4e-33
128178	EDARADD	5.59569	2.17e-15
9695	EDEM1	-2.00135	3.85e-216
10085	EDIL3	7.7118	1.23e-39
1906	EDN1	4.46901	2.55e-14
1907	EDN2	-5.63938	9.6e-13
1909	EDNRA	5.4434	4.34e-34
1910	EDNRB	6.03061	5.34e-15
90288	EFCAB12	-4.0654	1.23e-74
283229	EFCAB4A	-4.25496	1.91e-93
84766	EFCAB4B	2.38178	2.74e-31
374786	EFCAB5	2.41258	0.00697628
64800	EFCAB6	2.62354	6.05e-07
79825	EFCC1	-6.15987	3.29e-19
2202	EFEMP1	6.32012	1.56e-24
80258	EFHC2	-2.75618	0.00574844
80303	EFHD1	4.81092	1.68e-56
1945	EFNA4	-2.09124	1.55e-29
1946	EFNA5	-2.62507	0
1949	EFNB3	3.60753	2.42e-45
22979	EFR3B	3.91561	2.81e-25
10278	EFS	-8.3554	1.32e-34
133584	EGFLAM	3.67859	2.4e-10
1956	EGFR	-2.3607	2.14e-173
1959	EGR2	2.69908	0.00749329
30846	EHD2	4.40313	4.77e-17
26298	EHF	-11.7352	1.4e-114
9086	EIF1AY	-5.17176	5.14e-15
8637	EIF4EBP3	-5.85448	5.8e-14
143244	EIF5AL1	2.70527	1.48e-24
1999	ELF3	-5.81083	1.68e-29
2001	ELF5	-7.28682	3.12e-24
114794	ELFN2	2.91421	6.75e-11
2005	ELK4	-2.19076	0
22936	ELL2	-2.84948	0
80237	ELL3	-2.83861	2.8e-05
9844	ELMO1	2.15193	3.92e-09
79767	ELMO3	-5.54465	2.64e-74
55531	ELMOD1	5.53658	1.62e-34
2006	ELN	-2.55255	0.0020429
54898	ELOVL2	-2.14704	5.11e-263
6785	ELOVL4	4.73287	3.22e-119
60481	ELOVL5	-3.13295	0
79993	ELOVL7	-4.34647	0
84034	EMILIN2	3.74338	1.5e-31
90187	EMILIN3	6.89801	2.83e-25
400954	EML6	3.63327	7.1e-37
2014	EMP3	3.64894	1.2e-20
30817	EMR2	2.28286	7.4e-07
2016	EMX1	3.68793	6.04e-06
2018	EMX2	5.30569	2.49e-13
2019	EN1	4.7316	2.05e-08
2020	EN2	2.6487	1.42e-64
23052	ENDOD1	-4.28741	0
2021	ENDOG	-2.43491	5.97e-15
2026	ENO2	3.44941	8.28e-90
2028	ENPEP	5.07486	6.08e-17
5168	ENPP2	3.4221	8.36e-08
954	ENTPD2	-6.35057	7.16e-25
956	ENTPD3	-2.73577	0.000213534
2034	EPAS1	2.92466	5.52e-72
2037	EPB41L2	2.48545	1.82e-256
23136	EPB41L3	5.52349	1.22e-160
54566	EPB41L4B	-2.45762	4e-210
4072	EPCAM	-6.15617	1.3e-179
54749	EPDR1	-5.26069	2.99e-33
2041	EPHA1	-5.13485	9.87e-40
2042	EPHA3	-5.94478	0
2043	EPHA4	6.07777	6.98e-62
285220	EPHA6	-3.63204	4.82e-108
2045	EPHA7	9.0256	8.98e-59
2046	EPHA8	3.63282	7.33e-10
2047	EPHB1	3.32672	4.26e-06
2052	EPHX1	-2.89957	9.04e-268
2053	EPHX2	-2.55536	2.5e-102
9852	EPM2AIP1	-6.51197	2.14e-146
55040	EPN3	-6.25614	8.25e-117
57119	EPPIN	-2.53644	0.00591723
2059	EPS8	2.67422	3e-118
54869	EPS8L1	3.27773	7.35e-16
64787	EPS8L2	-5.86415	3.02e-152
94240	EPSTI1	2.31597	2.58e-10
64167	ERAP2	2.58134	1.65e-44
2065	ERBB3	-2.98578	9.83e-239
26059	ERC2	4.26182	1.16e-17
2078	ERG	2.78911	0.00511986
57222	ERGIC1	-2.54408	0
100288413	ERVMER34-1	-2.45929	5.98e-79
83715	ESPN	-3.70094	1.18e-14
339768	ESPNL	4.79615	1.01e-12
2099	ESR1	3.70297	5.95e-05
54845	ESRP1	-9.23413	4.64e-71
80004	ESRP2	-7.50301	2.02e-109
2101	ESRRA	-2.61681	4.4e-62
2103	ESRRB	4.57823	8.86e-08
2104	ESRRG	2.81932	2.53e-17
80712	ESX1	3.97178	9.79e-06
83850	ESYT3	-5.50842	1.9e-52
2113	ETS1	3.55891	6.91e-82
2114	ETS2	2.30528	2.52e-63
2115	ETV1	4.37514	2.14e-30
2116	ETV2	-2.4281	0.000444563
2118	ETV4	3.72553	1.68e-11
2119	ETV5	4.31635	1.51e-16
84141	EVA1A	4.38448	4.72e-07
59271	EVA1C	-2.86563	3.79e-07
2125	EVPL	-7.58196	1.26e-55
2128	EVX1	-2.77099	0.00199764
55770	EXOC2	2.14341	5.45e-154
283849	EXOC3L1	-2.19001	1.15e-10
91828	EXOC3L4	-3.19366	0.000938492
2131	EXT1	3.34627	1.33e-298
2138	EYA1	5.38189	6.16e-25
2139	EYA2	2.06194	5.72e-19
2070	EYA4	7.93659	2.77e-42
50848	F11R	-2.03886	3.01e-100
2161	F12	-3.22145	3.16e-41
2162	F13A1	-3.04959	0.00171967
2152	F3	2.70602	2.02e-11
2153	F5	-4.61667	2.66e-21
2157	F8	-2.05993	2.19e-28
2166	FAAH	-4.64027	2.86e-127
158584	FAAH2	-3.82952	9.81e-19
2171	FABP5	5.01266	3.34e-48
2172	FABP6	-2.45308	0.0082484
3992	FADS1	-2.21257	0
9415	FADS2	-5.91164	0
151313	FAHD2B	2.65643	2.78e-33
9214	FAIM3	-2.32147	0.00357711
11170	FAM107A	-2.15788	0.0069398
83541	FAM110A	-2.25449	1.67e-24
90362	FAM110B	-2.3767	1.04e-70
63901	FAM111A	-7.45647	5.64e-120
374393	FAM111B	-8.08209	1.08e-83
92689	FAM114A1	-2.30482	9.72e-116
79843	FAM124B	3.75087	3.81e-06
441518	FAM127C	5.33886	8.77e-22
9715	FAM131B	4.11046	9.58e-13
25854	FAM149A	2.07804	7.2e-14
389658	FAM150A	4.46264	2.28e-07
338094	FAM151A	-2.21915	0.00538117
202134	FAM153B	-2.05887	0.00733491
283726	FAM154B	2.09725	2.14e-08
730112	FAM166B	-2.77763	4.42e-05
83648	FAM167A	2.57555	7.64e-09
84734	FAM167B	-2.7252	0.000760534
165215	FAM171B	7.00511	4.03e-51
65990	FAM173A	-3.04153	6.56e-64
400451	FAM174B	-3.91391	8.38e-168
220382	FAM181B	3.06026	0.000416139
23359	FAM189A1	2.03268	5.73e-09
84331	FAM195A	-2.15245	2.55e-53
729085	FAM198A	2.04028	1.12e-09
51313	FAM198B	-5.18818	3.2e-88
151647	FAM19A4	-4.17955	1.35e-24
54757	FAM20A	2.16011	0.00239595
116151	FAM210B	-2.50201	0
388341	FAM211A	2.12493	2.21e-14
84293	FAM213A	6.11139	6.38e-113
56204	FAM214A	-3.16547	0
80256	FAM214B	-2.80196	1.17e-51
152756	FAM218A	-5.60316	1.86e-15
392307	FAM221B	-3.79486	3.17e-05
254228	FAM26E	5.77555	1.3e-16
54097	FAM3B	-3.49879	0.000187688
131583	FAM43A	-2.83026	8.64e-61
163933	FAM43B	4.95824	1.4e-13
55603	FAM46A	5.90336	8.1e-58
115572	FAM46B	3.30509	8.23e-10
26240	FAM50B	-3.45032	8.4e-27
222584	FAM83B	6.39019	2.4e-17
113828	FAM83F	-7.26889	1e-92
286077	FAM83H	-4.22176	0
375061	FAM89A	2.85232	1.16e-90
137392	FAM92A1	3.30521	6.6e-147
2188	FANCF	-3.40073	9.12e-85
55120	FANCL	2.32792	2.99e-76
2194	FASN	-2.03354	4e-164
2195	FAT1	2.26325	0
120114	FAT3	7.21792	1.47e-49
79633	FAT4	7.40049	1.31e-30
84553	FAXC	2.19668	6.67e-55
2192	FBLN1	3.54616	2.25e-105
2199	FBLN2	-4.49363	1.57e-14
10516	FBLN5	6.35638	1.33e-28
2200	FBN1	4.73627	2e-155
2201	FBN2	7.00382	1.07e-166
84467	FBN3	2.16557	9.4e-05
64839	FBXL17	-3.13611	0
25827	FBXL2	2.4069	6.25e-27
283807	FBXL22	-4.14922	1.36e-10
201456	FBXO15	-3.42593	8.83e-10
115290	FBXO17	6.32425	1.49e-51
554251	FBXO48	2.22663	3.41e-22
2209	FCGR1A	-3.4741	0.000207019
2217	FCGRT	4.18316	2.32e-29
83416	FCRL5	-2.71531	0.000884758
127943	FCRLB	-2.31196	4.35e-06
2235	FECH	-2.59844	3.71e-280
55527	FEM1A	-2.48621	0.00345464
55612	FERMT1	-2.99022	2.14e-65
2242	FES	2.97822	3.64e-05
54738	FEV	-2.28224	7.8e-07
9638	FEZ1	2.75392	1.55e-23
2867	FFAR2	-2.40177	0.00465991
2243	FGA	-7.26236	5.94e-24
2244	FGB	-7.3183	2.07e-24
2245	FGD1	2.00808	3.5e-61
2256	FGF11	2.93084	0.000923203
2257	FGF12	4.00402	1.96e-12
2247	FGF2	6.17913	3.02e-49
26281	FGF20	2.73595	0.00632483
26291	FGF21	-3.52973	0.000152139
2254	FGF9	7.29748	2.54e-24
9982	FGFBP1	3.7101	5.4e-05
2263	FGFR2	3.34046	3.13e-75
2261	FGFR3	2.03164	7.65e-75
2266	FGG	-5.3153	1.7e-21
2271	FH	-2.13762	5.23e-253
114827	FHAD1	2.31656	1.27e-09
85462	FHDC1	-2.69446	5.26e-104
2273	FHL1	10.1311	1.18e-78
2274	FHL2	3.66433	3.56e-54
80206	FHOD3	2.66713	4.55e-84
84929	FIBCD1	2.95462	0.00090072
387758	FIBIN	3.15082	1.75e-06
55137	FIGN	2.76606	1.08e-86
27145	FILIP1	3.64743	2.19e-13
11259	FILIP1L	2.03763	0.000199891
2281	FKBP1B	2.42695	7.13e-13
2289	FKBP5	-2.28147	0
2312	FLG	2.6704	0.00323193
2313	FLI1	7.4352	6.35e-31
400931	FLJ27365	-4.33104	5.71e-21
2318	FLNC	7.48346	1.52e-97
23767	FLRT3	3.8526	5.99e-19
2321	FLT1	4.94741	3.9e-72
2324	FLT4	4.19434	4.7e-90
56776	FMN2	5.82227	2.85e-33
114793	FMNL2	3.03282	1.51e-163
2335	FN1	-3.43862	0
84624	FNDC1	3.54384	0.000154473
64838	FNDC4	2.66592	5.38e-23
252995	FNDC5	3.1393	6.14e-15
163479	FNDC7	3.81126	2.81e-05
2346	FOLH1	-9.3925	2.59e-190
2348	FOLR1	2.69565	0.000984407
2353	FOS	2.57825	2.36e-09
2354	FOSB	2.71472	1.32e-09
3169	FOXA1	-5.12739	0
3171	FOXA3	3.27975	1.57e-10
27023	FOXB1	2.58889	0.00472803
2296	FOXC1	8.08709	9.29e-168
2306	FOXD2	2.39741	7.35e-19
27022	FOXD3	3.55023	1.64e-08
2304	FOXE1	4.85012	6.7e-09
2294	FOXF1	6.01371	7.59e-15
2295	FOXF2	7.67831	2.93e-51
2300	FOXL1	3.87373	2.23e-05
121643	FOXN4	2.18237	9.17e-09
93986	FOXP2	5.94124	1.01e-37
94234	FOXQ1	5.01196	4.02e-14
80144	FRAS1	2.89985	1.65e-83
158326	FREM1	3.66031	1.16e-08
341640	FREM2	8.38962	2.16e-63
122786	FRMD6	3.0656	2.08e-88
143162	FRMPD2	-6.40862	2.25e-21
9758	FRMPD4	4.47084	2.11e-07
10129	FRY	-4.3466	0
100861412	FSBP	-3.13789	2.65e-07
6624	FSCN1	2.59333	1.94e-50
25794	FSCN2	-3.22926	4.13e-10
79187	FSD1	5.01383	2.82e-56
11167	FSTL1	3.0133	0
348751	FTCDNL1	-3.14642	4.31e-10
139341	FUNDC1	8.22772	5.64e-40
2523	FUT1	-4.21663	6.47e-25
2525	FUT3	-2.95865	0.000178831
10690	FUT9	4.67709	5.41e-36
80199	FUZ	3.47366	1.28e-52
5349	FXYD3	-7.75825	1.85e-28
53827	FXYD5	7.02391	1.29e-36
53826	FXYD6	5.80477	1.23e-13
2534	FYN	5.14064	1.69e-133
11211	FZD10	5.75682	2.28e-16
8324	FZD7	2.34818	1.49e-38
2549	GAB1	3.24529	6.42e-122
11337	GABARAP	-2.11914	3.15e-36
2550	GABBR1	2.21353	5.39e-123
9568	GABBR2	6.11529	1.67e-15
2555	GABRA2	4.98442	4.06e-09
2556	GABRA3	-5.68281	5.53e-16
2557	GABRA4	3.31199	0.000593076
2558	GABRA5	-2.45857	0.008127
2560	GABRB1	3.96471	5.98e-07
2563	GABRD	2.80177	6.66e-07
2564	GABRE	-5.35406	1.22e-32
2567	GABRG3	-3.8141	2.97e-05
2570	GABRR2	3.60477	1.17e-05
2571	GAD1	3.46881	5.35e-37
10912	GADD45G	-2.90523	7.28e-23
339896	GADL1	-2.47021	0.00046476
2543	GAGE1	-5.29921	1.64e-13
9514	GAL3ST1	3.06851	1.85e-05
64090	GAL3ST2	-2.23299	0.00303233
2581	GALC	-6.21946	2.81e-42
2585	GALK2	-2.49601	5.83e-65
130589	GALM	4.70647	3.22e-69
79695	GALNT12	2.69107	1.94e-17
114805	GALNT13	6.54435	1.02e-67
79623	GALNT14	-3.21701	4.75e-06
57452	GALNT16	4.12767	2.43e-45
2591	GALNT3	-3.31188	5.68e-72
11227	GALNT5	4.16561	1.09e-07
11226	GALNT6	3.91253	4.15e-39
2596	GAP43	5.67601	6.31e-13
64762	GAREM	2.93796	3.57e-53
2619	GAS1	4.16142	5.34e-37
10634	GAS2L1	-2.98647	2.72e-106
8522	GAS7	3.03179	7.85e-25
2625	GATA3	4.46577	2.42e-51
2626	GATA4	4.6321	1.83e-74
140628	GATA5	3.17412	2.81e-07
2627	GATA6	3.65987	1.09e-104
652968	GATSL3	-2.3315	0.00131568
26301	GBGT1	4.56656	9.28e-08
2636	GBX1	3.9727	4.66e-08
2638	GC	-3.91597	1.44e-05
2641	GCG	-6.77629	4.16e-20
2644	GCHFR	-2.7201	4.04e-52
51301	GCNT4	2.58863	0.00177861
145781	GCOM1	-3.54031	0.000159778
257144	GCSAM	3.60298	1.08e-08
9518	GDF15	-7.54678	5.55e-89
392255	GDF6	5.6749	8.27e-16
151449	GDF7	5.75783	1.93e-16
2661	GDF9	-2.86203	1.82e-15
2669	GEM	2.36872	6.93e-11
2672	GFI1	2.37132	2.32e-29
9945	GFPT2	3.75214	1.26e-56
2674	GFRA1	6.19319	2.05e-34
199720	GGN	-2.15341	0.00193876
2678	GGT1	-3.65717	3.85e-76
2690	GHR	-2.07362	2.75e-75
2692	GHRHR	-2.36107	0.00131891
26157	GIMAP2	-3.74772	2.04e-09
126326	GIPC3	3.65452	2.33e-15
2696	GIPR	2.9931	2.65e-12
2697	GJA1	4.63379	8.96e-237
2700	GJA3	7.29922	2.51e-24
2705	GJB1	-4.65069	6.09e-10
2706	GJB2	3.12913	4.83e-28
10804	GJB6	-2.77261	0.0055784
375519	GJB7	2.79318	1.08e-05
10052	GJC1	3.9981	2.19e-210
2717	GLA	2.39929	8.16e-216
112937	GLB1L3	4.19315	7.12e-31
2731	GLDC	2.06123	2.7e-44
2736	GLI2	6.15563	8.84e-34
2737	GLI3	2.34251	1.62e-107
148979	GLIS1	3.47839	5.61e-06
169792	GLIS3	3.213	1.24e-11
2740	GLP1R	-3.90438	1.52e-05
9340	GLP2R	-4.29462	8.67e-07
2743	GLRB	7.26004	5.3e-24
27165	GLS2	-2.96597	7.99e-50
83468	GLT8D2	3.78187	3.9e-37
388323	GLTPD2	-3.89643	1.22e-06
2747	GLUD2	2.47688	0.00788243
92292	GLYATL1	-8.04856	9.93e-51
219970	GLYATL2	-5.96965	5.49e-18
647309	GMNC	-5.26281	8.72e-16
29925	GMPPB	-2.52946	1.15e-06
9630	GNA14	-4.20662	6.83e-08
2775	GNAO1	2.93367	0.00106049
2784	GNB3	2.36401	4.25e-20
10020	GNE	4.75664	4.77e-82
2791	GNG11	5.60069	1.72e-12
54331	GNG2	5.98433	4.72e-18
2792	GNGT1	3.9206	1.14e-06
27232	GNMT	-5.01454	6.47e-33
643707	GOLGA6L4	2.95161	7.14e-12
401647	GOLGA7B	3.57468	1.46e-05
127845	GOLT1A	-5.8589	5.81e-14
2813	GP2	-2.54499	0.00222942
150763	GPAT2	2.49077	0.00722671
2262	GPC5	3.18563	3.88e-07
2852	GPER1	-3.65356	1.26e-40
2822	GPLD1	2.66279	1.34e-20
2823	GPM6A	6.19391	2.97e-23
2824	GPM6B	2.68444	2.04e-90
10457	GPNMB	-2.29088	1.08e-14
221393	GPR115	3.1697	4.4e-05
25960	GPR124	3.24512	2.25e-21
57211	GPR126	-2.95933	0
4935	GPR143	-2.02143	0.00943687
347088	GPR144	-4.7012	2.92e-08
387509	GPR153	3.1443	3.33e-34
57512	GPR158	-7.30832	7.14e-110
27239	GPR162	3.92706	9.59e-16
2842	GPR19	2.29619	1.26e-11
2850	GPR27	3.5401	8.23e-48
2861	GPR37	-3.13459	2.8e-19
11250	GPR45	3.22011	0.000796967
9248	GPR50	3.51927	2.38e-05
9289	GPR56	-6.87368	5.86e-77
10888	GPR83	2.03763	0.000199891
54329	GPR85	2.22506	7.48e-08
9052	GPRC5A	5.33255	2.74e-38
9721	GPRIN2	-8.75041	1.59e-54
285513	GPRIN3	5.41954	1.97e-75
63940	GPSM3	2.98009	3.55e-13
84706	GPT2	-2.14699	6.18e-237
2878	GPX3	4.49272	3e-50
57476	GRAMD1B	5.49602	4.45e-29
196996	GRAMD2	-2.64891	7.08e-06
65983	GRAMD3	-6.2021	4.19e-16
2886	GRB7	-4.07457	4.77e-26
80000	GREB1L	3.17386	9.38e-217
64388	GREM2	2.40047	0.000367737
79977	GRHL2	-10.7586	6.22e-80
2893	GRIA4	4.1743	2.22e-06
2894	GRID1	5.94748	7.66e-18
2895	GRID2	4.03429	6.47e-06
2899	GRIK3	2.6464	0.00383254
2900	GRIK4	3.16919	0.000220801
2902	GRIN1	-5.2043	1.75e-43
2905	GRIN2C	-3.37924	3.92e-90
2906	GRIN2D	2.42653	7.28e-12
116443	GRIN3A	-2.67413	1.69e-20
23426	GRIP1	4.62085	4.63e-38
6011	GRK1	-7.53545	1.36e-37
2918	GRM8	2.98827	0.00226434
2925	GRPR	-4.37236	2.66e-10
54103	GSAP	-6.10268	8.16e-30
2938	GSTA1	-5.91221	6.2e-21
2939	GSTA2	-5.1529	2.87e-10
2946	GSTM2	4.16446	9.19e-69
2948	GSTM4	6.46386	7.8e-22
2950	GSTP1	6.43645	2.86e-262
2953	GSTT2	-2.50777	0.00720084
2979	GUCA1B	2.28528	0.000815237
2977	GUCY1A2	3.31531	6.03e-57
2982	GUCY1A3	-3.2801	0
51454	GULP1	-2.16713	1.66e-149
2995	GYPC	4.95251	1.75e-11
2998	GYS2	2.69443	0.00723131
55766	H2AFJ	-9.21715	1.84e-53
3014	H2AFX	-2.07127	4.6e-243
286436	H2BFM	3.57707	1.39e-05
9563	H6PD	-2.20254	9.72e-100
84264	HAGHL	-3.30945	2.66e-54
3034	HAL	2.73358	0.00247811
9421	HAND1	8.40642	3.04e-42
9464	HAND2	6.0431	4.39e-15
51179	HAO2	-3.07261	0.000383228
9001	HAP1	2.66073	5.67e-49
145864	HAPLN3	4.08699	5.54e-23
3049	HBQ1	-2.06405	8.19e-08
10021	HCN4	4.50784	1.61e-07
9734	HDAC9	4.35718	3.55e-15
8226	HDHD1	2.72785	1.43e-135
57520	HECW2	3.11993	7.07e-23
57493	HEG1	3.83314	4.11e-141
113802	HENMT1	-7.83232	2.59e-35
9843	HEPH	-2.76198	0.00079268
8916	HERC3	-2.27577	9.52e-181
9709	HERPUD1	-2.43019	1.3e-248
54626	HES2	-2.78555	4.41e-18
388585	HES5	2.78995	0.00508523
55502	HES6	-2.86957	4.29e-94
23462	HEY1	5.02262	9.94e-179
23493	HEY2	7.51597	3.7e-26
26508	HEYL	6.65209	1.77e-23
3077	HFE	-2.84299	6.34e-13
3081	HGD	-4.13834	4.64e-15
3082	HGF	2.70744	0.00689287
55733	HHAT	3.66859	2.49e-16
3087	HHEX	2.37707	7.2e-28
23119	HIC2	3.52608	5.15e-119
283987	HID1	-3.29691	2.96e-212
3009	HIST1H1B	-2.81108	0.00165917
3006	HIST1H1C	-4.743	2.91e-105
8334	HIST1H2AC	-3.49968	3.08e-57
8969	HIST1H2AG	-2.82147	1.08e-18
8329	HIST1H2AI	-2.75269	0.00218205
8347	HIST1H2BC	-2.78756	7.65e-11
8970	HIST1H2BJ	-2.8494	5.87e-14
8340	HIST1H2BL	-4.06603	4.84e-06
8351	HIST1H3D	-3.36743	6.23e-05
8365	HIST1H4H	-3.47153	1.32e-25
8349	HIST2H2BE	-4.55579	3.94e-70
440689	HIST2H2BF	-2.72731	8.02e-07
92815	HIST3H2A	-2.92087	1.81e-10
3111	HLA-DOA	5.11703	3.3e-24
3112	HLA-DOB	3.45564	3.27e-05
3113	HLA-DPA1	4.8319	2.98e-27
3115	HLA-DPB1	3.56748	1.2e-15
3117	HLA-DQA1	2.6878	0.00106726
3119	HLA-DQB1	4.56678	1.66e-22
3123	HLA-DRB1	3.54494	3.62e-16
3127	HLA-DRB5	2.98024	0.000687128
83872	HMCN1	6.67891	4.42e-28
10363	HMG20A	2.5987	2.94e-244
10362	HMG20B	-2.03638	4.29e-171
8091	HMGA2	6.90101	2.71e-120
3158	HMGCS2	-7.12127	9.5e-28
3162	HMOX1	2.03147	1.1e-58
3166	HMX1	5.20855	5.46e-18
144983	HNRNPA1L2	2.194	1.46e-16
112817	HOGA1	-3.95599	1.21e-21
3198	HOXA1	3.11929	1.64e-29
3209	HOXA13	2.35814	7.7e-42
3199	HOXA2	4.24447	1.68e-12
3200	HOXA3	2.50521	2.5e-25
3202	HOXA5	2.08805	7.15e-56
3204	HOXA7	4.06417	1.5e-11
3205	HOXA9	4.24615	1.88e-76
10481	HOXB13	-3.66971	0
3212	HOXB2	5.19396	3.86e-20
3213	HOXB3	4.4833	2.84e-90
3214	HOXB4	5.63995	8.73e-25
3215	HOXB5	2.01323	2.09e-12
3216	HOXB6	3.04844	1.07e-51
3218	HOXB8	5.50004	4.66e-26
3219	HOXB9	4.23043	4.43e-192
3226	HOXC10	4.36828	4.5e-32
3227	HOXC11	5.63722	1.44e-21
3221	HOXC4	3.91979	2.38e-09
3231	HOXD1	5.06526	7.55e-10
3236	HOXD10	8.94523	1.8e-41
3237	HOXD11	7.21399	1.35e-23
3239	HOXD13	7.57549	2.77e-72
3232	HOXD3	6.49609	4.59e-18
3233	HOXD4	3.17195	0.000983034
3234	HOXD8	5.9984	1.27e-21
3235	HOXD9	7.45759	1.01e-25
3240	HP	-2.90918	1.36e-05
51440	HPCAL4	3.9132	1.72e-83
3249	HPN	-8.57877	1.71e-44
3250	HPR	-6.65047	3.54e-19
3263	HPX	-2.12125	1.91e-08
57110	HRASLS	5.63198	1.08e-12
3269	HRH1	3.05548	9.27e-05
11255	HRH3	-3.77083	1.31e-09
8739	HRK	3.77436	8.24e-29
9957	HS3ST1	-7.17095	1.19e-43
9955	HS3ST3A1	5.38831	8.94e-17
9953	HS3ST3B1	2.40926	3.03e-35
9951	HS3ST4	-5.33017	4.16e-11
90161	HS6ST2	4.38898	6.89e-190
266722	HS6ST3	3.94386	1.17e-05
440498	HSBP1L1	-3.17477	2.39e-106
3291	HSD11B2	-4.46493	9.77e-74
3292	HSD17B1	-2.03893	1.49e-30
3283	HSD3B1	-3.47984	2.82e-05
80270	HSD3B7	-2.05235	4.16e-24
3299	HSF4	-2.15734	7.13e-42
84941	HSH2D	-5.9714	7.71e-25
259217	HSPA12A	2.23974	3.81e-64
3303	HSPA1A	9.85594	4.26e-123
3304	HSPA1B	2.52228	0
3315	HSPB1	-4.48485	0
26353	HSPB8	3.88651	4.52e-66
10553	HTATIP2	5.77054	1.83e-16
3347	HTN3	-4.23357	1.39e-06
3352	HTR1D	3.37413	1.93e-06
3355	HTR1F	2.90528	0.00320085
3358	HTR2C	-2.71412	1.21e-10
3359	HTR3A	-4.01281	2.74e-19
100128264	HTR5A-AS1	-2.77926	0.00523692
3362	HTR6	4.68139	3.39e-08
94031	HTRA3	3.64113	9.26e-06
30811	HUNK	4.34573	2.83e-41
3373	HYAL1	-2.6467	1.27e-06
25764	HYPK	-2.14144	6.6e-16
3382	ICA1	-3.12046	1.45e-95
130026	ICA1L	2.24703	5.76e-34
3383	ICAM1	-5.54775	1.29e-26
3398	ID2	2.90677	7.11e-178
3400	ID4	3.4665	2.39e-164
3417	IDH1	-2.68977	0
3418	IDH2	-2.34353	8.06e-77
414328	IDNK	-3.04762	1.09e-16
169355	IDO2	-2.14108	0.00844077
8870	IER3	3.04336	1.73e-09
25900	IFFO1	6.00033	6.76e-53
3429	IFI27	2.06517	1.41e-07
83982	IFI27L2	4.10015	7.1e-09
10561	IFI44	-4.91065	3.54e-09
3434	IFIT1	2.69138	1.54e-14
24138	IFIT5	2.13394	1.65e-44
402778	IFITM10	2.96029	0.000179789
10410	IFITM3	-2.45041	4.97e-55
163702	IFNLR1	4.53557	7.18e-39
9543	IGDCC3	4.57792	2.06e-26
57722	IGDCC4	3.87293	1.28e-35
3479	IGF1	-8.70079	8.56e-54
10642	IGF2BP1	9.27024	1.28e-236
10644	IGF2BP2	5.23202	8.29e-130
3485	IGFBP2	-2.58321	2.79e-147
3487	IGFBP4	4.73081	1.35e-31
3488	IGFBP5	2.69546	1.37e-38
3489	IGFBP6	2.81269	0.00162405
3490	IGFBP7	3.73134	2.37e-09
347252	IGFBPL1	4.40477	9.38e-21
402665	IGLON5	-2.49167	0.00119522
3547	IGSF1	2.98373	2.13e-10
285313	IGSF10	5.96385	3.36e-21
152404	IGSF11	3.24296	1.02e-07
3321	IGSF3	2.22684	1.76e-79
150084	IGSF5	-3.06711	7.1e-07
57549	IGSF9	-4.83581	5.42e-56
8518	IKBKAP	2.00612	6.37e-187
10320	IKZF1	4.23168	1.8e-06
22806	IKZF3	-2.52771	2.28e-09
3587	IL10RA	2.46114	0.00172236
112744	IL17F	2.69447	0.00724359
8809	IL18R1	2.82048	8.23e-22
3554	IL1R1	-3.78988	1.3e-115
11141	IL1RAPL1	-4.75857	1.69e-10
3557	IL1RN	-3.99699	8.25e-06
53832	IL20RA	-2.11135	2.45e-05
58985	IL22RA1	-2.27725	0.00175958
9466	IL27RA	2.41507	1.74e-21
3560	IL2RB	3.03635	8.09e-06
26525	IL36RN	-4.86652	6.26e-09
3563	IL3RA	3.34091	6.82e-08
259307	IL4I1	-2.77149	0.000608226
3566	IL4R	2.45179	4.79e-27
3570	IL6R	-3.5692	1.77e-237
286676	ILDR1	-5.81715	1e-13
387597	ILDR2	3.2111	8.27e-47
83943	IMMP2L	-3.02587	1.2e-39
3613	IMPA2	-3.21695	1.28e-105
9118	INA	6.7596	6.3e-20
3628	INPP1	5.04939	6.92e-24
3631	INPP4A	2.11172	1.02e-145
3642	INSM1	5.87012	4.91e-14
84684	INSM2	2.63464	0.00930619
8826	IQGAP1	2.33575	0
10788	IQGAP2	-2.00014	2.18e-220
134728	IRAK1BP1	4.20285	5.45e-17
3662	IRF4	2.46836	0.00807666
3663	IRF5	-6.19209	4.25e-27
3664	IRF6	-5.01258	9.33e-104
3394	IRF8	7.23247	9.12e-24
8471	IRS4	9.54354	2.82e-178
153572	IRX2	-3.63695	8.16e-05
50805	IRX4	-6.93433	7.62e-50
9636	ISG15	-3.30252	3.58e-41
3670	ISL1	4.66163	1.16e-26
79763	ISOC2	-2.37109	1.57e-130
729920	ISPD	3.14017	5.51e-06
91464	ISX	-6.50183	3.99e-18
3674	ITGA2B	2.6309	1.49e-18
3676	ITGA4	6.56113	1.9e-18
3679	ITGA7	3.79417	2.16e-49
8516	ITGA8	5.46598	1.48e-31
3680	ITGA9	4.57774	4.81e-17
3684	ITGAM	2.71211	0.002807
3690	ITGB3	2.65041	0.00857008
3709	ITPR2	2.39416	4.83e-57
150771	ITPRIPL1	8.02341	4.07e-31
389434	IYD	-4.73	1.7e-18
23338	JADE2	-2.05231	1.14e-69
3716	JAK1	4.06372	0
3718	JAK3	2.13542	9.39e-07
282973	JAKMIP3	-4.0926	2.92e-35
58494	JAM2	2.59065	4.29e-09
83700	JAM3	2.9796	1.1e-185
221895	JAZF1	2.40484	2.2e-27
122953	JDP2	-2.57419	2.49e-45
57338	JPH3	5.61906	1.7e-30
3725	JUN	2.54448	2.33e-174
3726	JUNB	-2.07969	6.28e-38
3730	KAL1	7.76107	1.84e-34
23254	KAZN	2.37708	2.36e-69
3736	KCNA1	4.79874	1.08e-08
3737	KCNA2	4.93712	3.19e-09
3738	KCNA3	4.41946	3.99e-07
3742	KCNA6	5.17024	1.15e-12
3745	KCNB1	2.34411	3.64e-05
9312	KCNB2	5.50284	5.32e-12
3746	KCNC1	5.90245	3e-27
3747	KCNC2	-2.6741	0.00772847
3748	KCNC3	2.22365	7.12e-53
3749	KCNC4	6.73795	2.29e-28
3751	KCND2	-3.70703	5.31e-06
3755	KCNG1	2.18851	8.47e-21
3757	KCNH2	2.56867	2.34e-20
23416	KCNH3	2.31405	0.000169514
27133	KCNH5	2.73403	0.00640712
80333	KCNIP4	2.2525	5.08e-13
3768	KCNJ12	2.5411	3.25e-13
3759	KCNJ2	2.42885	3.57e-06
3761	KCNJ4	3.01351	0.00208342
3764	KCNJ8	7.30461	1.35e-29
3765	KCNJ9	-3.21143	8.79e-07
56660	KCNK12	2.49336	0.00162016
56659	KCNK13	2.6464	0.00383254
9424	KCNK6	-2.85352	9.34e-05
3778	KCNMA1	-7.19491	2.68e-157
27345	KCNMB4	2.31043	2.69e-21
3781	KCNN2	-5.43549	4.23e-78
3782	KCNN3	3.636	5.01e-17
3790	KCNS3	-3.59841	8.1e-31
343450	KCNT2	5.55506	7.59e-18
27012	KCNV1	2.23863	1.79e-06
115207	KCTD12	6.38111	3.38e-279
57528	KCTD16	3.56833	0.000122912
143888	KDELC2	6.32117	1.2e-164
8284	KDM5D	-5.72452	2.97e-16
23135	KDM6B	-2.08873	8.87e-132
3791	KDR	3.54991	1.97e-06
10656	KHDRBS3	3.41495	6.58e-42
9674	KIAA0040	-4.16015	1.59e-69
80183	KIAA0226L	4.24161	1.33e-06
9856	KIAA0319	2.63213	2.58e-08
9729	KIAA0408	3.0938	0.00141048
23366	KIAA0895	2.01837	3.73e-77
343990	KIAA1211L	3.56912	1.3e-08
56243	KIAA1217	-2.2071	1.09e-67
57495	KIAA1239	4.03999	1.37e-08
57221	KIAA1244	-3.41372	0
57501	KIAA1257	-3.29392	2.63e-44
57562	KIAA1377	2.89575	2.58e-48
57608	KIAA1462	2.48052	4.05e-114
25758	KIAA1549L	7.31142	2.1e-24
85352	KIAA1644	6.29745	7.62e-40
84542	KIAA1841	2.15553	2.67e-43
340533	KIAA2022	2.6741	5.72e-14
57576	KIF17	4.7949	3.34e-23
23046	KIF21B	2.65435	7.27e-26
26153	KIF26A	4.61551	4.04e-42
55083	KIF26B	2.02015	0.00693399
3798	KIF5A	6.60113	5.11e-53
374654	KIF7	2.56262	1.05e-65
3801	KIFC3	2.53031	1.34e-20
55243	KIRREL	6.84763	1.3e-85
3815	KIT	5.60654	6.43e-68
9365	KL	-3.74806	5.9e-06
10661	KLF1	-2.77907	0.00524591
11278	KLF12	9.11046	2.69e-60
28999	KLF15	-2.57244	7.86e-72
1316	KLF6	2.18421	4.2e-87
11279	KLF8	-2.80785	0.000493682
687	KLF9	-2.12785	5.47e-126
126823	KLHDC9	-6.71893	1.1e-19
57626	KLHL1	-5.92112	3.33e-20
57565	KLHL14	5.21548	3.67e-23
80311	KLHL15	2.35897	3.55e-162
26249	KLHL3	2.20407	1.91e-16
401265	KLHL31	-2.29531	1.04e-09
283212	KLHL35	-7.30322	8.6e-35
56062	KLHL4	2.89341	1.78e-19
10324	KLHL41	3.56138	2.54e-07
89857	KLHL6	-2.10107	0.000389432
55554	KLK15	-6.33791	5.65e-17
3817	KLK2	-12.8249	2.03e-110
354	KLK3	-13.7082	6.73e-133
9622	KLK4	-7.47802	2.69e-87
100144748	KLLN	-2.32671	6.26e-13
3822	KLRC2	2.70744	0.00689287
85442	KNDC1	3.82477	8.46e-09
3841	KPNA5	2.32797	6.86e-116
79412	KREMEN2	-2.94534	5.48e-25
3861	KRT14	-3.88002	2.02e-05
3880	KRT19	-6.06557	2.18e-18
3849	KRT2	-3.13692	0.00114731
125113	KRT222	5.38368	2.18e-11
319101	KRT73	-3.84355	2.51e-05
144501	KRT80	-3.6525	6.39e-07
337882	KRTAP19-1	4.7369	1.94e-08
200634	KRTCAP3	-5.49287	3e-49
8844	KSR1	4.66651	4.09e-65
3897	L1CAM	3.0525	2.85e-07
3898	LAD1	-10.309	1.07e-60
3903	LAIR1	2.81304	0.00462494
3909	LAMA3	-4.27211	0
3910	LAMA4	6.66568	3.86e-49
3911	LAMA5	-2.00812	6.11e-97
3918	LAMC2	3.79722	1.61e-14
27074	LAMP3	3.38517	7.08e-20
24141	LAMP5	2.69443	0.00723131
143903	LAYN	6.23851	1.76e-27
81606	LBH	3.09943	1.45e-09
10660	LBX1	4.32339	7.11e-07
85474	LBX2	2.96467	0.00120603
167691	LCA5	2.53583	1.28e-37
3932	LCK	-3.37483	1.32e-07
3934	LCN2	-4.88783	3.26e-13
3936	LCP1	-5.58949	1.02e-235
3938	LCT	2.91564	0.00305184
3948	LDHC	5.13493	1.63e-12
197257	LDHD	-7.41752	3.97e-47
753	LDLRAD4	3.19015	1.87e-11
3950	LECT2	4.73767	2.29e-08
51176	LEF1	2.7812	4.45e-91
389170	LEKR1	-3.10892	0.00032949
55891	LENEP	-2.60241	0.00217403
123169	LEO1	-2.14751	2.96e-236
3953	LEPR	4.9929	1.17e-58
3955	LFNG	-3.22023	3.09e-24
3958	LGALS3	2.43882	1.33e-11
3960	LGALS4	-2.37732	0.00234792
3965	LGALS9	2.18138	0.00444178
9211	LGI1	3.44093	0.000252276
8549	LGR5	6.65077	1.71e-36
10186	LHFP	6.72652	4.16e-24
222662	LHFPL5	-2.84461	0.000438223
431707	LHX8	5.70995	3.99e-13
11025	LILRA6	2.7485	0.000726639
22998	LIMCH1	-3.94746	0
80774	LIMD2	3.2349	1.91e-43
55679	LIMS2	2.33102	0.000546639
79727	LIN28A	-3.68955	1.38e-11
389421	LIN28B	8.62193	2.57e-165
440925	LINC01124	-3.04959	0.00171967
84894	LINGO1	3.85328	8.45e-50
158038	LINGO2	4.38448	4.72e-07
645191	LINGO3	-3.27989	0.000106821
3991	LIPE	2.78435	6.18e-10
149998	LIPI	3.10428	0.000341121
648691	LL22NC03-63E9.3	-2.52325	0.00266675
29995	LMCD1	5.51482	8.76e-15
4005	LMO2	2.65001	2.09e-07
55885	LMO3	3.47027	1.29e-12
4008	LMO7	3.01173	1.71e-81
25802	LMOD1	2.77074	1.04e-09
4010	LMX1B	2.37004	1.78e-42
503693	LOH12CR2	-2.25849	7.03e-09
91694	LONRF1	-2.21678	9.26e-150
164832	LONRF2	4.77959	1.4e-195
4017	LOXL2	2.66078	3.13e-25
84695	LOXL3	2.38771	3.17e-28
84171	LOXL4	3.96881	5.67e-07
1902	LPAR1	7.09032	1.39e-22
9170	LPAR2	-2.03168	1.21e-28
54947	LPCAT2	4.95179	9.73e-95
10162	LPCAT3	-2.03323	5.03e-117
23284	LPHN3	7.40624	1.82e-30
4023	LPL	2.43065	1.04e-23
79948	LPPR3	3.61888	5.56e-14
9890	LPPR4	5.53364	3.67e-12
163404	LPPR5	2.93309	0.000885251
9404	LPXN	-2.15172	2.25e-21
9227	LRAT	2.87308	3.19e-12
57631	LRCH2	8.65543	1.77e-45
57497	LRFN2	-4.39995	1.39e-08
145581	LRFN5	4.86072	7.44e-09
116844	LRG1	-3.40744	3.36e-13
345193	LRIT3	3.0121	2.68e-05
53353	LRP1B	4.91113	1.37e-15
4036	LRP2	6.00049	1.35e-49
4038	LRP4	4.09144	3.78e-85
10234	LRRC17	3.15268	7.99e-06
55222	LRRC20	-2.05953	1.98e-111
389816	LRRC26	-6.43851	1.6e-25
79782	LRRC31	-3.09222	0.00144083
151827	LRRC34	3.64746	2.29e-26
64101	LRRC4	5.26166	1.48e-17
94030	LRRC4B	5.54147	1.73e-20
115399	LRRC56	-2.29698	8.96e-11
339977	LRRC66	4.95087	1.79e-11
84230	LRRC8C	5.64005	1.97e-119
127255	LRRIQ3	2.15468	5.02e-06
344657	LRRIQ4	2.65041	0.00857008
120892	LRRK2	5.77485	1.58e-19
57633	LRRN1	-6.53978	1.07e-26
10446	LRRN2	2.40848	5.21e-07
164312	LRRN4	2.81095	0.00161081
26045	LRRTM2	2.47939	0.000222208
80059	LRRTM4	2.76527	4.23e-13
4045	LSAMP	6.59702	6.04e-23
51599	LSR	-2.15219	7.49e-85
7940	LST1	2.91564	0.00305184
4049	LTA	3.00939	0.000562529
4050	LTB	2.69443	0.00723131
4055	LTBR	-6.75067	1.38e-118
4057	LTF	-3.02671	0.00191257
4058	LTK	5.37376	6.94e-14
4060	LUM	6.68582	1.93e-19
541468	LURAP1	3.46663	4e-07
286343	LURAP1L	3.63281	5.61e-09
338645	LUZP2	-4.40091	1.2e-56
80741	LY6G5C	2.04513	4.67e-09
54742	LY6K	2.81503	5.81e-05
4063	LY9	-2.04074	0.00107362
129530	LYG1	2.59391	5.2e-10
66004	LYNX1	-7.58386	1.47e-32
116372	LYPD1	6.49973	5.63e-18
130576	LYPD6B	3.10931	4.78e-09
57226	LYRM2	2.48588	1.73e-125
256586	LYSMD2	-3.21676	2.2e-54
11178	LZTS1	3.15295	2.4e-15
89876	MAATS1	-7.13187	6.29e-23
4081	MAB21L1	4.22686	5.32e-08
389692	MAFA	3.99962	3.23e-08
9935	MAFB	-3.79273	2.41e-145
4100	MAGEA1	-7.36017	7.23e-25
4109	MAGEA10	-2.60592	0.00160598
4111	MAGEA12	-8.31791	5e-48
266740	MAGEA2B	-5.19902	1.9e-10
4102	MAGEA3	-8.651	1.85e-45
4105	MAGEA6	-7.81399	2.23e-47
9947	MAGEC1	3.15868	0.00105166
64110	MAGEF1	-2.59118	2.98e-259
4117	MAK	-2.30309	3.26e-45
114569	MAL2	-4.10672	0
7851	MALL	-5.20313	1.89e-20
10892	MALT1	-2.35889	1.34e-283
158056	MAMDC4	-2.45915	3.2e-58
84441	MAML2	2.47322	7.41e-19
10046	MAMLD1	3.38346	1.17e-16
4121	MAN1A1	2.48411	2.26e-185
54682	MANSC1	-2.04336	1.49e-88
4128	MAOA	-6.71269	0
4129	MAOB	2.78844	4.1e-05
4130	MAP1A	4.57998	8.2e-190
4133	MAP2	-4.96508	2.12e-93
389840	MAP3K15	3.52071	3.43e-30
6885	MAP3K7	3.22411	1.99e-256
4135	MAP6	4.49376	5.07e-09
79649	MAP7D3	2.45646	2.95e-167
5603	MAPK13	-5.25675	3.84e-65
10982	MAPRE2	4.70675	0
4139	MARK1	2.92076	1.08e-64
153562	MARVELD2	-6.09565	9.17e-98
10747	MASP2	2.30428	1.85e-32
22983	MAST1	2.26124	7.39e-24
4145	MATK	5.7397	2.11e-19
4148	MATN3	2.12451	5.03e-07
4151	MB	-8.19243	1.45e-39
151963	MB21D2	6.0273	1.93e-25
255374	MBLAC1	-2.50345	1.55e-11
10150	MBNL2	3.55904	1.9e-57
154141	MBOAT1	4.10608	6.19e-47
4155	MBP	-2.98891	1.92e-145
4160	MC4R	3.07203	0.00163064
4162	MCAM	5.37153	2.61e-114
4163	MCC	3.52558	1.69e-191
56922	MCCC1	-2.56034	1.04e-202
157777	MCMDC2	-5.18505	1.78e-52
55283	MCOLN3	7.21411	1.31e-54
55784	MCTP2	-10.0091	4.85e-56
29969	MDFIC	6.61256	1.02e-48
266727	MDGA1	3.74123	7.73e-26
161357	MDGA2	2.81465	6.2e-05
23195	MDN1	3.00667	3.64e-248
2122	MECOM	4.99876	1.74e-66
4208	MEF2C	7.71407	6.51e-34
84466	MEGF10	4.73706	3.51e-14
84465	MEGF11	2.92554	6.76e-12
4212	MEIS2	7.68143	1.43e-33
56917	MEIS3	4.24571	1.36e-48
4222	MEOX1	4.19914	1.88e-06
55897	MESP1	-2.72617	7.19e-19
145873	MESP2	-2.36939	2.2e-12
4232	MEST	-8.14471	3.81e-79
4233	MET	6.18787	3.08e-204
79006	METRN	-2.73376	2.24e-69
149281	METTL11B	3.67601	6.48e-05
751071	METTL12	-2.66187	5.55e-24
25840	METTL7A	-3.2598	2.18e-239
196410	METTL7B	2.83196	6.35e-13
4237	MFAP2	4.20461	4.09e-28
4242	MFNG	2.18778	0.00662229
84179	MFSD7	-4.009	1.99e-26
8972	MGAM	3.35795	1.18e-05
84709	MGARP	6.80879	7.21e-25
4248	MGAT3	5.46946	3.18e-36
11320	MGAT4A	3.88648	5.37e-118
146664	MGAT5B	4.60659	1.22e-14
11343	MGLL	-2.36966	1.23e-44
4255	MGMT	-2.85493	1.72e-51
64780	MICAL1	-3.31002	0
84953	MICALCL	-2.04633	1.82e-05
4277	MICB	5.2569	1.25e-51
4281	MID1	7.84777	1.46e-275
4285	MIPEP	-2.40924	2.98e-256
2872	MKNK2	-2.24274	2.17e-216
7681	MKRN3	-6.37554	6.54e-21
4292	MLH1	-5.0302	4.36e-199
27030	MLH3	-3.51293	2.63e-126
197259	MLKL	-4.4986	1.77e-34
79083	MLPH	-8.30689	6.37e-55
23417	MLYCD	-2.20085	7.1e-28
221938	MMD2	4.52304	1.35e-07
4311	MME	-7.18947	0
79258	MMEL1	-6.2021	4.19e-16
4324	MMP15	-4.60799	0
4326	MMP17	4.44862	1.96e-10
4313	MMP2	6.77758	1.42e-33
4316	MMP7	-3.58617	0.000109746
4330	MN1	6.60227	2.66e-27
55329	MNS1	-3.89105	8.46e-71
79817	MOB3B	5.37288	6.75e-33
80168	MOGAT2	-4.34813	1.67e-08
56180	MOSPD1	2.62203	4.25e-226
26002	MOXD1	7.55135	1.43e-26
25874	MPC2	-3.9141	0
4354	MPP1	6.33929	1.16e-55
758	MPPED1	4.01254	7.47e-06
744	MPPED2	4.99961	3.05e-23
255027	MPV17L	-4.15526	3.06e-179
10205	MPZL2	-6.3075	8.42e-67
196264	MPZL3	-2.30415	4.14e-82
112609	MRAP2	5.89738	3.55e-14
9902	MRC2	4.15912	1.96e-46
10335	MRVI1	2.49847	0.00700921
9242	MSC	2.65994	0.003928
4436	MSH2	4.00108	0
253827	MSRB3	5.12941	1.4e-82
4486	MST1R	4.06634	4.16e-15
2660	MSTN	2.6509	0.00852157
4487	MSX1	2.01597	5.4e-32
4488	MSX2	3.73752	5.37e-88
4543	MTNR1A	4.19914	1.88e-06
100462981	MTRNR2L12	-2.91164	1.23e-08
100463289	MTRNR2L5	-2.66122	0.00812385
9788	MTSS1	2.572	5.55e-37
4584	MUC3A	3.51445	2.41e-05
4585	MUC4	-2.57006	6.27e-09
4586	MUC5AC	-5.90283	3.03e-14
347273	MURC	5.14573	2.27e-22
4599	MX1	-2.45946	1.51e-09
4600	MX2	-3.68874	5.94e-05
25878	MXRA5	4.43664	7.85e-09
439921	MXRA7	4.38772	0
91663	MYADM	-2.26731	1.97e-63
4604	MYBPC1	-5.92685	1.61e-17
4606	MYBPC2	2.69443	0.00723131
4615	MYD88	-6.02697	6.73e-75
4621	MYH3	2.29296	6.9e-16
10398	MYL9	-3.22845	0.000172826
80022	MYO15B	-2.37341	1.7e-63
4641	MYO1C	-2.28425	6.16e-117
53904	MYO3A	6.45987	7.95e-18
55930	MYO5C	-2.19219	2.95e-182
9172	MYOM2	4.39793	8.33e-32
745	MYRF	2.41683	1.2e-42
25924	MYRIP	-5.66422	1.04e-58
4661	MYT1	3.11519	1.27e-13
51237	MZB1	-4.22359	4.83e-11
440145	MZT1	2.74782	1.99e-217
80155	NAA15	2.02812	1.42e-159
27163	NAAA	-4.16543	3.28e-127
254827	NAALADL2	-6.9936	6.83e-51
4664	NAB1	3.32116	1.02e-129
23148	NACAD	4.61474	1.51e-21
259232	NALCN	5.71962	2.09e-22
4675	NAP1L3	3.73192	2.62e-38
93100	NAPRT1	-3.05191	1.71e-72
339983	NAT8L	2.323	1.49e-86
89797	NAV2	2.39425	9.07e-32
84224	NBPF3	2.56945	3.39e-83
83988	NCALD	2.2331	1.19e-06
4684	NCAM1	7.01993	1.6e-41
4685	NCAM2	-5.09261	0
1463	NCAN	5.33172	4.46e-11
344148	NCKAP5	5.29692	8.12e-32
57701	NCKAP5L	2.58631	2.08e-59
4692	NDN	-8.33849	3.56e-41
79625	NDNF	6.25085	8.1e-24
64579	NDST4	4.85882	6.03e-09
56901	NDUFA4L2	-3.656	3.58e-10
4710	NDUFB4	-2.19457	3.45e-264
4729	NDUFV2	-2.05517	7.66e-06
64168	NECAB1	5.33801	3.98e-26
54550	NECAB2	3.35006	1.56e-13
23327	NEDD4L	-2.83126	0
4741	NEFM	2.46762	0.0082484
4752	NEK3	2.34548	9.82e-60
4745	NELL1	3.61888	9.21e-05
4753	NELL2	6.73987	1.06e-59
81832	NETO1	-10.3431	4.71e-72
54492	NEURL1B	-2.54348	1.1e-53
63973	NEUROG2	3.56063	0.000129054
91624	NEXN	5.60159	2e-38
23114	NFASC	2.26754	2.92e-22
4781	NFIB	-2.78309	2.15e-221
4782	NFIC	-2.29401	5e-238
4784	NFIX	-5.14398	0
4792	NFKBIA	-2.78324	5.91e-143
4804	NGFR	5.08132	3.09e-12
4807	NHLH1	2.6219	0.00160918
4808	NHLH2	3.43799	0.000258627
378884	NHLRC1	-4.13306	1.88e-13
283948	NHLRC4	-2.1796	8.61e-05
4810	NHS	2.91645	1.47e-14
340527	NHSL2	2.04996	8.18e-09
4811	NID1	9.41069	1.92e-92
22795	NID2	4.17552	6.68e-78
4814	NINJ1	-2.28382	2.45e-70
4815	NINJ2	3.15634	0.0010701
79815	NIPAL2	-2.43856	2.64e-45
55335	NIPSNAP3B	2.10832	0.000181683
79570	NKAIN1	3.45116	1.84e-11
154215	NKAIN2	-2.11124	1.94e-09
85409	NKD2	2.04182	1.57e-10
7080	NKX2-1	5.40736	4.5e-14
159296	NKX2-3	3.78798	3.41e-05
644524	NKX2-4	5.54551	3.52e-12
1482	NKX2-5	6.93636	2.5e-21
26257	NKX2-8	3.10918	0.000382128
4824	NKX3-1	-6.52373	0
4825	NKX6-1	3.45433	1.88e-14
22871	NLGN1	-3.00228	2.18e-138
57502	NLGN4X	-8.0883	8.79e-32
22829	NLGN4Y	-4.26295	1.11e-06
58484	NLRC4	2.85957	2.03e-06
22861	NLRP1	3.59474	1.14e-26
338323	NLRP14	2.26287	0.00415158
55655	NLRP2	-7.75219	1.8e-58
4833	NME4	5.29337	5.54e-182
9111	NMI	4.06098	6.02e-13
57407	NMRAL1	-5.73945	5.75e-108
27231	NMRK2	2.59508	0.00163656
4837	NNMT	-5.09612	1e-14
64318	NOC3L	2.21148	1.16e-93
9241	NOG	4.94231	1.91e-11
8715	NOL4	6.27001	2.71e-20
4843	NOS2	5.89663	3.37e-14
4846	NOS3	-2.17458	9.25e-08
115677	NOSTRIN	-2.14491	2.92e-34
4856	NOV	3.75398	2.58e-08
4858	NOVA2	6.79145	6.18e-58
79400	NOX5	-5.68948	1.23e-33
4861	NPAS1	3.67835	1.79e-27
64106	NPFFR1	-2.23469	0.000162087
440348	NPIPB15	4.39463	9.9e-09
255743	NPNT	2.23044	2.89e-27
4882	NPR2	3.81908	1.34e-07
4884	NPTX1	6.88126	2.08e-75
283869	NPW	-4.35703	1.64e-08
5540	NPY4R	-2.61739	0.00959687
4889	NPY5R	-2.6611	0.00810968
1728	NQO1	-3.96313	5.4e-277
190	NR0B1	3.00599	0.002082
7376	NR1H2	-2.49964	2.82e-57
7101	NR2E1	3.39935	6.37e-06
7025	NR2F1	3.25749	1.83e-118
2908	NR3C1	8.2714	9.67e-61
4929	NR4A2	3.34898	7.85e-12
8013	NR4A3	3.55703	1.55e-12
2649	NR6A1	2.11178	1.39e-72
4897	NRCAM	6.21877	1.01e-57
3084	NRG1	2.66501	0.00333458
9542	NRG2	5.22789	1.33e-10
10718	NRG3	5.35297	3.79e-16
56675	NRIP3	5.61053	1.61e-54
8828	NRP2	5.27345	3.46e-42
4902	NRTN	2.28464	3.49e-05
9378	NRXN1	-2.19521	3.13e-17
9379	NRXN2	4.53873	2.31e-09
27065	NSG1	3.42631	1.17e-31
84618	NT5C1A	3.31182	2.51e-07
4907	NT5E	2.16011	0.00239595
56953	NT5M	-2.38701	1.01e-18
4908	NTF3	2.73403	0.00640712
9423	NTN1	6.50242	1.04e-59
59277	NTN4	2.41808	1.05e-13
22854	NTNG1	-2.46334	1.2e-21
4915	NTRK2	5.53493	1.36e-14
[truncated: 1,266 more rows]
