# Supplementary material for: Mapping the STK4/Hippo signaling network in prostate cancer cell
Source: PLoS One. 2017 Sep 7;12(9):e0184590. doi: 10.1371/journal.pone.0184590 (PMC5589252; doi:10.1371/journal.pone.0184590)
Supplement: S5 Table — (XLSX) [file pone.0184590.s007.xlsx]

## Sheet: S5 Table
term_id	proteins	hits	pvalue	pvalue_fdr	term_description
5202	164	10	2.33e-08	4.11e-06	Transcriptional misregulation in cancer
4510	202	10	1.66e-07	1.12e-05	Focal adhesion
4060	260	11	1.91e-07	1.12e-05	Cytokine-cytokine receptor interaction
1212	48	5	6.38e-06	0.000280783	Fatty acid metabolism
5206	143	7	1.38e-05	0.000486783	MicroRNAs in cancer
4360	123	6	5.95e-05	0.00174416	Axon guidance
4151	336	9	9.74e-05	0.00244919	PI3K-Akt signaling pathway
4080	269	8	0.000117752	0.00259053	Neuroactive ligand-receptor interaction
62	23	3	0.000261205	0.00510801	Fatty acid elongation
4668	106	5	0.000293602	0.00516739	TNF signaling pathway
5200	320	8	0.000381698	0.00610718	Pathways in cancer
4115	66	4	0.000472485	0.00636639	p53 signaling pathway
4920	67	4	0.00050038	0.00636639	Adipocytokine signaling pathway
3320	68	4	0.000529428	0.00636639	PPAR signaling pathway
5218	69	4	0.000559656	0.00636639	Melanoma
1100	1161	16	0.000578762	0.00636639	Metabolic pathways
4350	77	4	0.000847184	0.00877085	TGF-beta signaling pathway
4914	79	4	0.000932757	0.00912029	Progesterone-mediated oocyte maturation
4512	85	4	0.00122581	0.0107282	ECM-receptor interaction
4390	146	5	0.00125729	0.0107282	Hippo signaling pathway
5205	218	6	0.00128006	0.0107282	Proteoglycans in cancer
71	43	3	0.001681	0.013448	Fatty acid degradation
5144	46	3	0.00204325	0.0156353	Malaria
4010	251	6	0.00260385	0.0190949	MAPK signaling pathway
4726	109	4	0.0030468	0.0214495	Serotonergic synapse
4621	56	3	0.00358628	0.0242764	NOD-like receptor signaling pathway
910	17	2	0.00382903	0.0249596	Nitrogen metabolism
4068	120	4	0.00429739	0.0264471	FoxO signaling pathway
4721	60	3	0.00435777	0.0264471	Synaptic vesicle cycle
4015	204	5	0.00532296	0.031228	Rap1 signaling pathway
1040	21	2	0.00582871	0.0327613	Biosynthesis of unsaturated fatty acids
4120	134	4	0.00633782	0.0327613	Ubiquitin mediated proteolysis
5220	69	3	0.00643931	0.0327613	Chronic myeloid leukemia
4514	136	4	0.00667363	0.0327613	Cell adhesion molecules (CAMs)
1230	70	3	0.00670117	0.0327613	Biosynthesis of amino acids
4520	70	3	0.00670117	0.0327613	Adherens junction
5204	71	3	0.00696929	0.0330782	Chemical carcinogenesis
4014	219	5	0.00714189	0.0330782	Ras signaling pathway
4921	152	4	0.00979112	0.0441856	Oxytocin signaling pathway
5410	82	3	0.0103413	0.0455017	Hypertrophic cardiomyopathy (HCM)
4540	83	3	0.010687	0.0455937	Gap junction
4022	157	4	0.0109302	0.0455937	cGMP-PKG signaling pathway
5215	85	3	0.0113984	0.0455937	Prostate cancer
5323	85	3	0.0113984	0.0455937	Rheumatoid arthritis
5414	88	3	0.0125157	0.0489503	Dilated cardiomyopathy
