# Supplementary material for: Mapping the STK4/Hippo signaling network in prostate cancer cell
Source: PLoS One. 2017 Sep 7;12(9):e0184590. doi: 10.1371/journal.pone.0184590 (PMC5589252; doi:10.1371/journal.pone.0184590)
Supplement: S7 Table — (XLSX) [file pone.0184590.s009.xlsx]

## Sheet: S7 Table
term_id	proteins	hits	pvalue	pvalue_fdr	term_description
1100	1161	200	2.37e-51	6.39e-49	Metabolic pathways
4080	269	81	1.42e-38	1.91e-36	Neuroactive ligand-receptor interaction
4151	336	88	1.42e-36	1.28e-34	PI3K-Akt signaling pathway
5200	320	84	5.05e-35	3.41e-33	Pathways in cancer
4360	123	49	3.75e-30	2.03e-28	Axon guidance
4014	219	63	5.89e-29	2.65e-27	Ras signaling pathway
4510	202	59	1.41e-27	5.42e-26	Focal adhesion
4726	109	42	2.44e-25	8.23e-24	Serotonergic synapse
5205	218	57	5.31e-24	1.59e-22	Proteoglycans in cancer
4015	204	55	6.6e-24	1.78e-22	Rap1 signaling pathway
4010	251	59	3.01e-22	7.4e-21	MAPK signaling pathway
5202	164	45	3.99e-20	8.42e-19	Transcriptional misregulation in cancer
4514	136	41	4.05e-20	8.42e-19	Cell adhesion molecules (CAMs)
4610	68	29	2.26e-19	4.37e-18	Complement and coagulation cascades
4020	174	45	5.17e-19	9.31e-18	Calcium signaling pathway
4060	260	55	1.44e-18	2.43e-17	Cytokine-cytokine receptor interaction
5206	143	39	1.6e-17	2.55e-16	MicroRNAs in cancer
4921	152	40	2.45e-17	3.67e-16	Oxytocin signaling pathway
4390	146	39	3.51e-17	4.99e-16	Hippo signaling pathway
4724	109	33	1.61e-16	2.17e-15	Glutamatergic synapse
4310	135	36	6.13e-16	7.88e-15	Wnt signaling pathway
5146	104	31	2.16e-15	2.65e-14	Amoebiasis
4512	85	28	2.78e-15	3.26e-14	ECM-receptor interaction
4750	94	29	6.31e-15	7.1e-14	Inflammatory mediator regulation of TRP channels
5166	250	48	1.21e-14	1.31e-13	HTLV-I infection
4723	96	28	9.01e-14	9.35e-13	Retrograde endocannabinoid signaling
4022	157	36	9.74e-14	9.74e-13	cGMP-PKG signaling pathway
4611	126	32	1.12e-13	1.08e-12	Platelet activation
4974	84	26	1.46e-13	1.35e-12	Protein digestion and absorption
4725	107	29	2.63e-13	2.37e-12	Cholinergic synapse
4810	208	41	4.24e-13	3.69e-12	Regulation of actin cytoskeleton
3320	68	23	4.46e-13	3.76e-12	PPAR signaling pathway
4911	81	25	4.6e-13	3.76e-12	Insulin secretion
4727	83	25	8.53e-13	6.78e-12	GABAergic synapse
4144	192	38	2.68e-12	2.07e-11	Endocytosis
4713	90	25	6.36e-12	4.77e-11	Circadian entrainment
4668	106	27	8.64e-12	6.3e-11	TNF signaling pathway
4270	115	28	1.16e-11	8.14e-11	Vascular smooth muscle contraction
4380	123	29	1.18e-11	8.14e-11	Osteoclast differentiation
5031	65	21	1.27e-11	8.57e-11	Amphetamine addiction
5412	73	22	1.97e-11	1.3e-10	Arrhythmogenic right ventricular cardiomyopathy (ARVC)
4670	113	27	4.31e-11	2.77e-10	Leukocyte transendothelial migration
4540	83	23	4.67e-11	2.94e-10	Gap junction
4728	124	28	7.94e-11	4.87e-10	Dopaminergic synapse
565	40	16	8.8e-11	5.28e-10	Ether lipid metabolism
4370	59	19	1.28e-10	7.52e-10	VEGF signaling pathway
5032	87	23	1.33e-10	7.64e-10	Morphine addiction
4972	90	23	2.79e-10	1.57e-09	Pancreatic secretion
4261	141	29	3.96e-10	2.18e-09	Adrenergic signaling in cardiomyocytes
5215	85	22	5.22e-10	2.82e-09	Prostate cancer
5034	137	28	9.21e-10	4.88e-09	Alcoholism
4961	46	16	1.02e-09	5.3e-09	Endocrine and other factor-regulated calcium reabsorption
4064	88	22	1.07e-09	5.46e-09	NF-kappa B signaling pathway
4916	96	23	1.11e-09	5.57e-09	Melanogenesis
590	61	18	1.95e-09	9.56e-09	Arachidonic acid metabolism
4960	36	14	2.08e-09	9.92e-09	Aldosterone-regulated sodium reabsorption
1212	48	16	2.09e-09	9.92e-09	Fatty acid metabolism
5140	69	19	2.53e-09	1.15e-08	Leishmaniasis
5218	69	19	2.53e-09	1.15e-08	Melanoma
5222	84	21	2.56e-09	1.15e-08	Small cell lung cancer
4978	49	16	2.95e-09	1.31e-08	Mineral absorption
4520	70	19	3.3e-09	1.44e-08	Adherens junction
4530	127	26	3.51e-09	1.51e-08	Tight junction
4066	103	23	4.83e-09	2.04e-08	HIF-1 signaling pathway
4666	87	21	5.07e-09	2.11e-08	Fc gamma R-mediated phagocytosis
4730	58	17	6.13e-09	2.51e-08	Long-term depression
5033	39	14	7.1e-09	2.86e-08	Nicotine addiction
4919	115	24	9.37e-09	3.72e-08	Thyroid hormone signaling pathway
4970	82	20	9.68e-09	3.79e-08	Salivary secretion
564	91	21	1.2e-08	4.6e-08	Glycerophospholipid metabolism
4964	19	10	1.21e-08	4.6e-08	Proximal tubule bicarbonate reclamation
4976	68	18	1.32e-08	4.94e-08	Bile secretion
4915	93	21	1.81e-08	6.71e-08	Estrogen signaling pathway
5217	55	16	1.93e-08	7.04e-08	Basal cell carcinoma
5030	49	15	2.49e-08	8.97e-08	Cocaine addiction
5204	71	18	2.76e-08	9.79e-08	Chemical carcinogenesis
4340	50	15	3.38e-08	1.17e-07	Hedgehog signaling pathway
4913	50	15	3.38e-08	1.17e-07	Ovarian steroidogenesis
5410	82	19	5.52e-08	1.89e-07	Hypertrophic cardiomyopathy (HCM)
4630	154	27	5.68e-08	1.92e-07	Jak-STAT signaling pathway
340	27	11	6.42e-08	2.14e-07	Histidine metabolism
591	28	11	1.01e-07	3.31e-07	Linoleic acid metabolism
5161	139	25	1.05e-07	3.4e-07	Hepatitis B
5145	112	22	1.21e-07	3.88e-07	Toxoplasmosis
4146	78	18	1.32e-07	4.15e-07	Peroxisome
4918	70	17	1.32e-07	4.15e-07	Thyroid hormone synthesis
4912	87	19	1.51e-07	4.7e-07	GnRH signaling pathway
982	63	16	1.58e-07	4.85e-07	Drug metabolism - cytochrome P450
5414	88	19	1.83e-07	5.56e-07	Dilated cardiomyopathy
592	24	10	2e-07	6.01e-07	alpha-Linolenic acid metabolism
5210	57	15	2.32e-07	6.88e-07	Colorectal cancer
4012	83	18	3.58e-07	1.05e-06	ErbB signaling pathway
4973	38	12	4.3e-07	1.25e-06	Carbohydrate digestion and absorption
4640	85	18	5.21e-07	1.5e-06	Hematopoietic cell lineage
561	54	14	7.13e-07	2.03e-06	Glycerolipid metabolism
4971	70	16	7.48e-07	2.1e-06	Gastric acid secretion
4720	63	15	9.46e-07	2.63e-06	Long-term potentiation
4062	178	27	1.15e-06	3.17e-06	Chemokine signaling pathway
4152	119	21	1.48e-06	4.05e-06	AMPK signaling pathway
4068	120	21	1.71e-06	4.62e-06	FoxO signaling pathway
980	67	15	2.19e-06	5.74e-06	Metabolism of xenobiotics by cytochrome P450
4920	67	15	2.19e-06	5.74e-06	Adipocytokine signaling pathway
5150	51	13	2.19e-06	5.74e-06	Staphylococcus aureus infection
350	37	11	2.56e-06	6.64e-06	Tyrosine metabolism
4350	77	16	2.89e-06	7.42e-06	TGF-beta signaling pathway
512	31	10	3.2e-06	8.09e-06	Mucin type O-Glycan biosynthesis
5164	166	25	3.24e-06	8.09e-06	Influenza A
4662	69	15	3.24e-06	8.09e-06	B cell receptor signaling pathway
5144	46	12	4.13e-06	1.02e-05	Malaria
5321	62	14	4.26e-06	1.05e-05	Inflammatory bowel disease (IBD)
4660	98	18	4.57e-06	1.11e-05	T cell receptor signaling pathway
5203	181	26	5.06e-06	1.22e-05	Viral carcinogenesis
5143	33	10	6.05e-06	1.45e-05	African trypanosomiasis
5211	64	14	6.34e-06	1.5e-05	Renal cell carcinoma
5120	65	14	7.68e-06	1.79e-05	Epithelial cell signaling in Helicobacter pylori infection
1040	21	8	7.7e-06	1.79e-05	Biosynthesis of unsaturated fatty acids
4145	142	22	7.78e-06	1.79e-05	Phagosome
330	57	13	8.32e-06	1.9e-05	Arginine and proline metabolism
4664	66	14	9.27e-06	2.1e-05	Fc epsilon RI signaling pathway
250	35	10	1.09e-05	2.45e-05	Alanine, aspartate and glutamate metabolism
410	29	9	1.43e-05	3.19e-05	beta-Alanine metabolism
4070	78	15	1.58e-05	3.49e-05	Phosphatidylinositol signaling system
5133	69	14	1.59e-05	3.49e-05	Pertussis
4672	44	11	1.62e-05	3.52e-05	Intestinal immune network for IgA production
5214	61	13	1.82e-05	3.94e-05	Glioma
534	24	8	2.41e-05	5.15e-05	Glycosaminoglycan biosynthesis - heparan sulfate / heparin
5223	54	12	2.44e-05	5.19e-05	Non-small cell lung cancer
5100	73	14	3.11e-05	6.56e-05	Bacterial invasion of epithelial cells
600	47	11	3.17e-05	6.62e-05	Sphingolipid metabolism
5169	189	25	3.22e-05	6.69e-05	Epstein-Barr virus infection
4650	123	19	3.31e-05	6.83e-05	Natural killer cell mediated cytotoxicity
4260	75	14	4.26e-05	8.72e-05	Cardiac muscle contraction
5323	85	15	4.57e-05	9.27e-05	Rheumatoid arthritis
601	26	8	4.64e-05	9.35e-05	Glycosphingolipid biosynthesis - lacto and neolacto series
830	58	12	5.19e-05	0.0001039	Retinol metabolism
5213	50	11	5.85e-05	0.000116117	Endometrial cancer
5216	27	8	6.28e-05	0.000123773	Thyroid cancer
5162	129	19	6.47e-05	0.000126677	Measles
5168	174	23	6.64e-05	0.000128927	Herpes simplex infection
4917	69	13	7.19e-05	0.000138593	Prolactin signaling pathway
140	53	11	0.000102858	0.000196963	Steroid hormone biosynthesis
5152	170	22	0.000129897	0.000246987	Tuberculosis
5221	55	11	0.000146239	0.000274198	Acute myeloid leukemia
5416	55	11	0.000146239	0.000274198	Viral myocarditis
5322	94	15	0.000149774	0.00027889	Systemic lupus erythematosus
62	23	7	0.00015112	0.000279469	Fatty acid elongation
120	17	6	0.000182028	0.000332078	Primary bile acid biosynthesis
360	17	6	0.000182028	0.000332078	Phenylalanine metabolism
380	39	9	0.000185807	0.000334453	Tryptophan metabolism
4975	39	9	0.000185807	0.000334453	Fat digestion and absorption
4977	24	7	0.000203442	0.00036377	Vitamin digestion and absorption
2010	40	9	0.00022836	0.000405639	ABC transporters
480	49	10	0.000244327	0.000431166	Glutathione metabolism
4950	25	7	0.000269451	0.000472414	Maturity onset diabetes of the young
5220	69	12	0.000296918	0.000517212	Chronic myeloid leukemia
4742	51	10	0.000344402	0.000596081	Taste transduction
650	26	7	0.000351633	0.00060472	Butanoate metabolism
5130	52	10	0.00040601	0.000690173	Pathogenic Escherichia coli infection
71	43	9	0.000407036	0.000690173	Fatty acid degradation
603	13	5	0.000408991	0.000690173	Glycosphingolipid biosynthesis - globo series
760	27	7	0.000452724	0.000759227	Nicotinate and nicotinamide metabolism
4722	115	16	0.000460338	0.000767229	Neurotrophin signaling pathway
532	20	6	0.000495695	0.000821089	Glycosaminoglycan biosynthesis - chondroitin sulfate / dermatan sulfate
230	163	20	0.000521444	0.000858475	Purine metabolism
4210	84	13	0.000549753	0.000899596	Apoptosis
5010	164	20	0.000564369	0.00091795	Alzheimer's disease
4930	45	9	0.00058045	0.000938452	Type II diabetes mellitus
5142	96	14	0.000633978	0.00101889	Chagas disease (American trypanosomiasis)
4142	120	16	0.000741416	0.00118451	Lysosome
4115	66	11	0.000762687	0.00121133	p53 signaling pathway
533	15	5	0.000871549	0.00137613	Glycosaminoglycan biosynthesis - keratan sulfate
52	30	7	0.000900499	0.00141357	Galactose metabolism
240	100	14	0.000958449	0.00149585	Pyrimidine metabolism
260	39	8	0.000977093	0.00151618	Glycine, serine and threonine metabolism
514	31	7	0.00110948	0.00171177	Other types of O-glycan biosynthesis
4150	59	10	0.00114508	0.00175666	mTOR signaling pathway
4940	40	8	0.00116428	0.00177602	Type I diabetes mellitus
500	50	9	0.00128817	0.00194304	Starch and sucrose metabolism
5014	50	9	0.00128817	0.00194304	Amyotrophic lateral sclerosis (ALS)
430	10	4	0.00137207	0.0020581	Taurine and hypotaurine metabolism
5160	128	16	0.00149056	0.00219954	Hepatitis C
562	61	10	0.0014908	0.00219954	Inositol phosphate metabolism
5212	61	10	0.0014908	0.00219954	Pancreatic cancer
40	33	7	0.00164021	0.00239439	Pentose and glucuronate interconversions
4614	17	5	0.0016406	0.00239439	Renin-angiotensin system
4744	25	6	0.00179596	0.00260703	Phototransduction
4910	132	16	0.00205753	0.00297077	Insulin signaling pathway
4962	44	8	0.00221644	0.00318318	Vasopressin-regulated water reabsorption
5020	36	7	0.00278308	0.00397582	Prion diseases
300	2	2	0.00292048	0.00415016	Lysine biosynthesis
5219	37	7	0.003275	0.00462958	Bladder cancer
5132	81	11	0.00412589	0.00580203	Salmonella infection
4721	60	9	0.00469494	0.00656805	Synaptic vesicle cycle
4320	22	5	0.00557547	0.00775967	Dorso-ventral axis formation
860	41	7	0.00592964	0.00821027	Porphyrin and chlorophyll metabolism
983	43	7	0.00774136	0.0106641	Drug metabolism - other enzymes
4620	101	12	0.00828491	0.011355	Toll-like receptor signaling pathway
280	44	7	0.00878662	0.0119817	Valine, leucine and isoleucine degradation
72	9	3	0.0103537	0.0140477	Synthesis and degradation of ketone bodies
520	46	7	0.0111819	0.0150956	Amino sugar and nucleotide sugar metabolism
910	17	4	0.0114854	0.0153518	Nitrogen metabolism
1210	17	4	0.0114854	0.0153518	2-Oxocarboxylic acid metabolism
4966	26	5	0.0116483	0.0154928	Collecting duct acid secretion
4330	47	7	0.0125422	0.0166	Notch signaling pathway
4932	147	15	0.0134582	0.0177254	Non-alcoholic fatty liver disease (NAFLD)
10	60	8	0.0149968	0.019656	Glycolysis / Gluconeogenesis
5012	139	14	0.0183886	0.0238923	Parkinson's disease
4710	29	5	0.018406	0.0238923	Circadian rhythm
620	40	6	0.0195735	0.0252863	Pyruvate metabolism
4914	79	9	0.0264388	0.0339928	Progesterone-mediated oocyte maturation
4621	56	7	0.0305159	0.0390488	NOD-like receptor signaling pathway
3430	23	4	0.0330777	0.0421273	Mismatch repair
1230	70	8	0.0346578	0.0439325	Biosynthesis of amino acids
5340	35	5	0.0386252	0.0487328	Primary immunodeficiency
