# Supplementary material for: Mapping the STK4/Hippo signaling network in prostate cancer cell
Source: PLoS One. 2017 Sep 7;12(9):e0184590. doi: 10.1371/journal.pone.0184590 (PMC5589252; doi:10.1371/journal.pone.0184590)
Supplement: S8 Table — (XLSX) [file pone.0184590.s010.xlsx]

## Sheet: S8 Table
term_id	proteins	hits	pvalue	pvalue_fdr	term_description
GO:2000026	1400	46	3.3e-08	7.17e-05	regulation of multicellular organismal development
GO:0061564	477	24	5.47e-08	7.17e-05	axon development
GO:0022008	1283	43	5.68e-08	7.17e-05	neurogenesis
GO:0006928	1211	41	9.19e-08	8.7e-05	movement of cell or subcellular component
GO:0031175	617	27	1.36e-07	0.000103121	neuron projection development
GO:0030030	910	33	4.14e-07	0.000204558	cell projection organization
GO:0007409	459	22	4.57e-07	0.000204558	axonogenesis
GO:0048667	498	23	4.75e-07	0.000204558	cell morphogenesis involved in neuron differentiation
GO:0051130	1057	36	5.31e-07	0.000204558	positive regulation of cellular component organization
GO:0051094	1018	35	6.24e-07	0.000204558	positive regulation of developmental process
GO:0044089	325	18	6.73e-07	0.000204558	positive regulation of cellular component biogenesis
GO:0051960	630	26	7.16e-07	0.000204558	regulation of nervous system development
GO:0010563	473	22	7.56e-07	0.000204558	negative regulation of phosphorus metabolic process
GO:0045936	473	22	7.56e-07	0.000204558	negative regulation of phosphate metabolic process
GO:0040011	1091	36	1.12e-06	0.000281827	locomotion
GO:0051965	59	8	1.42e-06	0.000336995	positive regulation of synapse assembly
GO:0000904	615	25	1.55e-06	0.000345797	cell morphogenesis involved in differentiation
GO:0022612	105	10	1.93e-06	0.000405027	gland morphogenesis
GO:0048699	1218	38	2.1e-06	0.000414358	generation of neurons
GO:0048468	1470	43	2.24e-06	0.000414358	cell development
GO:0071495	938	32	2.32e-06	0.000414358	cellular response to endogenous stimulus
GO:0051962	392	19	2.41e-06	0.000414358	positive regulation of nervous system development
GO:0030182	901	31	2.84e-06	0.000467521	neuron differentiation
GO:0060429	903	31	2.97e-06	0.000468812	epithelium development
GO:0007411	373	18	4.73e-06	0.00068912	axon guidance
GO:0097485	373	18	4.73e-06	0.00068912	neuron projection guidance
GO:0071560	175	12	5.94e-06	0.000801864	cellular response to transforming growth factor beta stimulus
GO:0019220	1377	40	6.26e-06	0.000801864	regulation of phosphate metabolic process
GO:0071559	176	12	6.3e-06	0.000801864	response to transforming growth factor beta
GO:0007155	891	30	6.35e-06	0.000801864	cell adhesion
GO:0022610	895	30	6.93e-06	0.000846839	biological adhesion
GO:0051174	1390	40	7.82e-06	0.000908465	regulation of phosphorus metabolic process
GO:0009887	809	28	7.94e-06	0.000908465	organ morphogenesis
GO:0035338	21	5	8.16e-06	0.000908465	long-chain fatty-acyl-CoA biosynthetic process
GO:0048812	510	21	9.01e-06	0.000975035	neuron projection morphogenesis
GO:0051963	76	8	9.89e-06	0.00104035	regulation of synapse assembly
GO:0034626	4	3	1.03e-05	0.00105009	fatty acid elongation, polyunsaturated fatty acid
GO:0046949	23	5	1.32e-05	0.00131408	fatty-acyl-CoA biosynthetic process
GO:0048666	744	26	1.44e-05	0.00139649	neuron development
GO:0050807	105	9	1.5e-05	0.00141735	regulation of synapse organization
GO:0051240	1232	36	1.69e-05	0.00155728	positive regulation of multicellular organismal process
GO:0022603	798	27	1.74e-05	0.00156509	regulation of anatomical structure morphogenesis
GO:0042127	1344	38	2e-05	0.00176357	regulation of cell proliferation
GO:0048729	542	21	2.24e-05	0.00192313	tissue morphogenesis
GO:0035295	544	21	2.36e-05	0.00197657	tube development
GO:0048585	1202	35	2.4e-05	0.00197657	negative regulation of response to stimulus
GO:0019368	5	3	2.54e-05	0.00204553	fatty acid elongation, unsaturated fatty acid
GO:0071363	595	22	2.9e-05	0.0022857	cellular response to growth factor stimulus
GO:0035336	27	5	3.02e-05	0.00233704	long-chain fatty-acyl-CoA metabolic process
GO:0055123	145	10	3.4e-05	0.00257088	digestive system development
GO:0008285	608	22	4e-05	0.0029731	negative regulation of cell proliferation
GO:0031399	1448	39	4.52e-05	0.00329387	regulation of protein modification process
GO:0070848	614	22	4.63e-05	0.00330994	response to growth factor
GO:0035384	30	5	5.16e-05	0.00355311	thioester biosynthetic process
GO:0071616	30	5	5.16e-05	0.00355311	acyl-CoA biosynthetic process
GO:0009888	1416	38	6.18e-05	0.00417645	tissue development
GO:0006935	588	21	7.23e-05	0.00472049	chemotaxis
GO:0042330	588	21	7.23e-05	0.00472049	taxis
GO:0002009	417	17	7.36e-05	0.00472136	morphogenesis of an epithelium
GO:0060688	52	6	7.78e-05	0.00490848	regulation of morphogenesis of a branching structure
GO:0035337	33	5	8.31e-05	0.00515819	fatty-acyl-CoA metabolic process
GO:0009719	1285	35	9.25e-05	0.00564755	response to endogenous stimulus
GO:0048732	385	16	9.58e-05	0.00572439	gland development
GO:0007179	133	9	9.7e-05	0.00572439	transforming growth factor beta receptor signaling pathway
GO:0044087	601	21	9.83e-05	0.00572439	regulation of cellular component biogenesis
GO:0048565	134	9	0.00010275	0.00589411	digestive tract development
GO:0030855	472	18	0.000105738	0.00597499	epithelial cell differentiation
GO:0045597	746	24	0.000112527	0.00626508	positive regulation of cell differentiation
GO:0043408	564	20	0.000118274	0.00648964	regulation of MAPK cascade
GO:0060284	704	23	0.000125053	0.00676357	regulation of cell development
GO:0050803	204	11	0.000130318	0.00685579	regulation of synapse structure or activity
GO:0010975	315	14	0.00013038	0.00685579	regulation of neuron projection development
GO:0007610	483	18	0.000140873	0.00726638	behavior
GO:0007167	855	26	0.000143946	0.00726638	enzyme linked receptor protein signaling pathway
GO:0007267	855	26	0.000143946	0.00726638	cell-cell signaling
GO:0042325	1162	32	0.000154543	0.0076987	regulation of phosphorylation
GO:0030335	324	14	0.000174717	0.00859062	positive regulation of cell migration
GO:0007178	212	11	0.000182541	0.00886026	transmembrane receptor protein serine/threonine kinase signaling pathway
GO:0000902	869	26	0.000185872	0.00890773	cell morphogenesis
GO:0001845	9	3	0.000204729	0.0096888	phagolysosome assembly
GO:0045595	1343	35	0.000216558	0.0101221	regulation of cell differentiation
GO:0050767	546	19	0.000222088	0.0102539	regulation of neurogenesis
GO:0001932	1083	30	0.000226817	0.0103461	regulation of protein phosphorylation
GO:2000147	333	14	0.000231521	0.010435	positive regulation of cell motility
GO:0030850	41	5	0.000239845	0.010683	prostate gland development
GO:0048858	692	22	0.000256652	0.0112986	cell projection morphogenesis
GO:0040012	647	21	0.000268986	0.0115932	regulation of locomotion
GO:0051272	338	14	0.000269467	0.0115932	positive regulation of cellular component movement
GO:0007417	792	24	0.000274017	0.0116565	central nervous system development
GO:0051241	895	26	0.000293384	0.0122648	negative regulation of multicellular organismal process
GO:0001895	66	6	0.000295532	0.0122648	retina homeostasis
GO:0060322	652	21	0.000298036	0.0122648	head development
GO:0035239	343	14	0.000312638	0.0127274	tube morphogenesis
GO:0040017	345	14	0.000331498	0.0132537	positive regulation of locomotion
GO:0030334	564	19	0.000332947	0.0132537	regulation of cell migration
GO:0071385	44	5	0.000336068	0.0132537	cellular response to glucocorticoid stimulus
GO:0032990	711	22	0.000371786	0.0145112	cell part morphogenesis
GO:0042761	11	3	0.000393995	0.0152211	very long-chain fatty acid biosynthetic process
GO:0048646	914	26	0.000403692	0.0154382	anatomical structure formation involved in morphogenesis
GO:0019432	46	5	0.000414774	0.0154421	triglyceride biosynthetic process
GO:0071384	46	5	0.000414774	0.0154421	cellular response to corticosteroid stimulus
GO:0007194	26	4	0.000416031	0.0154421	negative regulation of adenylate cyclase activity
GO:0010976	197	10	0.000424025	0.015586	positive regulation of neuron projection development
GO:0042063	164	9	0.000465897	0.0169605	gliogenesis
GO:0010837	27	4	0.000483124	0.0172557	regulation of keratinocyte proliferation
GO:0031280	27	4	0.000483124	0.0172557	negative regulation of cyclase activity
GO:0042326	359	14	0.000492912	0.0174408	negative regulation of phosphorylation
GO:0046460	48	5	0.000506638	0.0175787	neutral lipid biosynthetic process
GO:0046463	48	5	0.000506638	0.0175787	acylglycerol biosynthetic process
GO:0045664	447	16	0.000510738	0.0175787	regulation of neuron differentiation
GO:0030497	12	3	0.000519981	0.0177356	fatty acid elongation
GO:0001655	280	12	0.000541111	0.0182149	urogenital system development
GO:1901342	204	10	0.00055733	0.0182149	regulation of vasculature development
GO:0060512	28	4	0.000557576	0.0182149	prostate gland morphogenesis
GO:0031400	542	18	0.000562402	0.0182149	negative regulation of protein modification process
GO:0010621	3	2	0.000562902	0.0182149	negative regulation of transcription by transcription factor localization
GO:0051450	3	2	0.000562902	0.0182149	myoblast proliferation
GO:0060341	1092	29	0.000572756	0.0183767	regulation of cellular localization
GO:0071383	135	8	0.000577974	0.0183883	cellular response to steroid hormone stimulus
GO:0032269	888	25	0.000606207	0.0191258	negative regulation of cellular protein metabolic process
GO:0046903	547	18	0.000625603	0.0193175	secretion
GO:0007565	171	9	0.000630284	0.0193175	female pregnancy
GO:0044272	171	9	0.000630284	0.0193175	sulfur compound biosynthetic process
GO:0001933	326	13	0.000632692	0.0193175	negative regulation of protein phosphorylation
GO:0051350	29	4	0.000639828	0.0193791	negative regulation of lyase activity
GO:0032989	945	26	0.000663011	0.0197247	cellular component morphogenesis
GO:0010839	13	3	0.0006691	0.0197247	negative regulation of keratinocyte proliferation
GO:0043568	13	3	0.0006691	0.0197247	positive regulation of insulin-like growth factor receptor signaling pathway
GO:0043542	51	5	0.000672079	0.0197247	endothelial cell migration
GO:2000145	599	19	0.000691865	0.0201492	regulation of cell motility
GO:1902531	1267	32	0.000698066	0.0201747	regulation of intracellular signal transduction
GO:0051248	949	26	0.000705335	0.0202303	negative regulation of protein metabolic process
GO:0016477	698	21	0.000723076	0.0205832	cell migration
GO:0044708	374	14	0.000735851	0.0207905	single-organism behavior
GO:0044706	212	10	0.0007504	0.0210445	multi-multicellular organism process
GO:0050877	1116	29	0.000806309	0.0224462	neurological system process
GO:0007420	609	19	0.000841996	0.0228185	brain development
GO:0045986	14	3	0.000842928	0.0228185	negative regulation of smooth muscle contraction
GO:0071625	14	3	0.000842928	0.0228185	vocalization behavior
GO:0021543	143	8	0.000843789	0.0228185	pallium development
GO:0060135	54	5	0.000874946	0.0234932	maternal process involved in female pregnancy
GO:0051674	761	22	0.000914662	0.0243867	localization of cell
GO:0048870	762	22	0.000930313	0.0246305	cell motility
GO:0014014	32	4	0.000937816	0.0246567	negative regulation of gliogenesis
GO:0050678	260	11	0.00101515	0.0265059	regulation of epithelial cell proliferation
GO:0071901	114	7	0.00102979	0.02668	negative regulation of protein serine/threonine kinase activity
GO:0051270	669	20	0.00104129	0.02668	regulation of cellular component movement
GO:0014061	15	3	0.00104296	0.02668	regulation of norepinephrine secretion
GO:0002414	4	2	0.00111554	0.0279698	immunoglobulin transcytosis in epithelial cells
GO:0042636	4	2	0.00111554	0.0279698	negative regulation of hair cycle
GO:0051794	4	2	0.00111554	0.0279698	regulation of catagen
GO:0048639	150	8	0.0011498	0.0286391	positive regulation of developmental growth
GO:2000401	34	4	0.00118362	0.0292888	regulation of lymphocyte migration
GO:0008347	35	4	0.00132201	0.032291	glial cell migration
GO:0043491	35	4	0.00132201	0.032291	protein kinase B signaling
GO:0045666	271	11	0.00141541	0.0343508	positive regulation of neuron differentiation
GO:0030818	36	4	0.0014713	0.0354799	negative regulation of cAMP biosynthetic process
GO:0010647	1439	34	0.00148832	0.035663	positive regulation of cell communication
GO:2000300	17	3	0.00152724	0.0363656	regulation of synaptic vesicle exocytosis
GO:0030803	37	4	0.00163195	0.0382637	negative regulation of cyclic nucleotide biosynthetic process
GO:0006637	62	5	0.00163727	0.0382637	acyl-CoA metabolic process
GO:0035383	62	5	0.00163727	0.0382637	thioester metabolic process
GO:0006952	1286	31	0.00177507	0.0412295	defense response
GO:0030728	18	3	0.00181411	0.0418794	ovulation
GO:0043269	553	17	0.00182655	0.0419111	regulation of ion transport
GO:0048819	5	2	0.00184231	0.0420179	regulation of hair follicle maturation
GO:0032101	808	22	0.00195011	0.0442103	regulation of response to external stimulus
GO:0030809	39	4	0.00198908	0.0445601	negative regulation of nucleotide biosynthetic process
GO:1900372	39	4	0.00198908	0.0445601	negative regulation of purine nucleotide biosynthetic process
GO:0009968	970	25	0.0020628	0.0459397	negative regulation of signal transduction
GO:0032270	1189	29	0.00210135	0.0465247	positive regulation of cellular protein metabolic process
GO:2000406	19	3	0.00213244	0.0469384	positive regulation of T cell migration
GO:0031344	419	14	0.00214509	0.046944	regulation of cell projection organization
GO:0051924	204	9	0.00216006	0.0469998	regulation of calcium ion transport
GO:0030815	40	4	0.00218643	0.0473017	negative regulation of cAMP metabolic process
GO:0050808	131	7	0.00229315	0.0490501	synapse organization
GO:1901654	131	7	0.00229315	0.0490501	response to ketone
GO:0043086	768	21	0.00233634	0.0496933	negative regulation of catalytic activity
