# Supplementary material for: Mapping the STK4/Hippo signaling network in prostate cancer cell
Source: PLoS One. 2017 Sep 7;12(9):e0184590. doi: 10.1371/journal.pone.0184590 (PMC5589252; doi:10.1371/journal.pone.0184590)
Supplement: S9 Table — (XLSX) [file pone.0184590.s011.xlsx]

## Sheet: S9 Table
term_id	proteins	hits	pvalue	pvalue_fdr	term_description
GO:0022008	1283	367	1.2e-58	1.09e-54	neurogenesis
GO:0009888	1416	387	2.6e-56	1.18e-52	tissue development
GO:0048699	1218	344	2.3e-53	6.95e-50	generation of neurons
GO:2000026	1400	368	6.19e-49	1.4e-45	regulation of multicellular organismal development
GO:0048468	1470	370	2.01e-44	3.66e-41	cell development
GO:0030182	901	261	2.57e-42	3.89e-39	neuron differentiation
GO:0051094	1018	278	7.21e-40	9.35e-37	positive regulation of developmental process
GO:0060429	903	256	1.06e-39	1.2e-36	epithelium development
GO:0051240	1232	314	1.35e-38	1.36e-35	positive regulation of multicellular organismal process
GO:0006928	1211	309	4.55e-38	4.13e-35	movement of cell or subcellular component
GO:0040011	1091	287	6.79e-38	5.61e-35	locomotion
GO:0009887	809	231	2.46e-36	1.86e-33	organ morphogenesis
GO:0022603	798	226	5.92e-35	4.13e-32	regulation of anatomical structure morphogenesis
GO:0045595	1343	321	1.22e-33	7.93e-31	regulation of cell differentiation
GO:0048729	542	172	2.98e-33	1.8e-30	tissue morphogenesis
GO:0051960	630	186	2.43e-31	1.35e-28	regulation of nervous system development
GO:0042127	1344	315	2.53e-31	1.35e-28	regulation of cell proliferation
GO:0060284	704	200	3.67e-31	1.85e-28	regulation of cell development
GO:0022610	895	235	7.56e-31	3.61e-28	biological adhesion
GO:0007155	891	234	9.86e-31	4.48e-28	cell adhesion
GO:0009790	883	232	1.68e-30	7.26e-28	embryo development
GO:0000904	615	181	2.51e-30	1.04e-27	cell morphogenesis involved in differentiation
GO:0016477	698	197	2.73e-30	1.08e-27	cell migration
GO:0051674	761	208	7.23e-30	2.73e-27	localization of cell
GO:0048870	762	208	8.78e-30	3.19e-27	cell motility
GO:0002009	417	139	1.82e-29	6.34e-27	morphogenesis of an epithelium
GO:0007417	792	212	4.42e-29	1.49e-26	central nervous system development
GO:0048666	744	203	4.74e-29	1.54e-26	neuron development
GO:0048598	528	161	5.86e-29	1.83e-26	embryonic morphogenesis
GO:0001655	280	107	1.59e-28	4.81e-26	urogenital system development
GO:0001501	426	138	7.59e-28	2.22e-25	skeletal system development
GO:0048646	914	231	9.48e-28	2.69e-25	anatomical structure formation involved in morphogenesis
GO:0048732	385	129	1.16e-27	3.18e-25	gland development
GO:0045597	746	200	1.48e-27	3.95e-25	positive regulation of cell differentiation
GO:0051962	392	130	2.2e-27	5.71e-25	positive regulation of nervous system development
GO:0035295	544	161	2.37e-27	5.96e-25	tube development
GO:0009719	1285	294	2.43e-27	5.96e-25	response to endogenous stimulus
GO:0031175	617	175	2.99e-27	7.14e-25	neuron projection development
GO:0061564	477	147	4.79e-27	1.11e-24	axon development
GO:0072358	737	197	5.66e-27	1.25e-24	cardiovascular system development
GO:0072359	737	197	5.66e-27	1.25e-24	circulatory system development
GO:0051270	669	184	7.71e-27	1.67e-24	regulation of cellular component movement
GO:0045664	447	140	1.4e-26	2.95e-24	regulation of neuron differentiation
GO:0030030	910	226	4.91e-26	1.01e-23	cell projection organization
GO:0030855	472	144	5.07e-26	1.02e-23	epithelial cell differentiation
GO:0035239	343	117	5.85e-26	1.15e-23	tube morphogenesis
GO:0050767	546	158	1.06e-25	2.06e-23	regulation of neurogenesis
GO:0032989	945	231	1.39e-25	2.63e-23	cellular component morphogenesis
GO:0048667	498	148	2.02e-25	3.75e-23	cell morphogenesis involved in neuron differentiation
GO:0000902	869	217	2.39e-25	4.33e-23	cell morphogenesis
GO:0048812	510	149	9.46e-25	1.68e-22	neuron projection morphogenesis
GO:0040012	647	175	1.15e-24	2.01e-22	regulation of locomotion
GO:0033993	729	190	1.31e-24	2.24e-22	response to lipid
GO:0007389	398	126	1.69e-24	2.84e-22	pattern specification process
GO:0072001	248	93	2.97e-24	4.9e-22	renal system development
GO:0007409	459	137	8.4e-24	1.36e-21	axonogenesis
GO:0003002	311	106	1.34e-23	2.13e-21	regionalization
GO:0048585	1202	269	1.69e-23	2.64e-21	negative regulation of response to stimulus
GO:0043062	342	112	3.05e-23	4.69e-21	extracellular structure organization
GO:0051241	895	216	3.39e-23	5.13e-21	negative regulation of multicellular organismal process
GO:0030334	564	156	3.73e-23	5.55e-21	regulation of cell migration
GO:0014070	740	188	5.77e-23	8.45e-21	response to organic cyclic compound
GO:0007610	483	140	5.87e-23	8.45e-21	behavior
GO:2000145	599	162	6.82e-23	9.67e-21	regulation of cell motility
GO:0030198	341	111	8.31e-23	1.16e-20	extracellular matrix organization
GO:0010720	429	129	8.56e-23	1.18e-20	positive regulation of cell development
GO:0007267	855	207	1.97e-22	2.67e-20	cell-cell signaling
GO:0001822	236	87	3.45e-22	4.6e-20	kidney development
GO:0060322	652	170	4.01e-22	5.27e-20	head development
GO:0048568	417	125	5.42e-22	7.02e-20	embryonic organ development
GO:0046903	547	150	6.65e-22	8.5e-20	secretion
GO:0060562	303	101	1e-21	1.27e-19	epithelial tube morphogenesis
GO:0048562	278	95	2.25e-21	2.8e-19	embryonic organ morphogenesis
GO:0006811	1047	236	4.4e-21	5.33e-19	ion transport
GO:0061448	196	76	4.41e-21	5.33e-19	connective tissue development
GO:0007420	609	159	8.16e-21	9.74e-19	brain development
GO:0009725	802	193	1.2e-20	1.41e-18	response to hormone
GO:0045165	225	82	1.26e-20	1.47e-18	cell fate commitment
GO:0050769	338	106	1.87e-20	2.15e-18	positive regulation of neurogenesis
GO:0001568	428	124	1.92e-20	2.17e-18	blood vessel development
GO:0031344	419	122	2.49e-20	2.79e-18	regulation of cell projection organization
GO:0048706	128	58	2.7e-20	2.99e-18	embryonic skeletal system development
GO:1901700	1214	261	2.93e-20	3.21e-18	response to oxygen-containing compound
GO:0007167	855	200	7.29e-20	7.88e-18	enzyme linked receptor protein signaling pathway
GO:0001944	449	126	1.77e-19	1.89e-17	vasculature development
GO:0048545	383	113	2.09e-19	2.21e-17	response to steroid hormone
GO:0045666	271	89	8e-19	8.35e-17	positive regulation of neuron differentiation
GO:0045944	926	209	8.2e-19	8.46e-17	positive regulation of transcription from RNA polymerase II promoter
GO:0006935	588	150	1.09e-18	1.1e-16	chemotaxis
GO:0042330	588	150	1.09e-18	1.1e-16	taxis
GO:0010648	1080	234	1.2e-18	1.2e-16	negative regulation of cell communication
GO:0008284	742	177	1.36e-18	1.34e-16	positive regulation of cell proliferation
GO:0051130	1057	230	1.42e-18	1.39e-16	positive regulation of cellular component organization
GO:0023057	1071	231	3.63e-18	3.5e-16	negative regulation of signaling
GO:0048514	361	106	4.08e-18	3.89e-16	blood vessel morphogenesis
GO:0009792	591	149	4.49e-18	4.24e-16	embryo development ending in birth or egg hatching
GO:0051272	338	101	6.66e-18	6.23e-16	positive regulation of cellular component movement
GO:0051093	789	183	7.61e-18	7.05e-16	negative regulation of developmental process
GO:0043009	584	147	8.83e-18	8.1e-16	chordate embryonic development
GO:0048858	692	166	9.55e-18	8.66e-16	cell projection morphogenesis
GO:0051216	150	60	1.06e-17	9.49e-16	cartilage development
GO:0071495	938	207	1.71e-17	1.53e-15	cellular response to endogenous stimulus
GO:0007411	373	107	1.8e-17	1.57e-15	axon guidance
GO:0097485	373	107	1.8e-17	1.57e-15	neuron projection guidance
GO:0022604	447	121	2.06e-17	1.78e-15	regulation of cell morphogenesis
GO:0050678	260	84	2.36e-17	2.02e-15	regulation of epithelial cell proliferation
GO:0040017	345	101	3.17e-17	2.69e-15	positive regulation of locomotion
GO:0010975	315	95	3.29e-17	2.77e-15	regulation of neuron projection development
GO:0007423	472	125	3.96e-17	3.3e-15	sensory organ development
GO:0009968	970	211	4.4e-17	3.63e-15	negative regulation of signal transduction
GO:0061138	171	64	4.55e-17	3.72e-15	morphogenesis of a branching epithelium
GO:2000147	333	98	6.41e-17	5.19e-15	positive regulation of cell motility
GO:0001763	181	66	6.93e-17	5.57e-15	morphogenesis of a branching structure
GO:0007268	530	135	7.08e-17	5.59e-15	synaptic transmission
GO:0098609	530	135	7.08e-17	5.59e-15	cell-cell adhesion
GO:0032940	449	120	8.09e-17	6.33e-15	secretion by cell
GO:0021953	165	62	1.12e-16	8.71e-15	central nervous system neuron differentiation
GO:0009611	705	165	1.42e-16	1.09e-14	response to wounding
GO:0032990	711	166	1.46e-16	1.11e-14	cell part morphogenesis
GO:0070848	614	149	1.67e-16	1.27e-14	response to growth factor
GO:0023056	1320	265	1.79e-16	1.35e-14	positive regulation of signaling
GO:0022612	105	47	1.87e-16	1.38e-14	gland morphogenesis
GO:0044708	374	105	1.87e-16	1.38e-14	single-organism behavior
GO:0045765	189	67	2.14e-16	1.56e-14	regulation of angiogenesis
GO:0044057	401	110	2.18e-16	1.58e-14	regulation of system process
GO:0030335	324	95	2.5e-16	1.8e-14	positive regulation of cell migration
GO:1901342	204	70	3.25e-16	2.32e-14	regulation of vasculature development
GO:0007507	422	113	5.63e-16	3.99e-14	heart development
GO:0019220	1377	272	5.8e-16	4.08e-14	regulation of phosphate metabolic process
GO:0006887	274	84	7.8e-16	5.44e-14	exocytosis
GO:0051174	1390	273	1.07e-15	7.44e-14	regulation of phosphorus metabolic process
GO:0045893	1294	258	1.12e-15	7.66e-14	positive regulation of transcription, DNA-templated
GO:1903508	1294	258	1.12e-15	7.66e-14	positive regulation of nucleic acid-templated transcription
GO:0040007	389	106	1.26e-15	8.56e-14	growth
GO:0030900	327	94	1.43e-15	9.6e-14	forebrain development
GO:0042063	164	60	1.48e-15	9.86e-14	gliogenesis
GO:0071363	595	143	1.64e-15	1.08e-13	cellular response to growth factor stimulus
GO:0009952	196	67	1.74e-15	1.14e-13	anterior/posterior pattern specification
GO:0010557	1467	284	1.8e-15	1.17e-13	positive regulation of macromolecule biosynthetic process
GO:0000122	707	162	2.07e-15	1.34e-13	negative regulation of transcription from RNA polymerase II promoter
GO:0010647	1439	279	2.71e-15	1.75e-13	positive regulation of cell communication
GO:0044087	601	143	3.94e-15	2.5e-13	regulation of cellular component biogenesis
GO:0003013	271	82	3.94e-15	2.5e-13	circulatory system process
GO:0048705	209	69	4.92e-15	3.1e-13	skeletal system morphogenesis
GO:1902680	1317	259	5.43e-15	3.4e-13	positive regulation of RNA biosynthetic process
GO:0043269	553	134	6.6e-15	4.11e-13	regulation of ion transport
GO:0048704	94	42	8.02e-15	4.95e-13	embryonic skeletal system morphogenesis
GO:0010562	888	190	9.79e-15	5.96e-13	positive regulation of phosphorus metabolic process
GO:0045937	888	190	9.79e-15	5.96e-13	positive regulation of phosphate metabolic process
GO:0008015	270	81	9.87e-15	5.97e-13	blood circulation
GO:0048878	785	173	1.02e-14	6.11e-13	chemical homeostasis
GO:0001525	287	84	1.51e-14	9.02e-13	angiogenesis
GO:0030155	536	130	1.57e-14	9.31e-13	regulation of cell adhesion
GO:0061061	430	111	1.6e-14	9.42e-13	muscle structure development
GO:0043583	195	65	1.81e-14	1.06e-12	ear development
GO:0051046	612	143	1.87e-14	1.09e-12	regulation of secretion
GO:0001932	1083	220	2.35e-14	1.36e-12	regulation of protein phosphorylation
GO:0007169	649	149	2.44e-14	1.4e-12	transmembrane receptor protein tyrosine kinase signaling pathway
GO:0051336	1154	231	2.64e-14	1.5e-12	regulation of hydrolase activity
GO:0043067	1270	249	2.77e-14	1.57e-12	regulation of programmed cell death
GO:0045596	615	143	2.84e-14	1.6e-12	negative regulation of cell differentiation
GO:0048565	134	51	3.13e-14	1.75e-12	digestive tract development
GO:0051254	1351	261	3.7e-14	2.06e-12	positive regulation of RNA metabolic process
GO:0010629	1306	254	3.87e-14	2.14e-12	negative regulation of gene expression
GO:0042592	1203	238	3.95e-14	2.17e-12	homeostatic process
GO:0060341	1092	220	5.77e-14	3.15e-12	regulation of cellular localization
GO:0048754	145	53	6.86e-14	3.71e-12	branching morphogenesis of an epithelial tube
GO:0055123	145	53	6.86e-14	3.71e-12	digestive system development
GO:0098602	428	109	7.3e-14	3.92e-12	single organism cell adhesion
GO:0042060	640	146	7.7e-14	4.11e-12	wound healing
GO:0022414	1083	218	8.31e-14	4.41e-12	reproductive process
GO:1903522	221	69	1.1e-13	5.8e-12	regulation of blood circulation
GO:0042981	1262	245	1.41e-13	7.42e-12	regulation of apoptotic process
GO:0071396	345	93	1.44e-13	7.49e-12	cellular response to lipid
GO:0010941	1347	258	1.46e-13	7.55e-12	regulation of cell death
GO:0034220	760	165	1.69e-13	8.69e-12	ion transmembrane transport
GO:0072073	126	48	1.7e-13	8.72e-12	kidney epithelium development
GO:0008217	148	53	1.79e-13	9.14e-12	regulation of blood pressure
GO:0030879	122	47	1.87e-13	9.46e-12	mammary gland development
GO:0042325	1162	229	1.92e-13	9.67e-12	regulation of phosphorylation
GO:0048608	391	101	2.36e-13	1.18e-11	reproductive structure development
GO:0006812	715	157	2.53e-13	1.26e-11	cation transport
GO:1903530	561	131	2.54e-13	1.26e-11	regulation of secretion by cell
GO:0016337	408	104	2.58e-13	1.27e-11	single organismal cell-cell adhesion
GO:0010769	280	80	2.65e-13	1.3e-11	regulation of cell morphogenesis involved in differentiation
GO:0060485	169	57	4.15e-13	2.03e-11	mesenchyme development
GO:0061458	395	101	4.65e-13	2.26e-11	reproductive system development
GO:0048863	283	80	4.93e-13	2.38e-11	stem cell differentiation
GO:0042493	396	101	5.5e-13	2.64e-11	response to drug
GO:0008285	608	138	5.67e-13	2.71e-11	negative regulation of cell proliferation
GO:0048589	310	85	5.86e-13	2.78e-11	developmental growth
GO:0009967	1194	232	6.11e-13	2.89e-11	positive regulation of signal transduction
GO:0055085	984	199	6.93e-13	3.26e-11	transmembrane transport
GO:0030001	559	129	9.53e-13	4.46e-11	metal ion transport
GO:2000027	149	52	9.7e-13	4.52e-11	regulation of organ morphogenesis
GO:0009628	1026	205	1.02e-12	4.71e-11	response to abiotic stimulus
GO:0002064	187	60	1.18e-12	5.45e-11	epithelial cell development
GO:0050878	632	141	1.25e-12	5.72e-11	regulation of body fluid levels
GO:0043436	848	176	1.64e-12	7.47e-11	oxoacid metabolic process
GO:0048839	174	57	1.65e-12	7.47e-11	inner ear development
GO:0042327	774	164	1.69e-12	7.62e-11	positive regulation of phosphorylation
GO:0035107	142	50	1.8e-12	8.04e-11	appendage morphogenesis
GO:0035108	142	50	1.8e-12	8.04e-11	limb morphogenesis
GO:0008283	629	140	1.81e-12	8.05e-11	cell proliferation
GO:0010594	99	40	1.91e-12	8.46e-11	regulation of endothelial cell migration
GO:0003006	565	129	2.12e-12	9.35e-11	developmental process involved in reproduction
GO:0023061	175	57	2.15e-12	9.43e-11	signal release
GO:0031399	1448	268	2.64e-12	1.15e-10	regulation of protein modification process
GO:0001775	585	132	2.86e-12	1.24e-10	cell activation
GO:0001934	743	158	3.25e-12	1.4e-10	positive regulation of protein phosphorylation
GO:0072006	109	42	3.52e-12	1.51e-10	nephron development
GO:0045892	1037	204	5.26e-12	2.25e-10	negative regulation of transcription, DNA-templated
GO:0060537	269	75	5.52e-12	2.35e-10	muscle tissue development
GO:0010595	59	29	5.95e-12	2.52e-10	positive regulation of endothelial cell migration
GO:1902531	1267	239	6.44e-12	2.72e-10	regulation of intracellular signal transduction
GO:0010721	244	70	6.59e-12	2.77e-10	negative regulation of cell development
GO:0007369	151	51	6.62e-12	2.77e-10	gastrulation
GO:0006082	864	176	8.56e-12	3.56e-10	organic acid metabolic process
GO:0050801	512	118	9.88e-12	4.09e-10	ion homeostasis
GO:0009890	1299	243	1.02e-11	4.2e-10	negative regulation of biosynthetic process
GO:0034762	382	95	1.27e-11	5.21e-10	regulation of transmembrane transport
GO:0021675	72	32	1.49e-11	6.05e-10	nerve development
GO:0006836	140	48	1.49e-11	6.05e-10	neurotransmitter transport
GO:0045766	109	41	1.57e-11	6.36e-10	positive regulation of angiogenesis
GO:0098660	545	123	1.58e-11	6.36e-10	inorganic ion transmembrane transport
GO:0001101	285	77	1.58e-11	6.36e-10	response to acid chemical
GO:0050679	145	49	1.67e-11	6.66e-10	positive regulation of epithelial cell proliferation
GO:0032101	808	166	1.7e-11	6.75e-10	regulation of response to external stimulus
GO:0051050	808	166	1.7e-11	6.75e-10	positive regulation of transport
GO:0010001	127	45	1.78e-11	7.04e-10	glial cell differentiation
GO:0060443	47	25	1.82e-11	7.14e-10	mammary gland morphogenesis
GO:0032844	340	87	1.86e-11	7.27e-10	regulation of homeostatic process
GO:0031346	260	72	2.07e-11	8.06e-10	positive regulation of cell projection organization
GO:0010632	146	49	2.21e-11	8.57e-10	regulation of epithelial cell migration
GO:0044089	325	84	2.37e-11	9.16e-10	positive regulation of cellular component biogenesis
GO:0044702	970	191	2.41e-11	9.26e-10	single organism reproductive process
GO:0090596	235	67	2.51e-11	9.63e-10	sensory organ morphogenesis
GO:0032970	293	78	2.59e-11	9.86e-10	regulation of actin filament-based process
GO:0009612	190	58	2.74e-11	1.04e-09	response to mechanical stimulus
GO:0030326	125	44	3.84e-11	1.45e-09	embryonic limb morphogenesis
GO:0035113	125	44	3.84e-11	1.45e-09	embryonic appendage morphogenesis
GO:2000021	172	54	4e-11	1.5e-09	regulation of ion homeostasis
GO:2000113	1172	221	4.47e-11	1.67e-09	negative regulation of cellular macromolecule biosynthetic process
GO:0031327	1278	237	4.56e-11	1.7e-09	negative regulation of cellular biosynthetic process
GO:0014706	259	71	4.73e-11	1.75e-09	striated muscle tissue development
GO:0055080	477	110	4.82e-11	1.78e-09	cation homeostasis
GO:0002682	1239	231	4.85e-11	1.78e-09	regulation of immune system process
GO:0098771	489	112	5.01e-11	1.83e-09	inorganic ion homeostasis
GO:1904018	117	42	5.16e-11	1.88e-09	positive regulation of vasculature development
GO:0001704	104	39	5.45e-11	1.98e-09	formation of primary germ layer
GO:0006820	432	102	5.88e-11	2.13e-09	anion transport
GO:0050808	131	45	5.93e-11	2.14e-09	synapse organization
GO:0090287	225	64	7.78e-11	2.79e-09	regulation of cellular response to growth factor stimulus
GO:0048546	53	26	7.8e-11	2.79e-09	digestive tract morphogenesis
GO:0010035	400	96	8.33e-11	2.97e-09	response to inorganic substance
GO:0001503	241	67	8.48e-11	3.01e-09	ossification
GO:1901701	743	153	9.12e-11	3.22e-09	cellular response to oxygen-containing compound
GO:0007269	110	40	9.36e-11	3.29e-09	neurotransmitter secretion
GO:0035637	97	37	9.47e-11	3.32e-09	multicellular organismal signaling
GO:0010810	161	51	9.62e-11	3.36e-09	regulation of cell-substrate adhesion
GO:0007626	191	57	1.09e-10	3.79e-09	locomotory behavior
GO:0048736	162	51	1.24e-10	4.27e-09	appendage development
GO:0060173	162	51	1.24e-10	4.27e-09	limb development
GO:0010976	197	58	1.35e-10	4.65e-09	positive regulation of neuron projection development
GO:0097305	303	78	1.5e-10	5.13e-09	response to alcohol
GO:1902679	1062	202	1.51e-10	5.14e-09	negative regulation of RNA biosynthetic process
GO:1903507	1049	200	1.51e-10	5.15e-09	negative regulation of nucleic acid-templated transcription
GO:0021537	213	61	1.59e-10	5.37e-09	telencephalon development
GO:0010038	277	73	1.84e-10	6.2e-09	response to metal ion
GO:0034765	366	89	1.97e-10	6.63e-09	regulation of ion transmembrane transport
GO:0010634	91	35	2.31e-10	7.75e-09	positive regulation of epithelial cell migration
GO:0042471	113	40	2.41e-10	8.04e-09	ear morphogenesis
GO:0008016	160	50	2.51e-10	8.34e-09	regulation of heart contraction
GO:0045934	1207	223	2.55e-10	8.46e-09	negative regulation of nucleobase-containing compound metabolic process
GO:0032102	231	64	2.61e-10	8.6e-09	negative regulation of response to external stimulus
GO:0001505	141	46	2.63e-10	8.66e-09	regulation of neurotransmitter levels
GO:0040008	587	126	2.89e-10	9.45e-09	regulation of growth
GO:0010558	1222	225	2.91e-10	9.5e-09	negative regulation of macromolecule biosynthetic process
GO:0050807	105	38	3.22e-10	1.05e-08	regulation of synapse organization
GO:0006029	92	35	3.29e-10	1.07e-08	proteoglycan metabolic process
GO:1901698	800	160	3.31e-10	1.07e-08	response to nitrogen compound
GO:0006937	152	48	3.82e-10	1.23e-08	regulation of muscle contraction
GO:0060627	365	88	3.97e-10	1.27e-08	regulation of vesicle-mediated transport
GO:0061180	60	27	4.06e-10	1.3e-08	mammary gland epithelium development
GO:0007492	72	30	4.46e-10	1.42e-08	endoderm development
GO:0044283	366	88	4.61e-10	1.46e-08	small molecule biosynthetic process
GO:0010243	728	148	4.8e-10	1.52e-08	response to organonitrogen compound
GO:0097479	102	37	5.08e-10	1.6e-08	synaptic vesicle localization
GO:0051253	1097	205	5.29e-10	1.66e-08	negative regulation of RNA metabolic process
GO:0055065	431	99	5.63e-10	1.76e-08	metal ion homeostasis
GO:0051172	1298	235	5.76e-10	1.79e-08	negative regulation of nitrogen compound metabolic process
GO:0061045	57	26	5.93e-10	1.84e-08	negative regulation of wound healing
GO:0051345	769	154	6.52e-10	2.02e-08	positive regulation of hydrolase activity
GO:0007517	268	70	6.59e-10	2.03e-08	muscle organ development
GO:0043408	564	121	6.76e-10	2.08e-08	regulation of MAPK cascade
GO:0010959	307	77	7.23e-10	2.22e-08	regulation of metal ion transport
GO:0072009	90	34	7.3e-10	2.23e-08	nephron epithelium development
GO:0043085	1302	235	7.7e-10	2.35e-08	positive regulation of catalytic activity
GO:0017157	150	47	7.76e-10	2.35e-08	regulation of exocytosis
GO:0048639	150	47	7.76e-10	2.35e-08	positive regulation of developmental growth
GO:0021545	43	22	7.96e-10	2.4e-08	cranial nerve development
GO:0034330	180	53	8.31e-10	2.5e-08	cell junction organization
GO:0032870	512	112	9.07e-10	2.72e-08	cellular response to hormone stimulus
GO:0016053	243	65	9.31e-10	2.77e-08	organic acid biosynthetic process
GO:0046394	243	65	9.31e-10	2.77e-08	carboxylic acid biosynthetic process
GO:0098655	567	121	9.5e-10	2.82e-08	cation transmembrane transport
GO:0021700	196	56	9.71e-10	2.87e-08	developmental maturation
GO:0003205	127	42	9.73e-10	2.87e-08	cardiac chamber development
GO:0015711	326	80	1.03e-09	3.01e-08	organic anion transport
GO:0050819	47	23	1.03e-09	3.01e-08	negative regulation of coagulation
GO:0044272	171	51	1.05e-09	3.07e-08	sulfur compound biosynthetic process
GO:0006790	315	78	1.06e-09	3.09e-08	sulfur compound metabolic process
GO:0042692	244	65	1.12e-09	3.24e-08	muscle cell differentiation
GO:0055082	491	108	1.31e-09	3.78e-08	cellular chemical homeostasis
GO:0061326	79	31	1.37e-09	3.93e-08	renal tubule development
GO:0001823	92	34	1.44e-09	4.13e-08	mesonephros development
GO:1903034	351	84	1.45e-09	4.14e-08	regulation of response to wounding
GO:0045785	317	78	1.45e-09	4.14e-08	positive regulation of cell adhesion
GO:0016079	63	27	1.55e-09	4.39e-08	synaptic vesicle exocytosis
GO:0048663	67	28	1.56e-09	4.39e-08	neuron fate commitment
GO:0061333	67	28	1.56e-09	4.39e-08	renal tubule morphogenesis
GO:0007009	188	54	1.56e-09	4.39e-08	plasma membrane organization
GO:0001657	88	33	1.62e-09	4.54e-08	ureteric bud development
GO:0051129	523	113	1.62e-09	4.55e-08	negative regulation of cellular component organization
GO:0098742	173	51	1.64e-09	4.59e-08	cell-cell adhesion via plasma-membrane adhesion molecules
GO:0003007	209	58	1.66e-09	4.61e-08	heart morphogenesis
GO:0051924	204	57	1.73e-09	4.8e-08	regulation of calcium ion transport
GO:0071772	84	32	1.79e-09	4.95e-08	response to BMP
GO:0071773	84	32	1.79e-09	4.95e-08	cellular response to BMP stimulus
GO:0031401	961	182	1.82e-09	5.01e-08	positive regulation of protein modification process
GO:0006629	981	185	1.87e-09	5.14e-08	lipid metabolic process
GO:0030850	41	21	1.88e-09	5.15e-08	prostate gland development
GO:0031960	149	46	2e-09	5.45e-08	response to corticosteroid
GO:0060740	25	16	2.01e-09	5.47e-08	prostate gland epithelium morphogenesis
GO:0060512	28	17	2.03e-09	5.5e-08	prostate gland morphogenesis
GO:0007548	242	64	2.06e-09	5.55e-08	sex differentiation
GO:0072330	164	49	2.07e-09	5.58e-08	monocarboxylic acid biosynthetic process
GO:0072163	89	33	2.26e-09	6.06e-08	mesonephric epithelium development
GO:0072164	89	33	2.26e-09	6.06e-08	mesonephric tubule development
GO:0002065	107	37	2.37e-09	6.33e-08	columnar/cuboidal epithelial cell differentiation
GO:0006954	401	92	2.43e-09	6.47e-08	inflammatory response
GO:0035270	121	40	2.45e-09	6.51e-08	endocrine system development
GO:0050818	85	32	2.54e-09	6.71e-08	regulation of coagulation
GO:0034329	155	47	2.58e-09	6.81e-08	cell junction assembly
GO:0007599	509	110	2.64e-09	6.95e-08	hemostasis
GO:0048762	112	38	2.67e-09	7.01e-08	mesenchymal cell differentiation
GO:0090092	201	56	2.69e-09	7.03e-08	regulation of transmembrane receptor protein serine/threonine kinase signaling pathway
GO:0051384	141	44	3.08e-09	8.02e-08	response to glucocorticoid
GO:0007596	505	109	3.35e-09	8.7e-08	blood coagulation
GO:0050817	505	109	3.35e-09	8.7e-08	coagulation
GO:0060541	208	57	3.79e-09	9.8e-08	respiratory system development
GO:0060993	78	30	4.4e-09	1.13e-07	kidney morphogenesis
GO:0048489	100	35	4.43e-09	1.13e-07	synaptic vesicle transport
GO:0097480	100	35	4.43e-09	1.13e-07	establishment of synaptic vesicle localization
GO:0030029	394	90	4.55e-09	1.16e-07	actin filament-based process
GO:0048638	263	67	4.6e-09	1.17e-07	regulation of developmental growth
GO:0007422	74	29	4.78e-09	1.21e-07	peripheral nervous system development
GO:0030534	143	44	5e-09	1.27e-07	adult behavior
GO:0061041	119	39	5.1e-09	1.29e-07	regulation of wound healing
GO:0043410	396	90	5.91e-09	1.49e-07	positive regulation of MAPK cascade
GO:0042476	101	35	5.97e-09	1.5e-07	odontogenesis
GO:0032270	1189	214	5.97e-09	1.5e-07	positive regulation of cellular protein metabolic process
GO:0071407	338	80	6.06e-09	1.52e-07	cellular response to organic cyclic compound
GO:0031099	139	43	6.21e-09	1.55e-07	regeneration
GO:0030278	169	49	6.25e-09	1.55e-07	regulation of ossification
GO:0019752	736	145	6.44e-09	1.59e-07	carboxylic acid metabolic process
GO:0045216	154	46	6.44e-09	1.59e-07	cell-cell junction organization
GO:0043627	195	54	6.48e-09	1.59e-07	response to estrogen
GO:0043068	523	111	6.48e-09	1.59e-07	positive regulation of programmed cell death
GO:0030168	227	60	6.63e-09	1.63e-07	platelet activation
GO:0003206	106	36	6.74e-09	1.65e-07	cardiac chamber morphogenesis
GO:0090257	185	52	7.05e-09	1.72e-07	regulation of muscle system process
GO:0030323	180	51	7.31e-09	1.78e-07	respiratory tube development
GO:0032956	244	63	7.54e-09	1.83e-07	regulation of actin cytoskeleton organization
GO:0051247	1274	226	7.82e-09	1.89e-07	positive regulation of protein metabolic process
GO:0098662	459	100	9e-09	2.17e-07	inorganic cation transmembrane transport
GO:1901615	459	100	9e-09	2.17e-07	organic hydroxy compound metabolic process
GO:0030324	176	50	9.27e-09	2.23e-07	lung development
GO:0051963	76	29	9.8e-09	2.34e-07	regulation of synapse assembly
GO:0072080	76	29	9.8e-09	2.34e-07	nephron tubule development
GO:1902533	760	148	9.91e-09	2.36e-07	positive regulation of intracellular signal transduction
GO:0043207	627	127	1.05e-08	2.5e-07	response to external biotic stimulus
GO:0051707	627	127	1.05e-08	2.5e-07	response to other organism
GO:0048566	37	19	1.06e-08	2.5e-07	embryonic digestive tract development
GO:0002576	85	31	1.09e-08	2.56e-07	platelet degranulation
GO:0042391	263	66	1.14e-08	2.68e-07	regulation of membrane potential
GO:0030193	81	30	1.24e-08	2.89e-07	regulation of blood coagulation
GO:1900046	81	30	1.24e-08	2.89e-07	regulation of hemostasis
GO:0010942	554	115	1.29e-08	3e-07	positive regulation of cell death
GO:0060348	158	46	1.56e-08	3.64e-07	bone development
GO:0048738	143	43	1.59e-08	3.7e-07	cardiac muscle tissue development
GO:0043065	519	109	1.61e-08	3.7e-07	positive regulation of apoptotic process
GO:0030195	45	21	1.61e-08	3.7e-07	negative regulation of blood coagulation
GO:1900047	45	21	1.61e-08	3.7e-07	negative regulation of hemostasis
GO:0035265	69	27	1.67e-08	3.84e-07	organ growth
GO:0008610	477	102	1.77e-08	4.06e-07	lipid biosynthetic process
GO:1901617	169	48	1.84e-08	4.2e-07	organic hydroxy compound biosynthetic process
GO:0010817	222	58	1.86e-08	4.23e-07	regulation of hormone levels
GO:0060548	839	159	1.92e-08	4.36e-07	negative regulation of cell death
GO:0042472	96	33	2.02e-08	4.58e-07	inner ear morphogenesis
GO:0051051	442	96	2.09e-08	4.72e-07	negative regulation of transport
GO:0046942	212	56	2.14e-08	4.83e-07	carboxylic acid transport
GO:0072091	92	32	2.39e-08	5.37e-07	regulation of stem cell proliferation
GO:0072507	302	72	2.5e-08	5.62e-07	divalent inorganic cation homeostasis
GO:0010811	97	33	2.7e-08	6.05e-07	positive regulation of cell-substrate adhesion
GO:0019229	62	25	2.77e-08	6.19e-07	regulation of vasoconstriction
GO:0001936	88	31	2.8e-08	6.24e-07	regulation of endothelial cell proliferation
GO:0008544	252	63	2.83e-08	6.29e-07	epidermis development
GO:0051098	252	63	2.83e-08	6.29e-07	regulation of binding
GO:0030036	361	82	2.85e-08	6.3e-07	actin cytoskeleton organization
GO:0015849	214	56	3.05e-08	6.74e-07	organic acid transport
GO:0018958	75	28	3.07e-08	6.76e-07	phenol-containing compound metabolic process
GO:0009743	151	44	3.09e-08	6.78e-07	response to carbohydrate
GO:0050954	151	44	3.09e-08	6.78e-07	sensory perception of mechanical stimulus
GO:1901654	131	40	3.11e-08	6.81e-07	response to ketone
GO:0050708	356	81	3.19e-08	6.97e-07	regulation of protein secretion
GO:0006873	410	90	3.41e-08	7.42e-07	cellular ion homeostasis
GO:0001654	316	74	3.57e-08	7.75e-07	eye development
GO:0040013	226	58	3.69e-08	8e-07	negative regulation of locomotion
GO:0042552	80	29	3.76e-08	8.1e-07	myelination
GO:0001708	67	26	3.76e-08	8.1e-07	cell fate specification
GO:0055074	282	68	3.78e-08	8.13e-07	calcium ion homeostasis
GO:0009607	654	129	4.14e-08	8.89e-07	response to biotic stimulus
GO:0055024	47	21	4.17e-08	8.93e-07	regulation of cardiac muscle tissue development
GO:0001706	51	22	4.37e-08	9.3e-07	endoderm formation
GO:0050877	1116	199	4.37e-08	9.3e-07	neurological system process
GO:0007160	113	36	4.48e-08	9.51e-07	cell-matrix adhesion
GO:0006366	732	141	4.48e-08	9.51e-07	transcription from RNA polymerase II promoter
GO:0042698	99	33	4.75e-08	1e-06	ovulation cycle
GO:0009991	425	92	4.83e-08	1.02e-06	response to extracellular stimulus
GO:0021543	143	42	4.93e-08	1.04e-06	pallium development
GO:0034284	133	40	4.96e-08	1.04e-06	response to monosaccharide
GO:0001508	90	31	5.1e-08	1.07e-06	action potential
GO:0003279	68	26	5.37e-08	1.12e-06	cardiac septum development
GO:0071229	164	46	5.47e-08	1.14e-06	cellular response to acid chemical
GO:0030203	159	45	5.68e-08	1.18e-06	glycosaminoglycan metabolic process
GO:0072088	64	25	5.87e-08	1.22e-06	nephron epithelium morphogenesis
GO:0048864	229	58	6.09e-08	1.26e-06	stem cell development
GO:0050795	191	51	6.17e-08	1.27e-06	regulation of behavior
GO:0050920	139	41	6.21e-08	1.28e-06	regulation of chemotaxis
GO:0031667	397	87	6.22e-08	1.28e-06	response to nutrient levels
GO:0001558	338	77	6.56e-08	1.35e-06	regulation of cell growth
GO:0007272	82	29	7.04e-08	1.44e-06	ensheathment of neurons
GO:0008366	82	29	7.04e-08	1.44e-06	axon ensheathment
GO:2000736	110	35	7.11e-08	1.45e-06	regulation of stem cell differentiation
GO:0051271	208	54	7.12e-08	1.45e-06	negative regulation of cellular component movement
GO:0003231	96	32	7.55e-08	1.53e-06	cardiac ventricle development
GO:0045446	69	26	7.6e-08	1.54e-06	endothelial cell differentiation
GO:0007612	120	37	7.63e-08	1.54e-06	learning
GO:0007156	140	41	7.74e-08	1.56e-06	homophilic cell adhesion via plasma membrane adhesion molecules
GO:0048665	30	16	7.76e-08	1.56e-06	neuron fate specification
GO:0009581	171	47	7.76e-08	1.56e-06	detection of external stimulus
GO:0071383	135	40	7.81e-08	1.56e-06	cellular response to steroid hormone stimulus
GO:0043069	785	148	8.38e-08	1.68e-06	negative regulation of programmed cell death
GO:0060560	106	34	8.73e-08	1.74e-06	developmental growth involved in morphogenesis
GO:0001709	41	19	8.93e-08	1.77e-06	cell fate determination
GO:0035136	41	19	8.93e-08	1.77e-06	forelimb morphogenesis
GO:0060420	41	19	8.93e-08	1.77e-06	regulation of heart growth
GO:0050803	204	53	9.14e-08	1.81e-06	regulation of synapse structure or activity
GO:0016265	1039	186	9.26e-08	1.83e-06	death
GO:0001817	486	101	9.27e-08	1.83e-06	regulation of cytokine production
GO:0046545	97	32	9.94e-08	1.95e-06	development of primary female sexual characteristics
GO:0008219	1034	185	1.05e-07	2.05e-06	cell death
GO:0032787	444	94	1.05e-07	2.05e-06	monocarboxylic acid metabolic process
GO:0006816	205	53	1.09e-07	2.12e-06	calcium ion transport
GO:0003158	79	28	1.12e-07	2.18e-06	endothelium development
GO:0030003	402	87	1.12e-07	2.18e-06	cellular cation homeostasis
GO:0071709	24	14	1.14e-07	2.2e-06	membrane assembly
GO:0051146	173	47	1.14e-07	2.2e-06	striated muscle cell differentiation
GO:0043010	284	67	1.16e-07	2.23e-06	camera-type eye development
GO:0050680	112	35	1.17e-07	2.26e-06	negative regulation of epithelial cell proliferation
GO:0044711	1206	210	1.2e-07	2.31e-06	single-organism biosynthetic process
GO:0008344	84	29	1.29e-07	2.47e-06	adult locomotory behavior
GO:0042475	75	27	1.3e-07	2.48e-06	odontogenesis of dentin-containing tooth
GO:0046620	75	27	1.3e-07	2.48e-06	regulation of organ growth
GO:0002062	62	24	1.32e-07	2.51e-06	chondrocyte differentiation
GO:0003208	62	24	1.32e-07	2.51e-06	cardiac ventricle morphogenesis
GO:0009582	174	47	1.38e-07	2.61e-06	detection of abiotic stimulus
GO:0012501	998	179	1.43e-07	2.71e-06	programmed cell death
GO:0002040	42	19	1.44e-07	2.73e-06	sprouting angiogenesis
GO:0019233	71	26	1.49e-07	2.8e-06	sensory perception of pain
GO:0043270	218	55	1.52e-07	2.86e-06	positive regulation of ion transport
GO:0072659	133	39	1.53e-07	2.88e-06	protein localization to plasma membrane
GO:0060442	13	10	1.69e-07	3.17e-06	branching involved in prostate gland morphogenesis
GO:0031589	149	42	1.75e-07	3.28e-06	cell-substrate adhesion
GO:0015672	412	88	1.76e-07	3.29e-06	monovalent inorganic cation transport
GO:0072078	63	24	1.88e-07	3.5e-06	nephron tubule morphogenesis
GO:1990778	134	39	1.91e-07	3.54e-06	protein localization to cell periphery
GO:0006869	225	56	1.92e-07	3.56e-06	lipid transport
GO:0090288	129	38	1.93e-07	3.58e-06	negative regulation of cellular response to growth factor stimulus
GO:0051965	59	23	2.06e-07	3.81e-06	positive regulation of synapse assembly
GO:0010876	248	60	2.07e-07	3.82e-06	lipid localization
GO:0014031	100	32	2.2e-07	4.03e-06	mesenchymal cell development
GO:0016202	100	32	2.2e-07	4.03e-06	regulation of striated muscle tissue development
GO:1901861	100	32	2.2e-07	4.03e-06	regulation of muscle tissue development
GO:0030166	55	22	2.21e-07	4.05e-06	proteoglycan biosynthetic process
GO:1903035	145	41	2.23e-07	4.07e-06	negative regulation of response to wounding
GO:0006022	166	45	2.25e-07	4.1e-06	aminoglycan metabolic process
GO:0046660	110	34	2.37e-07	4.32e-06	female sex differentiation
GO:0006952	1286	220	2.41e-07	4.38e-06	defense response
GO:0046883	238	58	2.53e-07	4.57e-06	regulation of hormone secretion
GO:0007204	151	42	2.62e-07	4.73e-06	positive regulation of cytosolic calcium ion concentration
GO:0018108	151	42	2.62e-07	4.73e-06	peptidyl-tyrosine phosphorylation
GO:0019725	604	118	2.65e-07	4.77e-06	cellular homeostasis
GO:0072028	64	24	2.66e-07	4.77e-06	nephron morphogenesis
GO:2000146	194	50	2.73e-07	4.89e-06	negative regulation of cell motility
GO:0060021	82	28	2.74e-07	4.91e-06	palate development
GO:0048634	101	32	2.84e-07	5.07e-06	regulation of muscle organ development
GO:0045927	222	55	2.89e-07	5.14e-06	positive regulation of growth
GO:0016192	1050	185	3.12e-07	5.55e-06	vesicle-mediated transport
GO:0044255	749	140	3.16e-07	5.61e-06	cellular lipid metabolic process
GO:0030509	78	27	3.25e-07	5.77e-06	BMP signaling pathway
GO:0007010	756	141	3.27e-07	5.78e-06	cytoskeleton organization
GO:0008585	92	30	3.29e-07	5.81e-06	female gonad development
GO:0009617	430	90	3.31e-07	5.83e-06	response to bacterium
GO:0060043	29	15	3.38e-07	5.95e-06	regulation of cardiac muscle cell proliferation
GO:0019226	52	21	3.43e-07	6.03e-06	transmission of nerve impulse
GO:0050768	190	49	3.5e-07	6.13e-06	negative regulation of neurogenesis
GO:0050890	229	56	3.58e-07	6.25e-06	cognition
GO:0006874	269	63	3.59e-07	6.27e-06	cellular calcium ion homeostasis
GO:0032526	112	34	3.82e-07	6.64e-06	response to retinoic acid
GO:0009749	122	36	3.83e-07	6.64e-06	response to glucose
GO:0032355	122	36	3.83e-07	6.64e-06	response to estradiol
GO:0018212	153	42	3.88e-07	6.72e-06	peptidyl-tyrosine modification
GO:0009954	33	16	4.31e-07	7.45e-06	proximal/distal pattern formation
GO:1903532	282	65	4.35e-07	7.5e-06	positive regulation of secretion by cell
GO:0001656	79	27	4.36e-07	7.51e-06	metanephros development
GO:0007605	138	39	4.42e-07	7.6e-06	sensory perception of sound
GO:0044092	1001	177	4.46e-07	7.64e-06	negative regulation of molecular function
GO:0021954	70	25	4.47e-07	7.65e-06	central nervous system neuron development
GO:0003012	242	58	4.59e-07	7.84e-06	muscle system process
GO:0009746	128	37	4.69e-07	7.99e-06	response to hexose
GO:0051493	366	79	4.75e-07	8.08e-06	regulation of cytoskeleton organization
GO:0001764	108	33	4.78e-07	8.12e-06	neuron migration
GO:0051480	181	47	4.86e-07	8.24e-06	cytosolic calcium ion homeostasis
GO:0006915	989	175	4.95e-07	8.38e-06	apoptotic process
GO:0006814	165	44	5.03e-07	8.5e-06	sodium ion transport
GO:0021795	41	18	5.34e-07	9.01e-06	cerebral cortex cell migration
GO:0021602	23	13	5.4e-07	9.1e-06	cranial nerve morphogenesis
GO:0048534	529	105	5.51e-07	9.25e-06	hematopoietic or lymphoid organ development
GO:0010563	473	96	5.96e-07	9.97e-06	negative regulation of phosphorus metabolic process
GO:0045936	473	96	5.96e-07	9.97e-06	negative regulation of phosphate metabolic process
GO:0006875	368	79	5.97e-07	9.98e-06	cellular metal ion homeostasis
GO:0051592	109	33	6.04e-07	1.01e-05	response to calcium ion
GO:0010522	85	28	6.36e-07	1.06e-05	regulation of calcium ion transport into cytosol
GO:0043401	58	22	6.6e-07	1.1e-05	steroid hormone mediated signaling pathway
GO:0034109	262	61	6.78e-07	1.12e-05	homotypic cell-cell adhesion
GO:0051961	211	52	7.15e-07	1.18e-05	negative regulation of nervous system development
GO:0072171	54	21	7.26e-07	1.2e-05	mesonephric tubule morphogenesis
GO:0043066	780	143	7.5e-07	1.24e-05	negative regulation of apoptotic process
GO:0002520	552	108	7.86e-07	1.29e-05	immune system development
GO:0007162	206	51	7.86e-07	1.29e-05	negative regulation of cell adhesion
GO:0048791	27	14	8.07e-07	1.32e-05	calcium ion-dependent exocytosis of neurotransmitter
GO:0070838	246	58	8.16e-07	1.34e-05	divalent metal ion transport
GO:0032835	46	19	8.19e-07	1.34e-05	glomerulus development
GO:0046928	46	19	8.19e-07	1.34e-05	regulation of neurotransmitter secretion
GO:0003073	72	25	8.24e-07	1.34e-05	regulation of systemic arterial blood pressure
GO:0001667	136	38	8.44e-07	1.37e-05	ameboidal-type cell migration
GO:0007611	201	50	8.63e-07	1.4e-05	learning or memory
GO:0002683	341	74	8.73e-07	1.41e-05	negative regulation of immune system process
GO:0045137	196	49	9.45e-07	1.53e-05	development of primary sexual characteristics
GO:0090276	196	49	9.45e-07	1.53e-05	regulation of peptide hormone secretion
GO:0002460	111	33	9.56e-07	1.54e-05	adaptive immune response based on somatic recombination of immune receptors built from immunoglobulin superfamily domains
GO:0030336	185	47	9.57e-07	1.54e-05	negative regulation of cell migration
GO:0008406	191	48	1.03e-06	1.66e-05	gonad development
GO:0001938	64	23	1.13e-06	1.81e-05	positive regulation of endothelial cell proliferation
GO:0006821	92	29	1.14e-06	1.82e-05	chloride transport
GO:0098656	260	60	1.14e-06	1.82e-05	anion transmembrane transport
GO:0055021	35	16	1.18e-06	1.87e-05	regulation of cardiac muscle tissue growth
GO:0002521	272	62	1.19e-06	1.89e-05	leukocyte differentiation
GO:0006024	102	31	1.19e-06	1.9e-05	glycosaminoglycan biosynthetic process
GO:0030098	192	48	1.21e-06	1.92e-05	lymphocyte differentiation
GO:0060425	47	19	1.21e-06	1.92e-05	lung morphogenesis
GO:0045778	78	26	1.23e-06	1.94e-05	positive regulation of ossification
GO:0072511	249	58	1.24e-06	1.96e-05	divalent inorganic cation transport
GO:0038083	39	17	1.25e-06	1.97e-05	peptidyl-tyrosine autophosphorylation
GO:0051047	314	69	1.26e-06	1.98e-05	positive regulation of secretion
GO:0001945	21	12	1.28e-06	2e-05	lymph vessel development
GO:0048557	21	12	1.28e-06	2e-05	embryonic digestive tract morphogenesis
GO:0021872	60	22	1.3e-06	2.03e-05	forebrain generation of neurons
GO:0036293	261	60	1.3e-06	2.04e-05	response to decreased oxygen levels
GO:0001952	83	27	1.33e-06	2.07e-05	regulation of cell-matrix adhesion
GO:0032409	187	47	1.33e-06	2.07e-05	regulation of transporter activity
GO:0002237	273	62	1.35e-06	2.1e-05	response to molecule of bacterial origin
GO:0048934	15	10	1.4e-06	2.16e-05	peripheral nervous system neuron differentiation
GO:0048935	15	10	1.4e-06	2.16e-05	peripheral nervous system neuron development
GO:0060841	15	10	1.4e-06	2.16e-05	venous blood vessel development
GO:0043087	501	99	1.42e-06	2.19e-05	regulation of GTPase activity
GO:0003197	28	14	1.43e-06	2.2e-05	endocardial cushion development
GO:0016055	227	54	1.44e-06	2.21e-05	Wnt signaling pathway
GO:0009953	93	29	1.46e-06	2.24e-05	dorsal/ventral pattern formation
GO:0055114	917	162	1.47e-06	2.24e-05	oxidation-reduction process
GO:0021885	56	21	1.47e-06	2.24e-05	forebrain cell migration
GO:0051588	56	21	1.47e-06	2.24e-05	regulation of neurotransmitter transport
GO:0014013	74	25	1.48e-06	2.25e-05	regulation of gliogenesis
GO:0021987	98	30	1.49e-06	2.27e-05	cerebral cortex development
GO:0006023	103	31	1.51e-06	2.29e-05	aminoglycan biosynthetic process
GO:0055117	79	26	1.61e-06	2.44e-05	regulation of cardiac muscle contraction
GO:1903524	79	26	1.61e-06	2.44e-05	positive regulation of blood circulation
GO:0060395	52	20	1.63e-06	2.47e-05	SMAD protein signal transduction
GO:0060688	52	20	1.63e-06	2.47e-05	regulation of morphogenesis of a branching structure
GO:0033674	433	88	1.64e-06	2.47e-05	positive regulation of kinase activity
GO:0001666	257	59	1.67e-06	2.51e-05	response to hypoxia
GO:0070482	281	63	1.77e-06	2.66e-05	response to oxygen levels
GO:0072503	281	63	1.77e-06	2.66e-05	cellular divalent inorganic cation homeostasis
GO:2000738	48	19	1.78e-06	2.66e-05	positive regulation of stem cell differentiation
GO:0048709	61	22	1.79e-06	2.68e-05	oligodendrocyte differentiation
GO:0060421	25	13	1.93e-06	2.88e-05	positive regulation of heart growth
GO:0030902	135	37	1.94e-06	2.9e-05	hindbrain development
GO:0016331	151	40	1.95e-06	2.91e-05	morphogenesis of embryonic epithelium
GO:0007178	212	51	1.96e-06	2.92e-05	transmembrane receptor protein serine/threonine kinase signaling pathway
GO:0051248	949	166	2.01e-06	2.98e-05	negative regulation of protein metabolic process
GO:0007568	241	56	2.04e-06	3.02e-05	aging
GO:0050654	57	21	2.05e-06	3.04e-05	chondroitin sulfate proteoglycan metabolic process
GO:0002791	201	49	2.06e-06	3.05e-05	regulation of peptide secretion
GO:0042445	146	39	2.09e-06	3.08e-05	hormone metabolic process
GO:0051223	681	126	2.11e-06	3.11e-05	regulation of protein transport
GO:0019932	141	38	2.22e-06	3.26e-05	second-messenger-mediated signaling
GO:0009100	380	79	2.23e-06	3.27e-05	glycoprotein metabolic process
GO:0009583	115	33	2.29e-06	3.35e-05	detection of light stimulus
GO:0046649	307	67	2.3e-06	3.35e-05	lymphocyte activation
GO:0006940	53	20	2.32e-06	3.37e-05	regulation of smooth muscle contraction
GO:0022029	53	20	2.32e-06	3.37e-05	telencephalon cell migration
GO:0060675	53	20	2.32e-06	3.37e-05	ureteric bud morphogenesis
GO:0050773	100	30	2.38e-06	3.46e-05	regulation of dendrite development
GO:0044091	29	14	2.45e-06	3.55e-05	membrane biogenesis
GO:0019216	260	59	2.48e-06	3.59e-05	regulation of lipid metabolic process
GO:0060538	131	36	2.49e-06	3.59e-05	skeletal muscle organ development
GO:0043536	22	12	2.49e-06	3.6e-05	positive regulation of blood vessel endothelial cell migration
GO:0043588	208	50	2.52e-06	3.63e-05	skin development
GO:0045321	369	77	2.58e-06	3.71e-05	leukocyte activation
GO:0055001	121	34	2.72e-06	3.91e-05	muscle cell development
GO:0017158	45	18	2.77e-06	3.98e-05	regulation of calcium ion-dependent exocytosis
GO:0072132	33	15	2.78e-06	3.98e-05	mesenchyme morphogenesis
GO:0030097	483	95	2.83e-06	4.04e-05	hemopoiesis
GO:0051899	58	21	2.85e-06	4.06e-05	membrane depolarization
GO:0007498	111	32	2.9e-06	4.13e-05	mesoderm development
GO:0030856	111	32	2.9e-06	4.13e-05	regulation of epithelial cell differentiation
GO:0046622	37	16	2.92e-06	4.14e-05	positive regulation of organ growth
GO:0086010	37	16	2.92e-06	4.14e-05	membrane depolarization during action potential
GO:0010770	148	39	3e-06	4.25e-05	positive regulation of cell morphogenesis involved in differentiation
GO:0060045	19	11	3.02e-06	4.27e-05	positive regulation of cardiac muscle cell proliferation
GO:0045860	408	83	3.07e-06	4.34e-05	positive regulation of protein kinase activity
GO:0032496	262	59	3.21e-06	4.52e-05	response to lipopolysaccharide
GO:0021515	54	20	3.26e-06	4.57e-05	cell differentiation in spinal cord
GO:0030204	54	20	3.26e-06	4.57e-05	chondroitin sulfate metabolic process
GO:2000379	77	25	3.36e-06	4.72e-05	positive regulation of reactive oxygen species metabolic process
GO:0055025	26	13	3.42e-06	4.79e-05	positive regulation of cardiac muscle tissue development
GO:0022602	82	26	3.55e-06	4.96e-05	ovulation cycle process
GO:0006468	743	134	4.06e-06	5.66e-05	protein phosphorylation
GO:0022407	318	68	4.08e-06	5.68e-05	regulation of cell-cell adhesion
GO:0051100	118	33	4.24e-06	5.91e-05	negative regulation of binding
GO:0035115	34	15	4.4e-06	6.12e-05	embryonic forelimb morphogenesis
GO:0048332	64	22	4.48e-06	6.22e-05	mesoderm morphogenesis
GO:0044706	212	50	4.5e-06	6.23e-05	multi-multicellular organism process
GO:0021952	23	12	4.62e-06	6.4e-05	central nervous system projection neuron axonogenesis
GO:0060349	88	27	4.68e-06	6.46e-05	bone morphogenesis
GO:0050806	98	29	4.72e-06	6.51e-05	positive regulation of synaptic transmission
GO:0035051	93	28	4.73e-06	6.51e-05	cardiocyte differentiation
GO:0050796	173	43	5e-06	6.88e-05	regulation of insulin secretion
GO:0060411	51	19	5.16e-06	7.09e-05	cardiac septum morphogenesis
GO:0070201	740	133	5.28e-06	7.23e-05	regulation of establishment of protein localization
GO:0043405	266	59	5.3e-06	7.25e-05	regulation of MAP kinase activity
GO:0001707	60	21	5.31e-06	7.25e-05	mesoderm formation
GO:0014033	60	21	5.31e-06	7.25e-05	neural crest cell differentiation
GO:0001649	114	32	5.41e-06	7.37e-05	osteoblast differentiation
GO:0055002	109	31	5.61e-06	7.64e-05	striated muscle cell development
GO:0051048	185	45	5.63e-06	7.65e-05	negative regulation of secretion
GO:0045667	104	30	5.78e-06	7.84e-05	regulation of osteoblast differentiation
GO:0030201	27	13	5.85e-06	7.92e-05	heparan sulfate proteoglycan metabolic process
GO:0010996	20	11	5.96e-06	8.05e-05	response to auditory stimulus
GO:0060004	20	11	5.96e-06	8.05e-05	reflex
GO:0030217	120	33	6.31e-06	8.5e-05	T cell differentiation
GO:0001946	11	8	6.43e-06	8.65e-05	lymphangiogenesis
GO:0003207	11	8	6.43e-06	8.65e-05	cardiac chamber formation
GO:0009636	158	40	6.54e-06	8.79e-05	response to toxic substance
GO:0048511	280	61	6.77e-06	9.08e-05	rhythmic process
GO:0060603	35	15	6.82e-06	9.13e-05	mammary gland duct morphogenesis
GO:0009410	175	43	6.85e-06	9.14e-05	response to xenobiotic stimulus
GO:0022898	175	43	6.85e-06	9.14e-05	regulation of transmembrane transporter activity
GO:0045859	637	117	6.92e-06	9.22e-05	regulation of protein kinase activity
GO:0006638	105	30	7.14e-06	9.48e-05	neutral lipid metabolic process
GO:0015718	105	30	7.14e-06	9.48e-05	monocarboxylic acid transport
GO:1900120	17	10	7.15e-06	9.48e-05	regulation of receptor binding
GO:0050770	126	34	7.22e-06	9.56e-05	regulation of axonogenesis
GO:0051648	181	44	7.24e-06	9.56e-05	vesicle localization
GO:0051346	379	77	7.24e-06	9.56e-05	negative regulation of hydrolase activity
GO:1902476	85	26	7.42e-06	9.79e-05	chloride transmembrane transport
GO:0006942	90	27	7.48e-06	9.85e-05	regulation of striated muscle contraction
GO:0090087	245	55	7.5e-06	9.86e-05	regulation of peptide transport
GO:0038084	14	9	7.59e-06	9.97e-05	vascular endothelial growth factor signaling pathway
GO:0003382	48	18	8.18e-06	0.00010725	epithelial cell morphogenesis
GO:0006805	165	41	8.27e-06	0.000108312	xenobiotic metabolic process
GO:0001701	350	72	9.06e-06	0.000118249	in utero embryonic development
GO:2000377	138	36	9.06e-06	0.000118249	regulation of reactive oxygen species metabolic process
GO:0050905	101	29	9.07e-06	0.000118249	neuromuscular process
GO:0003281	44	17	9.11e-06	0.000118618	ventricular septum development
GO:0045665	149	38	9.17e-06	0.000119176	negative regulation of neuron differentiation
GO:0016358	81	25	9.27e-06	0.000120274	dendrite development
GO:0021510	96	28	9.28e-06	0.000120274	spinal cord development
GO:0055067	91	27	9.39e-06	0.000121598	monovalent inorganic cation homeostasis
GO:0003170	28	13	9.68e-06	0.000125032	heart valve development
GO:0001894	166	41	9.69e-06	0.000125032	tissue homeostasis
GO:0006979	326	68	9.83e-06	0.000126707	response to oxidative stress
GO:0060491	112	31	1.03e-05	0.000132668	regulation of cell projection assembly
GO:0010863	67	22	1.04e-05	0.000134158	positive regulation of phospholipase C activity
GO:0035725	128	34	1.05e-05	0.000134158	sodium ion transmembrane transport
GO:0050804	236	53	1.08e-05	0.000137955	modulation of synaptic transmission
GO:0006936	201	47	1.09e-05	0.000139927	muscle contraction
GO:0021536	72	23	1.11e-05	0.000141696	diencephalon development
GO:0042730	21	11	1.11e-05	0.000141696	fibrinolysis
GO:0055023	21	11	1.11e-05	0.000141696	positive regulation of cardiac muscle tissue growth
GO:0003151	58	20	1.14e-05	0.000145327	outflow tract morphogenesis
GO:0060350	58	20	1.14e-05	0.000145327	endochondral bone morphogenesis
GO:0090130	77	24	1.15e-05	0.000146468	tissue migration
GO:0010517	92	27	1.17e-05	0.000148372	regulation of phospholipase activity
GO:0010771	92	27	1.17e-05	0.000148372	negative regulation of cell morphogenesis involved in differentiation
GO:0090100	92	27	1.17e-05	0.000148372	positive regulation of transmembrane receptor protein serine/threonine kinase signaling pathway
GO:0010518	82	25	1.18e-05	0.000148645	positive regulation of phospholipase activity
GO:1903510	118	32	1.19e-05	0.000149466	mucopolysaccharide metabolic process
GO:0031223	9	7	1.28e-05	0.000161004	auditory behavior
GO:0032330	45	17	1.3e-05	0.000162869	regulation of chondrocyte differentiation
GO:0070372	191	45	1.36e-05	0.000170471	regulation of ERK1 and ERK2 cascade
GO:0032231	68	22	1.36e-05	0.000171072	regulation of actin filament bundle assembly
GO:0021871	25	12	1.4e-05	0.000175211	forebrain regionalization
GO:0031290	18	10	1.43e-05	0.000178154	retinal ganglion cell axon guidance
GO:2000463	18	10	1.43e-05	0.000178154	positive regulation of excitatory postsynaptic potential
GO:2000647	18	10	1.43e-05	0.000178154	negative regulation of stem cell proliferation
GO:0031100	73	23	1.43e-05	0.000178293	organ regeneration
GO:0021761	93	27	1.46e-05	0.000181581	limbic system development
GO:0050865	399	79	1.48e-05	0.000183321	regulation of cell activation
GO:0052547	374	75	1.52e-05	0.000188778	regulation of peptidase activity
GO:0071466	169	41	1.54e-05	0.000190352	cellular response to xenobiotic stimulus
GO:0002067	37	15	1.54e-05	0.00019039	glandular epithelial cell differentiation
GO:0032570	37	15	1.54e-05	0.00019039	response to progesterone
GO:0034097	588	108	1.54e-05	0.00019039	response to cytokine
GO:0061337	50	18	1.58e-05	0.000194664	cardiac conduction
GO:0021772	33	14	1.59e-05	0.000195287	olfactory bulb development
GO:0061005	33	14	1.59e-05	0.000195287	cell differentiation involved in kidney development
GO:0086001	33	14	1.59e-05	0.000195287	cardiac muscle cell action potential
GO:0051099	109	30	1.6e-05	0.000196448	positive regulation of binding
GO:0043549	682	122	1.61e-05	0.000196601	regulation of kinase activity
GO:0006639	104	29	1.68e-05	0.000205235	acylglycerol metabolic process
GO:0045834	104	29	1.68e-05	0.000205235	positive regulation of lipid metabolic process
GO:0010644	15	9	1.69e-05	0.000205697	cell communication by electrical coupling
GO:0007638	12	8	1.72e-05	0.000208762	mechanosensory behavior
GO:0050855	12	8	1.72e-05	0.000208762	regulation of B cell receptor signaling pathway
GO:0006641	99	28	1.75e-05	0.000212524	triglyceride metabolic process
GO:0050900	228	51	1.75e-05	0.000212524	leukocyte migration
GO:1900274	69	22	1.77e-05	0.000214279	regulation of phospholipase C activity
GO:0002685	131	34	1.78e-05	0.000215433	regulation of leukocyte migration
GO:0060393	55	19	1.83e-05	0.000220609	regulation of pathway-restricted SMAD protein phosphorylation
GO:0098773	79	24	1.87e-05	0.000225223	skin epidermis development
GO:0006955	1203	197	1.89e-05	0.000227063	immune response
GO:0070588	126	33	1.92e-05	0.000231174	calcium ion transmembrane transport
GO:0032880	848	146	1.94e-05	0.000232757	regulation of protein localization
GO:0006633	110	30	1.95e-05	0.000233091	fatty acid biosynthetic process
GO:0060191	110	30	1.95e-05	0.000233091	regulation of lipase activity
GO:0003081	22	11	1.97e-05	0.000236026	regulation of systemic arterial blood pressure by renin-angiotensin
GO:0051347	532	99	2.01e-05	0.000239638	positive regulation of transferase activity
GO:0009799	105	29	2.05e-05	0.000244428	specification of symmetry
GO:0032233	42	16	2.05e-05	0.000244428	positive regulation of actin filament bundle assembly
GO:0007565	171	41	2.07e-05	0.000246203	female pregnancy
GO:0032412	171	41	2.07e-05	0.000246203	regulation of ion transmembrane transporter activity
GO:0046887	100	28	2.15e-05	0.000254911	positive regulation of hormone secretion
GO:0021879	51	18	2.16e-05	0.000256106	forebrain neuron differentiation
GO:0060415	65	21	2.18e-05	0.000257926	muscle tissue morphogenesis
GO:0060193	95	27	2.23e-05	0.000263814	positive regulation of lipase activity
GO:0061383	38	15	2.26e-05	0.000265606	trabecula morphogenesis
GO:0051890	7	6	2.26e-05	0.000265606	regulation of cardioblast differentiation
GO:0060526	7	6	2.26e-05	0.000265606	prostate glandular acinus morphogenesis
GO:0060527	7	6	2.26e-05	0.000265606	prostate epithelial cord arborization involved in prostate glandular acinus morphogenesis
GO:0090132	70	22	2.28e-05	0.000267987	epithelium migration
GO:0048520	127	33	2.29e-05	0.000268854	positive regulation of behavior
GO:0070306	26	12	2.31e-05	0.00027007	lens fiber cell differentiation
GO:0001990	34	14	2.4e-05	0.000279841	regulation of systemic arterial blood pressure by hormone
GO:0030501	34	14	2.4e-05	0.000279841	positive regulation of bone mineralization
GO:0048048	34	14	2.4e-05	0.000279841	embryonic eye morphogenesis
GO:0015698	122	32	2.47e-05	0.000288061	inorganic anion transport
GO:0003229	47	17	2.52e-05	0.000293482	ventricular cardiac muscle tissue development
GO:0048871	255	55	2.53e-05	0.000293835	multicellular organismal homeostasis
GO:0009584	101	28	2.63e-05	0.00030465	detection of visible light
GO:0043393	150	37	2.65e-05	0.000307635	regulation of protein binding
GO:0080134	1295	209	2.67e-05	0.000308184	regulation of response to stress
GO:0060840	61	20	2.67e-05	0.000308184	artery development
GO:1901888	61	20	2.67e-05	0.000308184	regulation of cell junction assembly
GO:0060571	19	10	2.68e-05	0.000308778	morphogenesis of an epithelial fold
GO:0060850	19	10	2.68e-05	0.000308778	regulation of transcription involved in cell fate commitment
GO:0032386	536	99	2.74e-05	0.000314988	regulation of intracellular transport
GO:0051650	173	41	2.77e-05	0.000318669	establishment of vesicle localization
GO:0051279	66	21	2.83e-05	0.000324307	regulation of release of sequestered calcium ion into cytosol
GO:0022617	112	30	2.84e-05	0.000324933	extracellular matrix disassembly
GO:0042303	91	26	2.84e-05	0.000324933	molting cycle
GO:0042633	91	26	2.84e-05	0.000324933	hair cycle
GO:0043535	43	16	2.89e-05	0.000330382	regulation of blood vessel endothelial cell migration
GO:0021563	5	5	2.92e-05	0.000332636	glossopharyngeal nerve development
GO:0014032	52	18	2.93e-05	0.000333107	neural crest cell development
GO:0048469	134	34	2.97e-05	0.000337473	cell maturation
GO:0009416	318	65	2.97e-05	0.000337473	response to light stimulus
GO:0002250	151	37	3.1e-05	0.000351837	adaptive immune response
GO:0003044	39	15	3.25e-05	0.000368121	regulation of systemic arterial blood pressure mediated by a chemical signal
GO:0071900	408	79	3.34e-05	0.000377956	regulation of protein serine/threonine kinase activity
GO:0048333	23	11	3.36e-05	0.000379683	mesodermal cell differentiation
GO:0046460	48	17	3.46e-05	0.000389753	neutral lipid biosynthetic process
GO:0046463	48	17	3.46e-05	0.000389753	acylglycerol biosynthetic process
GO:0060563	62	20	3.48e-05	0.000392354	neuroepithelial cell differentiation
GO:0003014	92	26	3.5e-05	0.000393638	renal system process
GO:0001933	326	66	3.54e-05	0.000396549	negative regulation of protein phosphorylation
GO:0021988	35	14	3.54e-05	0.000396549	olfactory lobe development
GO:0048645	35	14	3.54e-05	0.000396549	organ formation
GO:0086065	35	14	3.54e-05	0.000396549	cell communication involved in cardiac conduction
GO:0050921	108	29	3.65e-05	0.000407539	positive regulation of chemotaxis
GO:0003211	10	7	3.8e-05	0.000423082	cardiac ventricle formation
GO:0042482	10	7	3.8e-05	0.000423082	positive regulation of odontogenesis
GO:0060462	10	7	3.8e-05	0.000423082	lung lobe development
GO:0061140	10	7	3.8e-05	0.000423082	lung secretory cell differentiation
GO:0043547	455	86	3.85e-05	0.000427844	positive regulation of GTPase activity
GO:1901135	929	156	3.9e-05	0.000432902	carbohydrate derivative metabolic process
GO:1903531	164	39	3.96e-05	0.000439243	negative regulation of secretion by cell
GO:0036303	13	8	3.98e-05	0.000439924	lymph vessel morphogenesis
GO:0086064	13	8	3.98e-05	0.000439924	cell communication by electrical coupling involved in cardiac conduction
GO:0050886	44	16	4.03e-05	0.000444644	endocrine process
GO:0032269	888	150	4.06e-05	0.000447325	negative regulation of cellular protein metabolic process
GO:0051640	334	67	4.19e-05	0.000461012	organelle localization
GO:0051604	254	54	4.52e-05	0.000496757	protein maturation
GO:0032147	291	60	4.54e-05	0.00049889	activation of protein kinase activity
GO:0050673	83	24	4.6e-05	0.000503578	epithelial cell proliferation
GO:0006584	40	15	4.61e-05	0.000503578	catecholamine metabolic process
GO:0009712	40	15	4.61e-05	0.000503578	catechol-containing compound metabolic process
GO:0042312	40	15	4.61e-05	0.000503578	regulation of vasodilation
GO:0002526	68	21	4.66e-05	0.00050691	acute inflammatory response
GO:0010631	68	21	4.66e-05	0.00050691	epithelial cell migration
GO:0009855	104	28	4.68e-05	0.00050691	determination of bilateral symmetry
GO:0001942	78	23	4.69e-05	0.00050691	hair follicle development
GO:0022404	78	23	4.69e-05	0.00050691	molting cycle process
GO:0022405	78	23	4.69e-05	0.00050691	hair cycle process
GO:0045844	49	17	4.69e-05	0.00050691	positive regulation of striated muscle tissue development
GO:0048636	49	17	4.69e-05	0.00050691	positive regulation of muscle organ development
GO:1901863	49	17	4.69e-05	0.00050691	positive regulation of muscle tissue development
GO:0045932	20	10	4.77e-05	0.000514288	negative regulation of muscle contraction
GO:0071526	20	10	4.77e-05	0.000514288	semaphorin-plexin signaling pathway
GO:0006631	267	56	4.9e-05	0.000528447	fatty acid metabolic process
GO:0002697	374	73	4.99e-05	0.000536737	regulation of immune effector process
GO:0009101	336	67	5.07e-05	0.000545524	glycoprotein biosynthetic process
GO:0003254	36	14	5.14e-05	0.000550722	regulation of membrane depolarization
GO:0051145	36	14	5.14e-05	0.000550722	smooth muscle cell differentiation
GO:0070169	36	14	5.14e-05	0.000550722	positive regulation of biomineral tissue development
GO:0033043	1011	167	5.16e-05	0.000552366	regulation of organelle organization
GO:0055008	54	18	5.2e-05	0.000556236	cardiac muscle tissue morphogenesis
GO:0007586	110	29	5.26e-05	0.000561634	digestion
GO:0009798	89	25	5.49e-05	0.000584942	axis specification
GO:0098815	24	11	5.51e-05	0.000586691	modulation of excitatory postsynaptic potential
GO:0015908	45	16	5.53e-05	0.000588831	fatty acid transport
GO:0008038	32	13	5.55e-05	0.000588984	neuron recognition
GO:0014014	32	13	5.55e-05	0.000588984	negative regulation of gliogenesis
GO:0071902	262	55	5.56e-05	0.000588984	positive regulation of protein serine/threonine kinase activity
GO:0007416	59	19	5.58e-05	0.000589025	synapse assembly
GO:0046717	59	19	5.58e-05	0.000589025	acid secretion
GO:0072089	59	19	5.58e-05	0.000589025	stem cell proliferation
GO:0051928	105	28	5.64e-05	0.000595074	positive regulation of calcium ion transport
GO:0010717	64	20	5.81e-05	0.000611588	regulation of epithelial to mesenchymal transition
GO:0061035	64	20	5.81e-05	0.000611588	regulation of cartilage development
GO:0043271	116	30	5.82e-05	0.000611715	negative regulation of ion transport
GO:0031016	79	23	5.84e-05	0.000613628	pancreas development
GO:1902580	777	133	5.94e-05	0.000622976	single-organism cellular localization
GO:0052548	357	70	6.08e-05	0.000636684	regulation of endopeptidase activity
GO:0002066	50	17	6.29e-05	0.000657997	columnar/cuboidal epithelial cell development
GO:0001676	95	26	6.37e-05	0.000666491	long-chain fatty acid metabolic process
GO:0021915	156	37	6.55e-05	0.000684116	neural tube development
GO:0030099	191	43	6.58e-05	0.000686308	myeloid cell differentiation
GO:0016485	233	50	6.61e-05	0.000688688	protein processing
GO:0046661	139	34	6.62e-05	0.000688877	male sex differentiation
GO:0051056	209	46	6.71e-05	0.000696792	regulation of small GTPase mediated signal transduction
GO:0035282	90	25	6.71e-05	0.000696792	segmentation
GO:0001541	55	18	6.85e-05	0.000710031	ovarian follicle development
GO:0002684	759	130	6.97e-05	0.000721671	positive regulation of immune system process
GO:0006897	469	87	7e-05	0.000723952	endocytosis
GO:0051492	60	19	7.22e-05	0.00074616	regulation of stress fiber assembly
GO:0042326	359	70	7.28e-05	0.000751852	negative regulation of phosphorylation
GO:0046777	186	42	7.4e-05	0.000762721	protein autophosphorylation
GO:0055007	75	22	7.41e-05	0.000762821	cardiac muscle cell differentiation
GO:0001570	65	20	7.42e-05	0.000762821	vasculogenesis
GO:0061351	65	20	7.42e-05	0.000762821	neural precursor cell proliferation
GO:0072593	112	29	7.49e-05	0.000769194	reactive oxygen species metabolic process
GO:0021517	46	16	7.52e-05	0.000769874	ventral spinal cord development
GO:0048286	46	16	7.52e-05	0.000769874	lung alveolus development
GO:0044703	830	140	7.8e-05	0.000797538	multi-organism reproductive process
GO:0021796	8	6	8.08e-05	0.000823704	cerebral cortex regionalization
GO:0060592	8	6	8.08e-05	0.000823704	mammary gland formation
GO:0060713	21	10	8.09e-05	0.000823704	labyrinthine layer morphogenesis
GO:0090075	21	10	8.09e-05	0.000823704	relaxation of muscle
GO:0031345	107	28	8.1e-05	0.000823704	negative regulation of cell projection organization
GO:0050727	241	51	8.2e-05	0.000833032	regulation of inflammatory response
GO:0021978	14	8	8.27e-05	0.000836149	telencephalon regionalization
GO:0042487	14	8	8.27e-05	0.000836149	regulation of odontogenesis of dentin-containing tooth
GO:0048537	14	8	8.27e-05	0.000836149	mucosal-associated lymphoid tissue development
GO:0048541	14	8	8.27e-05	0.000836149	Peyer's patch development
GO:0071625	14	8	8.27e-05	0.000836149	vocalization behavior
GO:0043542	51	17	8.35e-05	0.000842755	endothelial cell migration
GO:0006575	193	43	8.49e-05	0.000854645	cellular modified amino acid metabolic process
GO:0022409	193	43	8.49e-05	0.000854645	positive regulation of cell-cell adhesion
GO:0048592	135	33	8.53e-05	0.000857116	eye morphogenesis
GO:0042110	211	46	8.54e-05	0.000857116	T cell activation
GO:0070489	211	46	8.54e-05	0.000857116	T cell aggregation
GO:0019228	29	12	8.66e-05	0.000866639	neuronal action potential
GO:0021846	29	12	8.66e-05	0.000866639	cell proliferation in forebrain
GO:0050650	29	12	8.66e-05	0.000866639	chondroitin sulfate proteoglycan biosynthetic process
GO:0098661	102	27	8.71e-05	0.0008693	inorganic anion transmembrane transport
GO:0007015	158	37	8.71e-05	0.0008693	actin filament organization
GO:0003179	25	11	8.74e-05	0.0008693	heart valve morphogenesis
GO:0030206	25	11	8.74e-05	0.0008693	chondroitin sulfate biosynthetic process
GO:0060441	25	11	8.74e-05	0.0008693	epithelial tube branching involved in lung morphogenesis
GO:1902930	42	15	8.87e-05	0.000881635	regulation of alcohol biosynthetic process
GO:0046890	113	29	8.9e-05	0.000883789	regulation of lipid biosynthetic process
GO:0007159	248	52	9.01e-05	0.00089404	leukocyte cell-cell adhesion
GO:0009314	433	81	9.16e-05	0.000907369	response to radiation
GO:1901565	298	60	9.21e-05	0.000911384	organonitrogen compound catabolic process
GO:0033555	76	22	9.22e-05	0.000911803	multicellular organismal response to stress
GO:0050714	176	40	9.33e-05	0.000918932	positive regulation of protein secretion
GO:0001710	11	7	9.34e-05	0.000918932	mesodermal cell fate commitment
GO:0002016	11	7	9.34e-05	0.000918932	regulation of blood volume by renin-angiotensin
GO:0061430	11	7	9.34e-05	0.000918932	bone trabecula morphogenesis
GO:0048644	71	21	9.39e-05	0.00092038	muscle organ morphogenesis
GO:0070613	71	21	9.39e-05	0.00092038	regulation of protein processing
GO:1903317	71	21	9.39e-05	0.00092038	regulation of protein maturation
GO:2000177	71	21	9.39e-05	0.00092038	regulation of neural precursor cell proliferation
GO:0016525	66	20	9.42e-05	0.000922216	negative regulation of angiogenesis
GO:0050953	200	44	9.64e-05	0.000943035	sensory perception of light stimulus
GO:0090066	324	64	9.84e-05	0.000961603	regulation of anatomical structure size
GO:0051259	382	73	0.000100458	0.000980279	protein oligomerization
GO:0048813	47	16	0.000100938	0.000983903	dendrite morphogenesis
GO:0015909	38	14	0.000102892	0.0010008	long-chain fatty acid transport
GO:1903727	38	14	0.000102892	0.0010008	positive regulation of phospholipid metabolic process
GO:0006813	142	34	0.00010414	0.00101185	potassium ion transport
GO:0048593	103	27	0.000104276	0.00101209	camera-type eye morphogenesis
GO:0046486	293	59	0.00010453	0.00101348	glycerolipid metabolic process
GO:0007631	87	24	0.000104846	0.00101437	feeding behavior
GO:0045638	87	24	0.000104846	0.00101437	negative regulation of myeloid cell differentiation
GO:0070486	219	47	0.000107378	0.00103776	leukocyte aggregation
GO:0071593	213	46	0.00010815	0.00104411	lymphocyte aggregation
GO:0051153	82	23	0.000109929	0.00106016	regulation of striated muscle cell differentiation
GO:0045598	98	26	0.000112113	0.00108007	regulation of fat cell differentiation
GO:0007519	120	30	0.00011368	0.00109284	skeletal muscle tissue development
GO:0031638	120	30	0.00011368	0.00109284	zymogen activation
GO:0003171	18	9	0.000115559	0.00110505	atrioventricular valve development
GO:0030878	18	9	0.000115559	0.00110505	thyroid gland development
GO:0032332	18	9	0.000115559	0.00110505	positive regulation of chondrocyte differentiation
GO:1903859	18	9	0.000115559	0.00110505	regulation of dendrite extension
GO:1903861	18	9	0.000115559	0.00110505	positive regulation of dendrite extension
GO:0002028	72	21	0.000117261	0.00111779	regulation of sodium ion transport
GO:0007043	72	21	0.000117261	0.00111779	cell-cell junction assembly
GO:1901343	72	21	0.000117261	0.00111779	negative regulation of vasculature development
GO:2000648	67	20	0.000118799	0.00113127	positive regulation of stem cell proliferation
GO:1901605	220	47	0.000120412	0.00114543	alpha-amino acid metabolic process
GO:0048701	43	15	0.00012071	0.00114706	embryonic cranial skeleton morphogenesis
GO:0007601	196	43	0.000122928	0.00116692	visual perception
GO:0007602	104	27	0.000124421	0.00117985	phototransduction
GO:0021955	30	12	0.000128141	0.00121259	central nervous system neuron axonogenesis
GO:0050922	30	12	0.000128141	0.00121259	negative regulation of chemotaxis
GO:0010719	22	10	0.000131832	0.00124493	negative regulation of epithelial to mesenchymal transition
GO:0015012	22	10	0.000131832	0.00124493	heparan sulfate proteoglycan biosynthetic process
GO:0010575	26	11	0.000134512	0.00126497	positive regulation of vascular endothelial growth factor production
GO:0040036	26	11	0.000134512	0.00126497	regulation of fibroblast growth factor receptor signaling pathway
GO:0042481	26	11	0.000134512	0.00126497	regulation of odontogenesis
GO:0048596	26	11	0.000134512	0.00126497	embryonic camera-type eye morphogenesis
GO:0006140	197	43	0.000138703	0.00130303	regulation of nucleotide metabolic process
GO:0035987	39	14	0.000142316	0.00133559	endodermal cell differentiation
GO:0045685	53	17	0.000143178	0.0013423	regulation of glial cell differentiation
GO:0071300	73	21	0.000145598	0.00136358	cellular response to retinoic acid
GO:0071417	459	84	0.000148347	0.00138788	cellular response to organonitrogen compound
GO:2000181	68	20	0.000148894	0.00139157	negative regulation of blood vessel morphogenesis
GO:0002088	63	19	0.000149983	0.00139887	lens development in camera-type eye
GO:0060333	63	19	0.000149983	0.00139887	interferon-gamma-mediated signaling pathway
GO:1904062	162	37	0.000150696	0.00140408	regulation of cation transmembrane transport
GO:0071345	493	89	0.000156403	0.00145243	cellular response to cytokine stimulus
GO:1900542	192	42	0.000156669	0.00145243	regulation of purine nucleotide metabolic process
GO:0042297	6	5	0.000157006	0.00145243	vocal learning
GO:0098596	6	5	0.000157006	0.00145243	imitative learning
GO:0098597	6	5	0.000157006	0.00145243	observational learning
GO:0098598	6	5	0.000157006	0.00145243	learned vocalization behavior or vocal learning
GO:1902913	6	5	0.000157006	0.00145243	positive regulation of neuroepithelial cell differentiation
GO:0010092	15	8	0.000158	0.00145717	specification of organ identity
GO:0060579	15	8	0.000158	0.00145717	ventral spinal cord interneuron fate commitment
GO:0060581	15	8	0.000158	0.00145717	cell fate commitment involved in pattern specification
GO:1901137	574	101	0.000159127	0.00146607	carbohydrate derivative biosynthetic process
GO:0001885	44	15	0.000162314	0.00149089	endothelial cell development
GO:0046632	44	15	0.000162314	0.00149089	alpha-beta T cell differentiation
GO:0048806	44	15	0.000162314	0.00149089	genitalia development
GO:0007157	35	13	0.000164645	0.0015062	heterophilic cell-cell adhesion via plasma membrane cell adhesion molecules
GO:0008347	35	13	0.000164645	0.0015062	glial cell migration
GO:0021522	35	13	0.000164645	0.0015062	spinal cord motor neuron differentiation
GO:0060428	35	13	0.000164645	0.0015062	lung epithelium development
GO:0008202	223	47	0.000168577	0.00154062	steroid metabolic process
GO:0060326	157	36	0.000169056	0.00154344	cell chemotaxis
GO:0051222	395	74	0.000171901	0.00156784	positive regulation of protein transport
GO:0002694	369	70	0.000173253	0.00157859	regulation of leukocyte activation
GO:0006898	187	41	0.000176931	0.00161048	receptor-mediated endocytosis
GO:0006801	31	12	0.000185605	0.00168605	superoxide metabolic process
GO:0050853	31	12	0.000185605	0.00168605	B cell receptor signaling pathway
GO:0003018	90	24	0.000185892	0.00168697	vascular process in circulatory system
GO:0009791	101	26	0.000190889	0.00172886	post-embryonic development
GO:0034764	101	26	0.000190889	0.00172886	positive regulation of transmembrane transport
GO:0030802	129	31	0.000191784	0.00173524	regulation of cyclic nucleotide biosynthetic process
GO:0021983	40	14	0.000194147	0.00175487	pituitary gland development
GO:0002027	85	23	0.000198394	0.00179003	regulation of heart rate
GO:0061024	805	134	0.000199372	0.00179003	membrane organization
GO:0045637	182	40	0.000199774	0.00179003	regulation of myeloid cell differentiation
GO:0003323	12	7	0.00020001	0.00179003	type B pancreatic cell development
GO:0006883	12	7	0.00020001	0.00179003	cellular sodium ion homeostasis
GO:0021554	12	7	0.00020001	0.00179003	optic nerve development
GO:0033240	12	7	0.00020001	0.00179003	positive regulation of cellular amine metabolic process
GO:0060525	12	7	0.00020001	0.00179003	prostate glandular acinus development
GO:0060900	12	7	0.00020001	0.00179003	embryonic camera-type eye formation
GO:1900121	12	7	0.00020001	0.00179003	negative regulation of receptor binding
GO:0030325	27	11	0.000201664	0.00180128	adrenal gland development
GO:0035336	27	11	0.000201664	0.00180128	long-chain fatty-acyl-CoA metabolic process
GO:0030595	96	25	0.000206895	0.00184162	leukocyte chemotaxis
GO:0007214	23	10	0.000207398	0.00184162	gamma-aminobutyric acid signaling pathway
GO:0055078	23	10	0.000207398	0.00184162	sodium ion homeostasis
GO:0060343	23	10	0.000207398	0.00184162	trabecula formation
GO:0060795	23	10	0.000207398	0.00184162	cell fate commitment involved in formation of primary germ layer
GO:2000826	23	10	0.000207398	0.00184162	regulation of heart morphogenesis
GO:0001956	9	6	0.000216874	0.00190926	positive regulation of neurotransmitter secretion
GO:0021684	9	6	0.000216874	0.00190926	cerebellar granular layer formation
GO:0021707	9	6	0.000216874	0.00190926	cerebellar granule cell differentiation
GO:0030007	9	6	0.000216874	0.00190926	cellular potassium ion homeostasis
GO:0048845	9	6	0.000216874	0.00190926	venous blood vessel morphogenesis
GO:0060433	9	6	0.000216874	0.00190926	bronchus development
GO:0060463	9	6	0.000216874	0.00190926	lung lobe morphogenesis
GO:0097105	9	6	0.000216874	0.00190926	presynaptic membrane assembly
GO:0030799	153	35	0.000216909	0.00190926	regulation of cyclic nucleotide metabolic process
GO:0000302	171	38	0.000224697	0.00197589	response to reactive oxygen species
GO:0045843	36	13	0.000228653	0.00200292	negative regulation of striated muscle tissue development
GO:0051489	36	13	0.000228653	0.00200292	regulation of filopodium assembly
GO:0051496	36	13	0.000228653	0.00200292	positive regulation of stress fiber assembly
GO:0071825	36	13	0.000228653	0.00200292	protein-lipid complex subunit organization
GO:0034332	70	20	0.000229794	0.00201097	adherens junction organization
GO:0006663	4	4	0.000235683	0.00204086	platelet activating factor biosynthetic process
GO:0021615	4	4	0.000235683	0.00204086	glossopharyngeal nerve morphogenesis
GO:0044254	4	4	0.000235683	0.00204086	multicellular organismal protein catabolic process
GO:0044256	4	4	0.000235683	0.00204086	protein digestion
GO:0044266	4	4	0.000235683	0.00204086	multicellular organismal macromolecule catabolic process
GO:0050923	4	4	0.000235683	0.00204086	regulation of negative chemotaxis
GO:0060482	4	4	0.000235683	0.00204086	lobar bronchus development
GO:0070294	4	4	0.000235683	0.00204086	renal sodium ion absorption
GO:1901490	4	4	0.000235683	0.00204086	regulation of lymphangiogenesis
GO:1903596	4	4	0.000235683	0.00204086	regulation of gap junction assembly
GO:1990709	4	4	0.000235683	0.00204086	presynaptic active zone organization
GO:0031347	683	116	0.000236664	0.0020474	regulation of defense response
GO:0019722	86	23	0.000239463	0.00206964	calcium-mediated signaling
GO:0090101	108	27	0.0002442	0.00210858	negative regulation of transmembrane receptor protein serine/threonine kinase signaling pathway
GO:1903706	302	59	0.000244501	0.00210917	regulation of hemopoiesis
GO:1901699	500	89	0.000256106	0.00220718	cellular response to nitrogen compound
GO:0071804	131	31	0.000257271	0.00221302	cellular potassium ion transport
GO:0071805	131	31	0.000257271	0.00221302	potassium ion transmembrane transport
GO:0030111	284	56	0.000271574	0.00233384	regulation of Wnt signaling pathway
GO:0003309	16	8	0.000281663	0.0024046	type B pancreatic cell differentiation
GO:0010544	16	8	0.000281663	0.0024046	negative regulation of platelet activation
GO:0021514	16	8	0.000281663	0.0024046	ventral spinal cord interneuron differentiation
GO:0035883	16	8	0.000281663	0.0024046	enteroendocrine cell differentiation
GO:0055075	16	8	0.000281663	0.0024046	potassium ion homeostasis
GO:0060644	16	8	0.000281663	0.0024046	mammary gland epithelial cell differentiation
GO:0072498	16	8	0.000281663	0.0024046	embryonic skeletal joint development
GO:0021782	71	20	0.00028308	0.00241216	glial cell development
GO:0090002	71	20	0.00028308	0.00241216	establishment of protein localization to plasma membrane
GO:0019432	46	15	0.000283845	0.00241641	triglyceride biosynthetic process
GO:0001819	336	64	0.000285987	0.00243236	positive regulation of cytokine production
GO:0048010	109	27	0.000286826	0.00243721	vascular endothelial growth factor receptor signaling pathway
GO:0007368	98	25	0.00029234	0.00248174	determination of left/right symmetry
GO:0050880	66	19	0.000293461	0.00248893	regulation of blood vessel size
GO:0017145	28	11	0.000295135	0.00249613	stem cell division
GO:0021799	28	11	0.000295135	0.00249613	cerebral cortex radially oriented cell migration
GO:0090218	28	11	0.000295135	0.00249613	positive regulation of lipid kinase activity
GO:0060324	51	16	0.000296785	0.00250672	face development
GO:0070374	132	31	0.000296939	0.00250672	positive regulation of ERK1 and ERK2 cascade
GO:0042733	61	18	0.000300096	0.00252866	embryonic digit morphogenesis
GO:0071322	61	18	0.000300096	0.00252866	cellular response to carbohydrate stimulus
GO:0048609	701	118	0.000301092	0.0025347	multicellular organismal reproductive process
GO:0043279	115	28	0.000303856	0.0025556	response to alkaloid
GO:0051338	820	135	0.000306114	0.00257221	regulation of transferase activity
GO:0009914	82	22	0.000308561	0.00259037	hormone transport
GO:0051147	144	33	0.000312449	0.00261871	regulation of muscle cell differentiation
GO:0014910	37	13	0.000312802	0.00261871	regulation of smooth muscle cell migration
GO:1901862	37	13	0.000312802	0.00261871	negative regulation of muscle tissue development
GO:0034367	24	10	0.000316196	0.00263611	macromolecular complex remodeling
GO:0034368	24	10	0.000316196	0.00263611	protein-lipid complex remodeling
GO:0034369	24	10	0.000316196	0.00263611	plasma lipoprotein particle remodeling
GO:0045686	24	10	0.000316196	0.00263611	negative regulation of glial cell differentiation
GO:0023019	20	9	0.000316334	0.00263611	signal transduction involved in regulation of gene expression
GO:0050866	150	34	0.000317744	0.00264301	negative regulation of cell activation
GO:0051495	150	34	0.000317744	0.00264301	positive regulation of cytoskeleton organization
GO:0044243	77	21	0.000328501	0.00272999	multicellular organismal catabolic process
GO:0050776	745	124	0.000341251	0.00283336	regulation of immune response
GO:0035050	72	20	0.000346857	0.00287726	embryonic heart tube development
GO:0007173	199	42	0.00035254	0.00292174	epidermal growth factor receptor signaling pathway
GO:0001889	116	28	0.000353885	0.00293021	liver development
GO:0035150	67	19	0.000362598	0.00299962	regulation of tube size
GO:0010765	33	12	0.000367921	0.00303259	positive regulation of sodium ion transport
GO:0035337	33	12	0.000367921	0.00303259	fatty-acyl-CoA metabolic process
GO:0046189	33	12	0.000367921	0.00303259	phenol-containing compound biosynthetic process
GO:0071827	33	12	0.000367921	0.00303259	plasma lipoprotein particle organization
GO:0001658	47	15	0.000369583	0.00304353	branching involved in ureteric bud morphogenesis
GO:0031644	62	18	0.000374439	0.00308072	regulation of neurological system process
GO:0032504	719	120	0.000378901	0.00311461	multicellular organism reproduction
GO:0090183	52	16	0.000379878	0.00311981	regulation of kidney development
GO:0043086	768	127	0.00038068	0.00312357	negative regulation of catalytic activity
GO:0001838	128	30	0.000382304	0.00313124	embryonic epithelial tube formation
GO:1903707	128	30	0.000382304	0.00313124	negative regulation of hemopoiesis
GO:0010758	13	7	0.000386922	0.00314634	regulation of macrophage chemotaxis
GO:0021520	13	7	0.000386922	0.00314634	spinal cord motor neuron cell fate specification
GO:0021889	13	7	0.000386922	0.00314634	olfactory bulb interneuron differentiation
GO:0040037	13	7	0.000386922	0.00314634	negative regulation of fibroblast growth factor receptor signaling pathway
GO:0051590	13	7	0.000386922	0.00314634	positive regulation of neurotransmitter transport
GO:0060272	13	7	0.000386922	0.00314634	embryonic skeletal joint morphogenesis
GO:0071675	13	7	0.000386922	0.00314634	regulation of mononuclear cell migration
GO:0090330	13	7	0.000386922	0.00314634	regulation of platelet aggregation
GO:0030808	134	31	0.000392901	0.00318924	regulation of nucleotide biosynthetic process
GO:1900371	134	31	0.000392901	0.00318924	regulation of purine nucleotide biosynthetic process
GO:0032846	146	33	0.000407482	0.00330464	positive regulation of homeostatic process
GO:0015748	89	23	0.000410952	0.00332388	organophosphate ester transport
GO:0044236	89	23	0.000410952	0.00332388	multicellular organismal metabolic process
GO:0048771	89	23	0.000410952	0.00332388	tissue remodeling
GO:0010464	38	13	0.000421955	0.00339961	regulation of mesenchymal cell proliferation
GO:0031076	38	13	0.000421955	0.00339961	embryonic camera-type eye development
GO:0048635	38	13	0.000421955	0.00339961	negative regulation of muscle organ development
GO:0051385	29	11	0.000422563	0.00339961	response to mineralocorticoid
GO:0060079	29	11	0.000422563	0.00339961	excitatory postsynaptic potential
GO:0061036	29	11	0.000422563	0.00339961	positive regulation of cartilage development
GO:1903649	420	76	0.000423808	0.00340661	regulation of cytoplasmic transport
GO:0044259	84	22	0.000445055	0.00357422	multicellular organismal macromolecule metabolic process
GO:0034767	95	24	0.000446828	0.00358529	positive regulation of ion transmembrane transport
GO:0002703	135	31	0.000450461	0.00361125	regulation of leukocyte mediated immunity
GO:0006939	43	14	0.000457468	0.00366095	smooth muscle contraction
GO:0010862	43	14	0.000457468	0.00366095	positive regulation of pathway-restricted SMAD protein phosphorylation
GO:0044802	646	109	0.000460128	0.003679	single-organism membrane organization
GO:2001236	153	34	0.000467431	0.00372498	regulation of extrinsic apoptotic signaling pathway
GO:0001941	25	10	0.000468752	0.00372498	postsynaptic membrane organization
GO:0031102	25	10	0.000468752	0.00372498	neuron projection regeneration
GO:0045992	25	10	0.000468752	0.00372498	negative regulation of embryonic development
GO:0060384	25	10	0.000468752	0.00372498	innervation
GO:0060669	25	10	0.000468752	0.00372498	embryonic placenta morphogenesis
GO:0072378	25	10	0.000468752	0.00372498	blood coagulation, fibrin clot formation
GO:0031103	17	8	0.000474319	0.00375606	axon regeneration
GO:0045956	17	8	0.000474319	0.00375606	positive regulation of calcium ion-dependent exocytosis
GO:0048532	17	8	0.000474319	0.00375606	anatomical structure arrangement
GO:0060039	17	8	0.000474319	0.00375606	pericardium development
GO:0045600	48	15	0.000476612	0.00377093	positive regulation of fat cell differentiation
GO:0045087	864	140	0.0004778	0.00377703	innate immune response
GO:0048844	53	16	0.000482235	0.00380877	artery morphogenesis
GO:0060363	10	6	0.000485121	0.00382159	cranial suture morphogenesis
GO:0086012	10	6	0.000485121	0.00382159	membrane depolarization during cardiac muscle cell action potential
GO:0097090	10	6	0.000485121	0.00382159	presynaptic membrane organization
GO:0007603	90	23	0.000488212	0.00383927	phototransduction, visible light
GO:0032368	90	23	0.000488212	0.00383927	regulation of lipid transport
GO:0038127	202	42	0.000489193	0.00384366	ERBB signaling pathway
GO:0014911	21	9	0.000492923	0.00385051	positive regulation of smooth muscle cell migration
GO:0030539	21	9	0.000492923	0.00385051	male genitalia development
GO:0035338	21	9	0.000492923	0.00385051	long-chain fatty-acyl-CoA biosynthetic process
GO:0035850	21	9	0.000492923	0.00385051	epithelial cell differentiation involved in kidney development
GO:0043586	21	9	0.000492923	0.00385051	tongue development
GO:0032344	7	5	0.000493035	0.00385051	regulation of aldosterone metabolic process
GO:0060687	7	5	0.000493035	0.00385051	regulation of branching involved in prostate gland morphogenesis
GO:0001841	107	26	0.00050658	0.00395289	neural tube formation
GO:1901564	1465	223	0.00051593	0.00402239	organonitrogen compound metabolic process
GO:0030178	178	38	0.000520132	0.00405167	negative regulation of Wnt signaling pathway
GO:0051101	85	22	0.00053119	0.00413426	regulation of DNA binding
GO:0050730	203	42	0.000544247	0.00423225	regulation of peptidyl-tyrosine phosphorylation
GO:0061008	119	28	0.000550273	0.00427545	hepaticobiliary system development
GO:0006694	102	25	0.000560663	0.00434502	steroid biosynthetic process
GO:0017015	102	25	0.000560663	0.00434502	regulation of transforming growth factor beta receptor signaling pathway
GO:1903844	102	25	0.000560663	0.00434502	regulation of cellular response to transforming growth factor beta stimulus
GO:0007265	222	45	0.000561153	0.00434511	Ras protein signal transduction
GO:0035137	39	13	0.000561775	0.00434621	hindlimb morphogenesis
GO:0072657	351	65	0.000569581	0.00440285	protein localization to membrane
GO:0030279	64	18	0.000572002	0.00441781	negative regulation of ossification
GO:0071774	185	39	0.000574795	0.0044356	response to fibroblast growth factor
GO:0046578	91	23	0.00057785	0.00445539	regulation of Ras protein signal transduction
GO:0003230	30	11	0.000593017	0.00456388	cardiac atrium development
GO:0010574	30	11	0.000593017	0.00456388	regulation of vascular endothelial growth factor production
GO:0007202	59	17	0.000593932	0.00456388	activation of phospholipase C activity
GO:0042632	59	17	0.000593932	0.00456388	cholesterol homeostasis
GO:0030858	54	16	0.000607364	0.00465919	positive regulation of epithelial cell differentiation
GO:0045669	54	16	0.000607364	0.00465919	positive regulation of osteoblast differentiation
GO:0048661	49	15	0.000609046	0.00466816	positive regulation of smooth muscle cell proliferation
GO:0010469	114	27	0.000614243	0.00470401	regulation of receptor activity
GO:0060249	261	51	0.000617115	0.00472203	anatomical structure homeostasis
GO:1901652	432	77	0.000618061	0.00472453	response to peptide
GO:0030510	75	20	0.000618938	0.00472453	regulation of BMP signaling pathway
GO:0002687	97	24	0.000619005	0.00472453	positive regulation of leukocyte migration
GO:0048011	274	53	0.000626742	0.00477957	neurotrophin TRK receptor signaling pathway
GO:0016310	991	157	0.000629823	0.00479903	phosphorylation
GO:1903825	120	28	0.000634263	0.00482881	organic acid transmembrane transport
GO:0051260	236	47	0.000643987	0.00489873	protein homooligomerization
GO:0070542	70	19	0.000661397	0.00502695	response to fatty acid
GO:0031400	542	93	0.0006706	0.00509264	negative regulation of protein modification process
GO:0090090	150	33	0.000677197	0.00512902	negative regulation of canonical Wnt signaling pathway
GO:0043552	26	10	0.000677652	0.00512902	positive regulation of phosphatidylinositol 3-kinase activity
GO:0060487	26	10	0.000677652	0.00512902	lung epithelial cell differentiation
GO:0061217	26	10	0.000677652	0.00512902	regulation of mesonephros development
GO:2000241	92	23	0.000681481	0.00514883	regulation of reproductive process
GO:0001974	35	12	0.000682539	0.00514883	blood vessel remodeling
GO:0007628	35	12	0.000682539	0.00514883	adult walking behavior
GO:0035249	35	12	0.000682539	0.00514883	synaptic transmission, glutamatergic
GO:0045995	109	26	0.000684672	0.00516063	regulation of embryonic development
GO:0043406	199	41	0.000686939	0.00517342	positive regulation of MAP kinase activity
GO:0014002	14	7	0.000691105	0.00518329	astrocyte development
GO:0045986	14	7	0.000691105	0.00518329	negative regulation of smooth muscle contraction
GO:0070307	14	7	0.000691105	0.00518329	lens fiber cell development
GO:0072176	14	7	0.000691105	0.00518329	nephric duct development
GO:2001026	14	7	0.000691105	0.00518329	regulation of endothelial cell chemotaxis
GO:0030500	65	18	0.000700646	0.00525051	regulation of bone mineralization
GO:0030100	181	38	0.000728592	0.00545542	regulation of endocytosis
GO:0030004	60	17	0.000734287	0.005489	cellular monovalent inorganic cation homeostasis
GO:0055092	60	17	0.000734287	0.005489	sterol homeostasis
GO:0001960	40	13	0.000738781	0.00549995	negative regulation of cytokine-mediated signaling pathway
GO:0007044	40	13	0.000738781	0.00549995	cell-substrate junction assembly
GO:0043113	40	13	0.000738781	0.00549995	receptor clustering
GO:0055010	40	13	0.000738781	0.00549995	ventricular cardiac muscle tissue morphogenesis
GO:0071398	40	13	0.000738781	0.00549995	cellular response to fatty acid
GO:0019218	76	20	0.000743542	0.00552632	regulation of steroid metabolic process
GO:0097529	76	20	0.000743542	0.00552632	myeloid leukocyte migration
GO:0003203	18	8	0.000761328	0.00564465	endocardial cushion morphogenesis
GO:0050919	18	8	0.000761328	0.00564465	negative chemotaxis
GO:2000725	18	8	0.000761328	0.00564465	regulation of cardiac muscle cell differentiation
GO:0097006	45	14	0.000766553	0.00567875	regulation of plasma lipoprotein particle levels
GO:0050851	110	26	0.000792625	0.00586711	antigen receptor-mediated signaling pathway
GO:0007589	71	19	0.000799628	0.0059093	body fluid secretion
GO:0035019	71	19	0.000799628	0.0059093	somatic stem cell population maintenance
GO:0044344	182	38	0.000812875	0.00600231	cellular response to fibroblast growth factor stimulus
GO:0038179	277	53	0.000814905	0.00601241	neurotrophin signaling pathway
GO:0001937	31	11	0.000817094	0.00601878	negative regulation of endothelial cell proliferation
GO:0031069	31	11	0.000817094	0.00601878	hair follicle morphogenesis
GO:0050864	99	24	0.000846305	0.00622889	regulation of B cell activation
GO:0072175	128	29	0.000850458	0.00625438	epithelial tube formation
GO:0071346	88	22	0.000882168	0.00648232	cellular response to interferon-gamma
GO:0034341	105	25	0.000884263	0.00649247	response to interferon-gamma
GO:0015914	61	17	0.000902042	0.00661765	phospholipid transport
GO:0034405	36	12	0.000909482	0.00665609	response to fluid shear stress
GO:0045933	36	12	0.000909482	0.00665609	positive regulation of muscle contraction
GO:0048265	36	12	0.000909482	0.00665609	response to pain
GO:0002573	94	23	0.000937966	0.0068535	myeloid leukocyte differentiation
GO:0009755	94	23	0.000937966	0.0068535	hormone-mediated signaling pathway
GO:0061371	56	16	0.000942232	0.00687352	determination of heart left/right asymmetry
GO:0021521	11	6	0.000955232	0.00687352	ventral spinal cord interneuron specification
GO:0021604	11	6	0.000955232	0.00687352	cranial nerve structural organization
GO:0021683	11	6	0.000955232	0.00687352	cerebellar granular layer morphogenesis
GO:0031639	11	6	0.000955232	0.00687352	plasminogen activation
GO:0031643	11	6	0.000955232	0.00687352	positive regulation of myelination
GO:0034374	11	6	0.000955232	0.00687352	low-density lipoprotein particle remodeling
GO:0042761	11	6	0.000955232	0.00687352	very long-chain fatty acid biosynthetic process
GO:0060573	11	6	0.000955232	0.00687352	cell fate specification involved in pattern specification
GO:0060670	11	6	0.000955232	0.00687352	branching involved in labyrinthine layer morphogenesis
GO:0072178	11	6	0.000955232	0.00687352	nephric duct morphogenesis
GO:2000258	11	6	0.000955232	0.00687352	negative regulation of protein activation cascade
GO:0042113	123	28	0.000957195	0.00687352	B cell activation
GO:0003209	27	10	0.000957646	0.00687352	cardiac atrium morphogenesis
GO:0010453	27	10	0.000957646	0.00687352	regulation of cell fate commitment
GO:0010543	27	10	0.000957646	0.00687352	regulation of platelet activation
GO:0014047	27	10	0.000957646	0.00687352	glutamate secretion
GO:0030823	27	10	0.000957646	0.00687352	regulation of cGMP metabolic process
GO:0035924	27	10	0.000957646	0.00687352	cellular response to vascular endothelial growth factor stimulus
GO:0045909	27	10	0.000957646	0.00687352	positive regulation of vasodilation
GO:0045987	27	10	0.000957646	0.00687352	positive regulation of smooth muscle contraction
GO:0060479	27	10	0.000957646	0.00687352	lung cell differentiation
GO:0006953	41	13	0.0009604	0.00687352	acute-phase response
GO:0014015	41	13	0.0009604	0.00687352	positive regulation of gliogenesis
GO:0071695	41	13	0.0009604	0.00687352	anatomical structure maturation
GO:2000737	41	13	0.0009604	0.00687352	negative regulation of stem cell differentiation
GO:0046879	72	19	0.000961942	0.00687913	hormone secretion
GO:0046631	51	15	0.000969371	0.00692135	alpha-beta T cell activation
GO:0071333	51	15	0.000969371	0.00692135	cellular response to glucose stimulus
GO:0010633	46	14	0.000977737	0.00697012	negative regulation of epithelial cell migration
GO:0048483	46	14	0.000977737	0.00697012	autonomic nervous system development
GO:0033559	100	24	0.000984879	0.00701553	unsaturated fatty acid metabolic process
GO:2001233	365	66	0.000994363	0.00707753	regulation of apoptotic signaling pathway
GO:0032091	67	18	0.00103361	0.00735113	negative regulation of protein binding
GO:0043281	203	41	0.00103531	0.00735746	regulation of cysteine-type endopeptidase activity involved in apoptotic process
GO:0016049	112	26	0.00105367	0.00742297	cell growth
GO:0002430	5	4	0.00106171	0.00742297	complement receptor mediated signaling pathway
GO:0003096	5	4	0.00106171	0.00742297	renal sodium ion transport
GO:0010756	5	4	0.00106171	0.00742297	positive regulation of plasminogen activation
GO:0014012	5	4	0.00106171	0.00742297	peripheral nervous system axon regeneration
GO:0014831	5	4	0.00106171	0.00742297	gastro-intestinal system smooth muscle contraction
GO:0015015	5	4	0.00106171	0.00742297	heparan sulfate proteoglycan biosynthetic process, enzymatic modification
GO:0021603	5	4	0.00106171	0.00742297	cranial nerve formation
GO:0021778	5	4	0.00106171	0.00742297	oligodendrocyte cell fate specification
GO:0021779	5	4	0.00106171	0.00742297	oligodendrocyte cell fate commitment
GO:0021780	5	4	0.00106171	0.00742297	glial cell fate specification
GO:0021960	5	4	0.00106171	0.00742297	anterior commissure morphogenesis
GO:0030913	5	4	0.00106171	0.00742297	paranodal junction assembly
GO:0033564	5	4	0.00106171	0.00742297	anterior/posterior axon guidance
GO:0044268	5	4	0.00106171	0.00742297	multicellular organismal protein metabolic process
GO:0045636	5	4	0.00106171	0.00742297	positive regulation of melanocyte differentiation
GO:0046469	5	4	0.00106171	0.00742297	platelet activating factor metabolic process
GO:0048341	5	4	0.00106171	0.00742297	paraxial mesoderm formation
GO:0050859	5	4	0.00106171	0.00742297	negative regulation of B cell receptor signaling pathway
GO:0051891	5	4	0.00106171	0.00742297	positive regulation of cardioblast differentiation
GO:1901162	5	4	0.00106171	0.00742297	primary amino compound biosynthetic process
GO:0002021	23	9	0.00108717	0.00758342	response to dietary excess
GO:0046949	23	9	0.00108717	0.00758342	fatty-acyl-CoA biosynthetic process
GO:0060419	23	9	0.00108717	0.00758342	heart growth
GO:0009306	124	28	0.00109278	0.00761669	protein secretion
GO:0014020	95	23	0.00109486	0.00762535	primary neural tube formation
GO:0002790	62	17	0.00110136	0.00766475	peptide secretion
GO:0015850	130	29	0.00110275	0.00766855	organic hydroxy compound transport
GO:0045907	32	11	0.00110699	0.0076921	positive regulation of vasoconstriction
GO:0051656	268	51	0.00114409	0.00794388	establishment of organelle localization
GO:0031214	73	19	0.00115164	0.00798856	biomineral tissue development
GO:0002070	15	7	0.00115757	0.00798856	epithelial cell maturation
GO:0003181	15	7	0.00115757	0.00798856	atrioventricular valve morphogenesis
GO:0007494	15	7	0.00115757	0.00798856	midgut development
GO:0014061	15	7	0.00115757	0.00798856	regulation of norepinephrine secretion
GO:0034114	15	7	0.00115757	0.00798856	regulation of heterotypic cell-cell adhesion
GO:0042403	15	7	0.00115757	0.00798856	thyroid hormone metabolic process
GO:0097094	15	7	0.00115757	0.00798856	craniofacial suture morphogenesis
GO:1903725	57	16	0.00116132	0.00800836	regulation of phospholipid metabolic process
GO:0006520	314	58	0.00116244	0.00800995	cellular amino acid metabolic process
GO:0002068	19	8	0.00117289	0.00802778	glandular epithelial cell development
GO:0009713	19	8	0.00117289	0.00802778	catechol-containing compound biosynthetic process
GO:0042423	19	8	0.00117289	0.00802778	catecholamine biosynthetic process
GO:0055026	19	8	0.00117289	0.00802778	negative regulation of cardiac muscle tissue development
GO:0060749	19	8	0.00117289	0.00802778	mammary gland alveolus development
GO:0061377	19	8	0.00117289	0.00802778	mammary gland lobule development
GO:0007442	8	5	0.00118006	0.00802778	hindgut morphogenesis
GO:0010873	8	5	0.00118006	0.00802778	positive regulation of cholesterol esterification
GO:0021546	8	5	0.00118006	0.00802778	rhombomere development
GO:0021891	8	5	0.00118006	0.00802778	olfactory bulb interneuron development
GO:0032930	8	5	0.00118006	0.00802778	positive regulation of superoxide anion generation
GO:0034116	8	5	0.00118006	0.00802778	positive regulation of heterotypic cell-cell adhesion
GO:0060013	8	5	0.00118006	0.00802778	righting reflex
GO:0060346	8	5	0.00118006	0.00802778	bone trabecula formation
GO:0090331	8	5	0.00118006	0.00802778	negative regulation of platelet aggregation
GO:0097104	8	5	0.00118006	0.00802778	postsynaptic membrane assembly
GO:2001028	8	5	0.00118006	0.00802778	positive regulation of endothelial cell chemotaxis
GO:0045017	217	43	0.00118326	0.00804351	glycerolipid biosynthetic process
GO:0048066	37	12	0.00119589	0.00812327	developmental pigmentation
GO:0001843	90	22	0.00121441	0.00823675	neural tube closure
GO:0001892	90	22	0.00121441	0.00823675	embryonic placenta development
GO:0086004	42	13	0.001235	0.00836268	regulation of cardiac muscle cell contraction
GO:0007588	47	14	0.00123574	0.00836268	excretion
GO:0043392	47	14	0.00123574	0.00836268	negative regulation of DNA binding
GO:0045921	68	18	0.00124535	0.0084214	positive regulation of exocytosis
GO:0006658	28	10	0.00132571	0.00895815	phosphatidylserine metabolic process
GO:0032092	63	17	0.00133682	0.00902654	positive regulation of protein binding
GO:0051258	85	21	0.00134349	0.00905806	protein polymerization
GO:0060070	85	21	0.00134349	0.00905806	canonical Wnt signaling pathway
GO:0033500	162	34	0.00135279	0.00910728	carbohydrate homeostasis
GO:0042593	162	34	0.00135279	0.00910728	glucose homeostasis
GO:0050777	108	25	0.00135883	0.00914113	negative regulation of immune response
GO:0090277	74	19	0.00137233	0.0092251	positive regulation of peptide hormone secretion
GO:0030308	144	31	0.0014056	0.00943539	negative regulation of cell growth
GO:0006461	887	140	0.00140673	0.00943539	protein complex assembly
GO:0070271	887	140	0.00140673	0.00943539	protein complex biogenesis
GO:0002274	91	22	0.00141737	0.00949273	myeloid leukocyte activation
GO:0060606	91	22	0.00141737	0.00949273	tube closure
GO:0010596	33	11	0.00147652	0.00987992	negative regulation of endothelial cell migration
GO:0043200	97	23	0.00147736	0.00987992	response to amino acid
GO:0048145	80	20	0.00148166	0.00989408	regulation of fibroblast proliferation
GO:0048660	80	20	0.00148166	0.00989408	regulation of smooth muscle cell proliferation
GO:0014066	69	18	0.00149279	0.00995374	regulation of phosphatidylinositol 3-kinase signaling
GO:0001947	53	15	0.00149498	0.00995374	heart looping
GO:0014068	53	15	0.00149498	0.00995374	positive regulation of phosphatidylinositol 3-kinase signaling
GO:0071331	53	15	0.00149498	0.00995374	cellular response to hexose stimulus
GO:1902532	371	66	0.00152486	0.0101452	negative regulation of intracellular signal transduction
GO:0006066	331	60	0.00154435	0.0102674	alcohol metabolic process
GO:0032370	48	14	0.00154832	0.0102787	positive regulation of lipid transport
GO:0060711	48	14	0.00154832	0.0102787	labyrinthine layer development
GO:0086002	24	9	0.00154975	0.0102807	cardiac muscle cell action potential involved in contraction
GO:0030199	38	12	0.00155309	0.0102953	collagen fibril organization
GO:0051893	43	13	0.00157193	0.0103974	regulation of focal adhesion assembly
GO:0090109	43	13	0.00157193	0.0103974	regulation of cell-substrate junction assembly
GO:2000179	43	13	0.00157193	0.0103974	positive regulation of neural precursor cell proliferation
GO:0051249	318	58	0.00157945	0.0104396	regulation of lymphocyte activation
GO:0071248	115	26	0.00158374	0.0104603	cellular response to metal ion
GO:0000003	862	136	0.00165919	0.0109506	reproduction
GO:0007584	164	34	0.00168239	0.0110957	response to nutrient
GO:0051591	98	23	0.0017081	0.0111511	response to cAMP
GO:0002003	12	6	0.00171045	0.0111511	angiotensin maturation
GO:0002921	12	6	0.00171045	0.0111511	negative regulation of humoral immune response
GO:0003159	12	6	0.00171045	0.0111511	morphogenesis of an endothelium
GO:0006828	12	6	0.00171045	0.0111511	manganese ion transport
GO:0008272	12	6	0.00171045	0.0111511	sulfate transport
GO:0010919	12	6	0.00171045	0.0111511	regulation of inositol phosphate biosynthetic process
GO:0014829	12	6	0.00171045	0.0111511	vascular smooth muscle contraction
GO:0030497	12	6	0.00171045	0.0111511	fatty acid elongation
GO:0032928	12	6	0.00171045	0.0111511	regulation of superoxide anion generation
GO:0033327	12	6	0.00171045	0.0111511	Leydig cell differentiation
GO:0042554	12	6	0.00171045	0.0111511	superoxide anion generation
GO:0046339	12	6	0.00171045	0.0111511	diacylglycerol metabolic process
GO:0055119	12	6	0.00171045	0.0111511	relaxation of cardiac muscle
GO:0072087	12	6	0.00171045	0.0111511	renal vesicle development
GO:1902358	12	6	0.00171045	0.0111511	sulfate transmembrane transport
GO:0060828	221	43	0.00171711	0.0111865	regulation of canonical Wnt signaling pathway
GO:0032410	59	16	0.00173002	0.0112544	negative regulation of transporter activity
GO:0046634	59	16	0.00173002	0.0112544	regulation of alpha-beta T cell activation
GO:0033273	81	20	0.00174219	0.0112963	response to vitamin
GO:0043648	81	20	0.00174219	0.0112963	dicarboxylic acid metabolic process
GO:0048103	20	8	0.00174393	0.0112963	somatic stem cell division
GO:0048799	20	8	0.00174393	0.0112963	organ maturation
GO:0065005	20	8	0.00174393	0.0112963	protein-lipid complex assembly
GO:1902932	20	8	0.00174393	0.0112963	positive regulation of alcohol biosynthetic process
GO:0001523	70	18	0.00178058	0.0115173	retinoid metabolic process
GO:0070167	70	18	0.00178058	0.0115173	regulation of biomineral tissue development
GO:2000116	215	42	0.00178202	0.0115184	regulation of cysteine-type endopeptidase activity
GO:0021884	29	10	0.00180105	0.0116083	forebrain neuron development
GO:0043367	29	10	0.00180105	0.0116083	CD4-positive, alpha-beta T cell differentiation
GO:0060412	29	10	0.00180105	0.0116083	ventricular septum morphogenesis
GO:0060612	29	10	0.00180105	0.0116083	adipose tissue development
GO:0006636	54	15	0.00183637	0.0117766	unsaturated fatty acid biosynthetic process
GO:0035914	54	15	0.00183637	0.0117766	skeletal muscle cell differentiation
GO:0071326	54	15	0.00183637	0.0117766	cellular response to monosaccharide stimulus
GO:0003148	16	7	0.00183883	0.0117766	outflow tract septum morphogenesis
GO:0003215	16	7	0.00183883	0.0117766	cardiac right ventricle morphogenesis
GO:0006103	16	7	0.00183883	0.0117766	2-oxoglutarate metabolic process
GO:0051150	16	7	0.00183883	0.0117766	regulation of smooth muscle cell differentiation
GO:0060231	16	7	0.00183883	0.0117766	mesenchymal to epithelial transition
GO:1901889	16	7	0.00183883	0.0117766	negative regulation of cell junction assembly
GO:0043434	401	70	0.00185982	0.0119026	response to peptide hormone
GO:0002005	3	3	0.00190314	0.0120272	angiotensin catabolic process in blood
GO:0002019	3	3	0.00190314	0.0120272	regulation of renal output by angiotensin
GO:0002175	3	3	0.00190314	0.0120272	protein localization to paranode region of axon
GO:0003253	3	3	0.00190314	0.0120272	cardiac neural crest cell migration involved in outflow tract morphogenesis
GO:0007412	3	3	0.00190314	0.0120272	axon target recognition
GO:0010903	3	3	0.00190314	0.0120272	negative regulation of very-low-density lipoprotein particle remodeling
GO:0035385	3	3	0.00190314	0.0120272	Roundabout signaling pathway
GO:0042427	3	3	0.00190314	0.0120272	serotonin biosynthetic process
GO:0042488	3	3	0.00190314	0.0120272	positive regulation of odontogenesis of dentin-containing tooth
GO:0060374	3	3	0.00190314	0.0120272	mast cell differentiation
GO:0060480	3	3	0.00190314	0.0120272	lung goblet cell differentiation
GO:0060481	3	3	0.00190314	0.0120272	lobar bronchus epithelium development
GO:0061364	3	3	0.00190314	0.0120272	apoptotic process involved in luteolysis
GO:0090381	3	3	0.00190314	0.0120272	regulation of heart induction
GO:0097091	3	3	0.00190314	0.0120272	synaptic vesicle clustering
GO:1903598	3	3	0.00190314	0.0120272	positive regulation of gap junction assembly
GO:1904071	3	3	0.00190314	0.0120272	presynaptic active zone assembly
GO:2000561	3	3	0.00190314	0.0120272	regulation of CD4-positive, alpha-beta T cell proliferation
GO:0043523	184	37	0.00191514	0.0120945	regulation of neuron apoptotic process
GO:0034763	76	19	0.00192274	0.0121341	negative regulation of transmembrane transport
GO:0016064	65	17	0.00193675	0.0121826	immunoglobulin mediated immune response
GO:0043407	65	17	0.00193675	0.0121826	negative regulation of MAP kinase activity
GO:0072376	65	17	0.00193675	0.0121826	protein activation cascade
GO:0002455	34	11	0.00194117	0.0121826	humoral immune response mediated by circulating immunoglobulin
GO:0010955	34	11	0.00194117	0.0121826	negative regulation of protein processing
GO:0035023	34	11	0.00194117	0.0121826	regulation of Rho protein signal transduction
GO:0048730	34	11	0.00194117	0.0121826	epidermis morphogenesis
GO:1903318	34	11	0.00194117	0.0121826	negative regulation of protein maturation
GO:0035272	44	13	0.00198153	0.0124102	exocrine system development
GO:0060761	44	13	0.00198153	0.0124102	negative regulation of response to cytokine stimulus
GO:1903391	44	13	0.00198153	0.0124102	regulation of adherens junction organization
GO:0010256	402	70	0.00198509	0.0124239	endomembrane system organization
GO:0001954	39	12	0.00199367	0.0124605	positive regulation of cell-matrix adhesion
GO:2000278	39	12	0.00199367	0.0124605	regulation of DNA biosynthetic process
GO:0022408	129	28	0.00204967	0.0128016	negative regulation of cell-cell adhesion
GO:0007270	60	16	0.00209211	0.0130398	neuron-neuron synaptic transmission
GO:0030072	60	16	0.00209211	0.0130398	peptide hormone secretion
GO:1903426	60	16	0.00209211	0.0130398	regulation of reactive oxygen species biosynthetic process
GO:0002698	88	21	0.00213531	0.0132999	negative regulation of immune effector process
GO:0008045	25	9	0.00215781	0.0133941	motor neuron axon guidance
GO:0042417	25	9	0.00215781	0.0133941	dopamine metabolic process
GO:0043534	25	9	0.00215781	0.0133941	blood vessel endothelial cell migration
GO:1901031	25	9	0.00215781	0.0133941	regulation of response to reactive oxygen species
GO:2000257	25	9	0.00215781	0.0133941	regulation of protein activation cascade
GO:0030804	94	22	0.00220876	0.013701	positive regulation of cyclic nucleotide biosynthetic process
GO:0035148	142	30	0.00225553	0.0139815	tube formation
GO:0050709	100	23	0.00226284	0.0140172	negative regulation of protein secretion
GO:0006865	106	24	0.00229951	0.0142347	amino acid transport
GO:0001895	66	17	0.00231263	0.0142866	retina homeostasis
GO:0008589	66	17	0.00231263	0.0142866	regulation of smoothened signaling pathway
GO:1901019	66	17	0.00231263	0.0142866	regulation of calcium ion transmembrane transporter activity
GO:0008543	161	33	0.00236652	0.014579	fibroblast growth factor receptor signaling pathway
GO:0034599	161	33	0.00236652	0.014579	cellular response to oxidative stress
GO:0002718	50	14	0.00237222	0.014579	regulation of cytokine production involved in immune response
GO:0010812	50	14	0.00237222	0.014579	negative regulation of cell-substrate adhesion
GO:0001765	9	5	0.00238405	0.014579	membrane raft assembly
GO:0002318	9	5	0.00238405	0.014579	myeloid progenitor cell differentiation
GO:0016188	9	5	0.00238405	0.014579	synaptic vesicle maturation
GO:0021559	9	5	0.00238405	0.014579	trigeminal nerve development
GO:0048340	9	5	0.00238405	0.014579	paraxial mesoderm morphogenesis
GO:0060572	9	5	0.00238405	0.014579	morphogenesis of an epithelial bud
GO:0061525	9	5	0.00238405	0.014579	hindgut development
GO:0070472	9	5	0.00238405	0.014579	regulation of uterine smooth muscle contraction
GO:0070886	9	5	0.00238405	0.014579	positive regulation of calcineurin-NFAT signaling cascade
GO:0071436	9	5	0.00238405	0.014579	sodium ion export
GO:1903672	9	5	0.00238405	0.014579	positive regulation of sprouting angiogenesis
GO:0006775	30	10	0.00240506	0.0146384	fat-soluble vitamin metabolic process
GO:0035384	30	10	0.00240506	0.0146384	thioester biosynthetic process
GO:0045823	30	10	0.00240506	0.0146384	positive regulation of heart contraction
GO:0048708	30	10	0.00240506	0.0146384	astrocyte differentiation
GO:0071616	30	10	0.00240506	0.0146384	acyl-CoA biosynthetic process
GO:1902692	30	10	0.00240506	0.0146384	regulation of neuroblast proliferation
GO:2000677	30	10	0.00240506	0.0146384	regulation of transcription regulatory region DNA binding
GO:0097164	155	32	0.00242317	0.0147388	ammonium ion metabolic process
GO:0045926	212	41	0.00243073	0.0147749	negative regulation of growth
GO:0010977	89	21	0.00247452	0.0150044	negative regulation of neuron projection development
GO:0009948	45	13	0.00247511	0.0150044	anterior/posterior axis specification
GO:0048521	45	13	0.00247511	0.0150044	negative regulation of behavior
GO:0051926	45	13	0.00247511	0.0150044	negative regulation of calcium ion transport
GO:0030512	72	18	0.00249767	0.015121	negative regulation of transforming growth factor beta receptor signaling pathway
GO:1903845	72	18	0.00249767	0.015121	negative regulation of cellular response to transforming growth factor beta stimulus
GO:0006855	21	8	0.00251378	0.0151433	drug transmembrane transport
GO:0021516	21	8	0.00251378	0.0151433	dorsal spinal cord development
GO:0030826	21	8	0.00251378	0.0151433	regulation of cGMP biosynthetic process
GO:0051412	21	8	0.00251378	0.0151433	response to corticosterone
GO:0090103	21	8	0.00251378	0.0151433	cochlea morphogenesis
GO:0009880	61	16	0.00251524	0.0151433	embryonic pattern specification
GO:0050772	61	16	0.00251524	0.0151433	positive regulation of axonogenesis
GO:0070527	35	11	0.00251804	0.0151433	platelet aggregation
GO:0071622	35	11	0.00251804	0.0151433	regulation of granulocyte chemotaxis
GO:0098801	35	11	0.00251804	0.0151433	regulation of renal system process
GO:0001890	143	30	0.00252291	0.0151625	placenta development
GO:0051017	40	12	0.00253148	0.015204	actin filament bundle assembly
GO:0005975	729	116	0.00263574	0.0158123	carbohydrate metabolic process
GO:0051494	113	25	0.00263626	0.0158123	negative regulation of cytoskeleton organization
GO:0002793	78	19	0.00264864	0.0158761	positive regulation of peptide secretion
GO:0022600	56	15	0.00271521	0.0162536	digestive system process
GO:0034103	56	15	0.00271521	0.0162536	regulation of tissue remodeling
GO:0019724	67	17	0.00274749	0.0164252	B cell mediated immunity
GO:0021766	67	17	0.00274749	0.0164252	hippocampus development
GO:0030183	84	20	0.00276783	0.0165359	B cell differentiation
GO:0071496	279	51	0.00277691	0.0165792	cellular response to external stimulus
GO:0031646	17	7	0.00279399	0.0166484	positive regulation of neurological system process
GO:0034377	17	7	0.00279399	0.0166484	plasma lipoprotein particle assembly
GO:2000300	17	7	0.00279399	0.0166484	regulation of synaptic vesicle exocytosis
GO:0002002	13	6	0.00284491	0.0168643	regulation of angiotensin levels in blood
GO:0002335	13	6	0.00284491	0.0168643	mature B cell differentiation
GO:0048552	13	6	0.00284491	0.0168643	regulation of metalloenzyme activity
GO:0072189	13	6	0.00284491	0.0168643	ureter development
GO:1901160	13	6	0.00284491	0.0168643	primary amino compound metabolic process
GO:0007050	138	29	0.00286968	0.0168643	cell cycle arrest
GO:0009913	138	29	0.00286968	0.0168643	epidermal cell differentiation
GO:0002043	6	4	0.00287112	0.0168643	blood vessel endothelial cell proliferation involved in sprouting angiogenesis
GO:0003310	6	4	0.00287112	0.0168643	pancreatic A cell differentiation
GO:0007501	6	4	0.00287112	0.0168643	mesodermal cell fate specification
GO:0016081	6	4	0.00287112	0.0168643	synaptic vesicle docking
GO:0016198	6	4	0.00287112	0.0168643	axon choice point recognition
GO:0021631	6	4	0.00287112	0.0168643	optic nerve morphogenesis
GO:0021869	6	4	0.00287112	0.0168643	forebrain ventricular zone progenitor cell division
GO:0032347	6	4	0.00287112	0.0168643	regulation of aldosterone biosynthetic process
GO:0032960	6	4	0.00287112	0.0168643	regulation of inositol trisphosphate biosynthetic process
GO:0035461	6	4	0.00287112	0.0168643	vitamin transmembrane transport
GO:0045063	6	4	0.00287112	0.0168643	T-helper 1 cell differentiation
GO:0060510	6	4	0.00287112	0.0168643	Type II pneumocyte differentiation
GO:0060836	6	4	0.00287112	0.0168643	lymphatic endothelial cell differentiation
GO:0097119	6	4	0.00287112	0.0168643	postsynaptic density protein 95 clustering
GO:1903224	6	4	0.00287112	0.0168643	regulation of endodermal cell differentiation
GO:0007632	51	14	0.00290303	0.0170408	visual behavior
GO:0071241	132	28	0.00291477	0.0170986	cellular response to inorganic substance
GO:0035162	26	9	0.00294142	0.0172327	embryonic hemopoiesis
GO:0060351	26	9	0.00294142	0.0172327	cartilage development involved in endochondral bone morphogenesis
GO:0008360	126	27	0.00295064	0.0172755	regulation of cell shape
GO:0046165	108	24	0.00298418	0.0174606	alcohol biosynthetic process
GO:0032941	62	16	0.00300703	0.017583	secretion by tissue
GO:0071559	176	35	0.00302132	0.0176552	response to transforming growth factor beta
GO:0010466	234	44	0.00302813	0.0176836	negative regulation of peptidase activity
GO:0008542	46	13	0.00306499	0.0178643	visual learning
GO:0070252	46	13	0.00306499	0.0178643	actin-mediated cell contraction
GO:1903115	46	13	0.00306499	0.0178643	regulation of actin filament-based movement
GO:0006643	151	31	0.00306729	0.0178663	membrane lipid metabolic process
GO:0032963	79	19	0.00308995	0.0179867	collagen metabolic process
GO:0017156	31	10	0.00316124	0.0183848	calcium ion-dependent exocytosis
GO:0010951	228	43	0.00316442	0.0183848	negative regulation of endopeptidase activity
GO:1901214	228	43	0.00316442	0.0183848	regulation of neuron death
GO:0045806	41	12	0.00318159	0.0184727	negative regulation of endocytosis
GO:0002700	85	20	0.00320609	0.0186031	regulation of production of molecular mediator of immune response
GO:0001569	36	11	0.0032258	0.0186697	patterning of blood vessels
GO:0030857	36	11	0.0032258	0.0186697	negative regulation of epithelial cell differentiation
GO:0043268	36	11	0.0032258	0.0186697	positive regulation of potassium ion transport
GO:0060325	36	11	0.0032258	0.0186697	face morphogenesis
GO:0001678	68	17	0.0032482	0.0187635	cellular glucose homeostasis
GO:0048640	68	17	0.0032482	0.0187635	negative regulation of developmental growth
GO:1903169	68	17	0.0032482	0.0187635	regulation of calcium ion transmembrane transport
GO:1901379	57	15	0.00327016	0.0188725	regulation of potassium ion transmembrane transport
GO:0001818	196	38	0.00327123	0.0188725	negative regulation of cytokine production
GO:0042542	97	22	0.00334604	0.0192918	response to hydrogen peroxide
GO:1900544	121	26	0.00335245	0.0193165	positive regulation of purine nucleotide metabolic process
GO:0031032	74	18	0.00344151	0.0198171	actomyosin structure organization
GO:0032535	262	48	0.00346348	0.0199309	regulation of cellular component size
GO:0003416	22	8	0.0035257	0.0201962	endochondral bone developmental growth
GO:0021854	22	8	0.0035257	0.0201962	hypothalamus development
GO:0035412	22	8	0.0035257	0.0201962	regulation of catenin import into nucleus
GO:0043567	22	8	0.0035257	0.0201962	regulation of insulin-like growth factor receptor signaling pathway
GO:0045746	22	8	0.0035257	0.0201962	negative regulation of Notch signaling pathway
GO:0055017	22	8	0.0035257	0.0201962	cardiac muscle tissue growth
GO:0001837	52	14	0.00352739	0.0201962	epithelial to mesenchymal transition
GO:0060113	52	14	0.00352739	0.0201962	inner ear receptor cell differentiation
GO:0001756	63	16	0.00357561	0.0204465	somitogenesis
GO:0048814	63	16	0.00357561	0.0204465	regulation of dendrite morphogenesis
GO:0051705	80	19	0.00359089	0.020521	multi-organism behavior
GO:0048872	178	35	0.00365879	0.0208959	homeostasis of number of cells
GO:0002252	405	69	0.00368204	0.0210154	immune effector process
GO:0002688	86	20	0.0037008	0.021096	regulation of leukocyte chemotaxis
GO:0006721	86	20	0.0037008	0.021096	terpenoid metabolic process
GO:0008584	116	25	0.00380928	0.0216871	male gonad development
GO:0046546	116	25	0.00380928	0.0216871	development of primary male sexual characteristics
GO:0030810	98	22	0.00382018	0.0217219	positive regulation of nucleotide biosynthetic process
GO:1900373	98	22	0.00382018	0.0217219	positive regulation of purine nucleotide biosynthetic process
GO:1990267	110	24	0.00383336	0.0217832	response to transition metal nanoparticle
GO:0042490	58	15	0.0039149	0.0222326	mechanoreceptor differentiation
GO:0051251	211	40	0.00392315	0.0222655	positive regulation of lymphocyte activation
GO:0042310	27	9	0.00393331	0.0222814	vasoconstriction
GO:1901685	27	9	0.00393331	0.0222814	glutathione derivative metabolic process
GO:1901687	27	9	0.00393331	0.0222814	glutathione derivative biosynthetic process
GO:0023021	42	12	0.00396022	0.0223919	termination of signal transduction
GO:0030593	42	12	0.00396022	0.0223919	neutrophil chemotaxis
GO:0061572	42	12	0.00396022	0.0223919	actin filament bundle organization
GO:0002443	141	29	0.00397975	0.0224883	leukocyte mediated immunity
GO:0016101	75	18	0.00401421	0.0226689	diterpenoid metabolic process
GO:0001755	37	11	0.00408461	0.0229537	neural crest cell migration
GO:0045668	37	11	0.00408461	0.0229537	negative regulation of osteoblast differentiation
GO:0050854	37	11	0.00408461	0.0229537	regulation of antigen receptor-mediated signaling pathway
GO:0060078	37	11	0.00408461	0.0229537	regulation of postsynaptic membrane potential
GO:0002719	18	7	0.00408751	0.0229537	negative regulation of cytokine production involved in immune response
GO:0021801	18	7	0.00408751	0.0229537	cerebral cortex radial glia guided migration
GO:0022030	18	7	0.00408751	0.0229537	telencephalon glial cell migration
GO:0030728	18	7	0.00408751	0.0229537	ovulation
GO:0097066	18	7	0.00408751	0.0229537	response to thyroid hormone
GO:0014037	32	10	0.00409499	0.0229537	Schwann cell differentiation
GO:0035710	32	10	0.00409499	0.0229537	CD4-positive, alpha-beta T cell activation
GO:0042304	32	10	0.00409499	0.0229537	regulation of fatty acid biosynthetic process
GO:0032103	352	61	0.00413108	0.0231417	positive regulation of response to external stimulus
GO:0010638	582	94	0.00415174	0.0232431	positive regulation of organelle organization
GO:0043524	129	27	0.0041557	0.0232462	negative regulation of neuron apoptotic process
GO:1901606	81	19	0.00415743	0.0232462	alpha-amino acid catabolic process
GO:0048146	53	14	0.00425697	0.0237434	positive regulation of fibroblast proliferation
GO:1902041	53	14	0.00425697	0.0237434	regulation of extrinsic apoptotic signaling pathway via death domain receptors
GO:0009109	10	5	0.00428297	0.0237434	coenzyme catabolic process
GO:0010454	10	5	0.00428297	0.0237434	negative regulation of cell fate commitment
GO:0010755	10	5	0.00428297	0.0237434	regulation of plasminogen activation
GO:0010872	10	5	0.00428297	0.0237434	regulation of cholesterol esterification
GO:0035413	10	5	0.00428297	0.0237434	positive regulation of catenin import into nucleus
GO:0045916	10	5	0.00428297	0.0237434	negative regulation of complement activation
GO:0060044	10	5	0.00428297	0.0237434	negative regulation of cardiac muscle cell proliferation
GO:0060732	10	5	0.00428297	0.0237434	positive regulation of inositol phosphate biosynthetic process
GO:0060872	10	5	0.00428297	0.0237434	semicircular canal development
GO:0060911	10	5	0.00428297	0.0237434	cardiac cell fate commitment
GO:1902668	10	5	0.00428297	0.0237434	negative regulation of axon guidance
GO:2000679	10	5	0.00428297	0.0237434	positive regulation of transcription regulatory region DNA binding
GO:0032944	167	33	0.00431837	0.023925	regulation of mononuclear cell proliferation
GO:0022037	99	22	0.00434911	0.024066	metencephalon development
GO:0035335	99	22	0.00434911	0.024066	peptidyl-tyrosine dephosphorylation
GO:0098727	142	29	0.00442225	0.0244558	maintenance of cell number
GO:0001991	14	6	0.00446026	0.0245018	regulation of systemic arterial blood pressure by circulatory renin-angiotensin
GO:0021527	14	6	0.00446026	0.0245018	spinal cord association neuron differentiation
GO:0021681	14	6	0.00446026	0.0245018	cerebellar granular layer development
GO:0021781	14	6	0.00446026	0.0245018	glial cell fate commitment
GO:0043171	14	6	0.00446026	0.0245018	peptide catabolic process
GO:0043651	14	6	0.00446026	0.0245018	linoleic acid metabolic process
GO:0060177	14	6	0.00446026	0.0245018	regulation of angiotensin metabolic process
GO:0061318	14	6	0.00446026	0.0245018	renal filtration cell differentiation
GO:0072112	14	6	0.00446026	0.0245018	glomerular visceral epithelial cell differentiation
GO:0072531	14	6	0.00446026	0.0245018	pyrimidine-containing compound transmembrane transport
GO:1901032	14	6	0.00446026	0.0245018	negative regulation of response to reactive oxygen species
GO:0007200	70	17	0.00447691	0.0245338	phospholipase C-activating G-protein coupled receptor signaling pathway
GO:0030574	70	17	0.00447691	0.0245338	collagen catabolic process
GO:0045744	70	17	0.00447691	0.0245338	negative regulation of G-protein coupled receptor protein signaling pathway
GO:1904064	70	17	0.00447691	0.0245338	positive regulation of cation transmembrane transport
GO:0070663	174	34	0.00457763	0.0250706	regulation of leukocyte proliferation
GO:0045428	48	13	0.00458752	0.0250945	regulation of nitric oxide biosynthetic process
GO:0071230	48	13	0.00458752	0.0250945	cellular response to amino acid stimulus
GO:1901566	879	135	0.00459287	0.0251086	organonitrogen compound biosynthetic process
GO:0046683	130	27	0.00463962	0.0253489	response to organophosphorus
GO:0003143	59	15	0.00465974	0.0254435	embryonic heart tube morphogenesis
GO:0045981	124	26	0.00473315	0.0258133	positive regulation of nucleotide metabolic process
GO:0071222	124	26	0.00473315	0.0258133	cellular response to lipopolysaccharide
GO:0019221	361	62	0.00473814	0.025825	cytokine-mediated signaling pathway
GO:2001257	82	19	0.00479585	0.0261239	regulation of cation channel activity
GO:0003071	23	8	0.00482625	0.0261482	renal system process involved in regulation of systemic arterial blood pressure
GO:0007045	23	8	0.00482625	0.0261482	cell-substrate adherens junction assembly
GO:0010882	23	8	0.00482625	0.0261482	regulation of cardiac muscle contraction by calcium ion signaling
GO:0021513	23	8	0.00482625	0.0261482	spinal cord dorsal/ventral patterning
GO:0030449	23	8	0.00482625	0.0261482	regulation of complement activation
GO:0048041	23	8	0.00482625	0.0261482	focal adhesion assembly
GO:0060444	23	8	0.00482625	0.0261482	branching involved in mammary gland duct morphogenesis
GO:0071634	23	8	0.00482625	0.0261482	regulation of transforming growth factor beta production
GO:0090189	23	8	0.00482625	0.0261482	regulation of branching involved in ureteric bud morphogenesis
GO:0098542	334	58	0.0048437	0.026227	defense response to other organism
GO:0032845	88	20	0.00488152	0.0264161	negative regulation of homeostatic process
GO:0055013	43	12	0.00488472	0.0264177	cardiac muscle cell development
GO:0002449	106	23	0.00491914	0.0265722	lymphocyte mediated immunity
GO:0030801	106	23	0.00491914	0.0265722	positive regulation of cyclic nucleotide metabolic process
GO:0071560	175	34	0.00502076	0.0271049	cellular response to transforming growth factor beta stimulus
GO:0048017	137	28	0.00504162	0.0272014	inositol lipid-mediated signaling
GO:0010470	38	11	0.00511597	0.0275861	regulation of gastrulation
GO:0002696	234	43	0.00514225	0.0277114	positive regulation of leukocyte activation
GO:0000038	28	9	0.00516849	0.0277777	very long-chain fatty acid metabolic process
GO:0001958	28	9	0.00516849	0.0277777	endochondral ossification
GO:0036075	28	9	0.00516849	0.0277777	replacement ossification
GO:0048713	28	9	0.00516849	0.0277777	regulation of oligodendrocyte differentiation
GO:0030307	131	27	0.00516987	0.0277777	positive regulation of cell growth
GO:0015833	71	17	0.00522087	0.0280351	peptide transport
GO:0009164	33	10	0.00523345	0.0280529	nucleoside catabolic process
GO:0030032	33	10	0.00523345	0.0280529	lamellipodium assembly
GO:0046579	33	10	0.00523345	0.0280529	positive regulation of Ras protein signal transduction
GO:0071453	125	26	0.00528772	0.0283271	cellular response to oxygen levels
GO:0007264	623	99	0.00538458	0.0288289	small GTPase mediated signal transduction
GO:0006941	77	18	0.00539609	0.0288735	striated muscle contraction
GO:0006112	144	29	0.00543208	0.029049	energy reserve metabolic process
GO:0030239	49	13	0.00554933	0.0296236	myofibril assembly
GO:0042246	49	13	0.00554933	0.0296236	tissue regeneration
GO:0051155	49	13	0.00554933	0.0296236	positive regulation of striated muscle cell differentiation
GO:0007613	95	21	0.00560284	0.0298917	memory
GO:0002076	19	7	0.0057877	0.0306796	osteoblast development
GO:0007250	19	7	0.0057877	0.0306796	activation of NF-kappaB-inducing kinase activity
GO:0007413	19	7	0.0057877	0.0306796	axonal fasciculation
GO:0010881	19	7	0.0057877	0.0306796	regulation of cardiac muscle contraction by regulation of the release of sequestered calcium ion
GO:0030828	19	7	0.0057877	0.0306796	positive regulation of cGMP biosynthetic process
GO:0048016	19	7	0.0057877	0.0306796	inositol phosphate-mediated signaling
GO:0071498	19	7	0.0057877	0.0306796	cellular response to fluid shear stress
GO:0090322	19	7	0.0057877	0.0306796	regulation of superoxide metabolic process
GO:1900115	19	7	0.0057877	0.0306796	extracellular regulation of signal transduction
GO:1900116	19	7	0.0057877	0.0306796	extracellular negative regulation of signal transduction
GO:2000311	19	7	0.0057877	0.0306796	regulation of alpha-amino-3-hydroxy-5-methyl-4-isoxazole propionate selective glutamate receptor activity
GO:0045861	330	57	0.0058122	0.0307914	negative regulation of proteolysis
GO:0010524	44	12	0.00597342	0.0313315	positive regulation of calcium ion transport into cytosol
GO:0045071	44	12	0.00597342	0.0313315	negative regulation of viral genome replication
GO:0048747	44	12	0.00597342	0.0313315	muscle fiber development
GO:0060401	44	12	0.00597342	0.0313315	cytosolic calcium ion transport
GO:0060998	44	12	0.00597342	0.0313315	regulation of dendritic spine development
GO:0061178	44	12	0.00597342	0.0313315	regulation of insulin secretion involved in cellular response to glucose stimulus
GO:0090278	44	12	0.00597342	0.0313315	negative regulation of peptide hormone secretion
GO:0001780	7	4	0.00604189	0.0313315	neutrophil homeostasis
GO:0006776	7	4	0.00604189	0.0313315	vitamin A metabolic process
GO:0009996	7	4	0.00604189	0.0313315	negative regulation of cell fate specification
GO:0010566	7	4	0.00604189	0.0313315	regulation of ketone biosynthetic process
GO:0014824	7	4	0.00604189	0.0313315	artery smooth muscle contraction
GO:0016102	7	4	0.00604189	0.0313315	diterpenoid biosynthetic process
GO:0019530	7	4	0.00604189	0.0313315	taurine metabolic process
GO:0031946	7	4	0.00604189	0.0313315	regulation of glucocorticoid biosynthetic process
GO:0032808	7	4	0.00604189	0.0313315	lacrimal gland development
GO:0036376	7	4	0.00604189	0.0313315	sodium ion export from cell
GO:0042473	7	4	0.00604189	0.0313315	outer ear morphogenesis
GO:0045634	7	4	0.00604189	0.0313315	regulation of melanocyte differentiation
GO:0045647	7	4	0.00604189	0.0313315	negative regulation of erythrocyte differentiation
GO:0046541	7	4	0.00604189	0.0313315	saliva secretion
GO:0048846	7	4	0.00604189	0.0313315	axon extension involved in axon guidance
GO:0050665	7	4	0.00604189	0.0313315	hydrogen peroxide biosynthetic process
GO:0050942	7	4	0.00604189	0.0313315	positive regulation of pigment cell differentiation
GO:0060074	7	4	0.00604189	0.0313315	synapse maturation
GO:0070244	7	4	0.00604189	0.0313315	negative regulation of thymocyte apoptotic process
GO:0071637	7	4	0.00604189	0.0313315	regulation of monocyte chemotactic protein-1 production
GO:0086015	7	4	0.00604189	0.0313315	SA node cell action potential
GO:0086018	7	4	0.00604189	0.0313315	SA node cell to atrial cardiac muscle cell signalling
GO:0086070	7	4	0.00604189	0.0313315	SA node cell to atrial cardiac muscle cell communication
GO:0090336	7	4	0.00604189	0.0313315	positive regulation of brown fat cell differentiation
GO:1901631	7	4	0.00604189	0.0313315	positive regulation of presynaptic membrane organization
GO:1902284	7	4	0.00604189	0.0313315	neuron projection extension involved in neuron projection guidance
GO:1903044	7	4	0.00604189	0.0313315	protein localization to membrane raft
GO:2000542	7	4	0.00604189	0.0313315	negative regulation of gastrulation
GO:2001138	7	4	0.00604189	0.0313315	regulation of phospholipid transport
GO:2001140	7	4	0.00604189	0.0313315	positive regulation of phospholipid transport
GO:0050885	55	14	0.00608209	0.031522	neuromuscular process controlling balance
GO:1902105	223	41	0.00612222	0.0317118	regulation of leukocyte differentiation
GO:0032388	324	56	0.00613152	0.0317419	positive regulation of intracellular transport
GO:0071456	114	24	0.00614509	0.031794	cellular response to hypoxia
GO:0050867	243	44	0.0061582	0.0318437	positive regulation of cell activation
GO:0044712	814	125	0.0062468	0.0322834	single-organism catabolic process
GO:0002819	102	22	0.00631287	0.0326063	regulation of adaptive immune response
GO:0030073	39	11	0.00634259	0.0327226	insulin secretion
GO:0030282	39	11	0.00634259	0.0327226	bone mineralization
GO:0042886	90	20	0.00635668	0.0327766	amide transport
GO:0008277	133	27	0.00638273	0.0328922	regulation of G-protein coupled receptor protein signaling pathway
GO:0050731	152	30	0.00640063	0.0329658	positive regulation of peptidyl-tyrosine phosphorylation
GO:0001964	24	8	0.0064645	0.0332193	startle response
GO:0042572	24	8	0.0064645	0.0332193	retinol metabolic process
GO:0045577	24	8	0.0064645	0.0332193	regulation of B cell differentiation
GO:0072661	24	8	0.0064645	0.0332193	protein targeting to plasma membrane
GO:0030516	61	15	0.006494	0.0333332	regulation of axon extension
GO:0045980	61	15	0.006494	0.0333332	negative regulation of nucleotide metabolic process
GO:0006959	127	26	0.00655983	0.033652	humoral immune response
GO:0032743	34	10	0.00660524	0.0338467	positive regulation of interleukin-2 production
GO:2000514	34	10	0.00660524	0.0338467	regulation of CD4-positive, alpha-beta T cell activation
GO:0014821	15	6	0.00666206	0.033867	phasic smooth muscle contraction
GO:0032026	15	6	0.00666206	0.033867	response to magnesium ion
GO:0042659	15	6	0.00666206	0.033867	regulation of cell fate specification
GO:0045683	15	6	0.00666206	0.033867	negative regulation of epidermis development
GO:0050651	15	6	0.00666206	0.033867	dermatan sulfate proteoglycan biosynthetic process
GO:0051895	15	6	0.00666206	0.033867	negative regulation of focal adhesion assembly
GO:0071715	15	6	0.00666206	0.033867	icosanoid transport
GO:0072311	15	6	0.00666206	0.033867	glomerular epithelial cell differentiation
GO:0090280	15	6	0.00666206	0.033867	positive regulation of calcium ion import
GO:1901571	15	6	0.00666206	0.033867	fatty acid derivative transport
GO:1903205	15	6	0.00666206	0.033867	regulation of hydrogen peroxide-induced cell death
GO:1903392	15	6	0.00666206	0.033867	negative regulation of adherens junction organization
GO:0071621	50	13	0.00666562	0.033867	granulocyte chemotaxis
GO:1902305	50	13	0.00666562	0.033867	regulation of sodium ion transmembrane transport
GO:0001953	29	9	0.00668384	0.033867	negative regulation of cell-matrix adhesion
GO:0003156	29	9	0.00668384	0.033867	regulation of organ formation
GO:0050850	29	9	0.00668384	0.033867	positive regulation of calcium-mediated signaling
GO:0072348	29	9	0.00668384	0.033867	sulfur compound transport
GO:1901021	29	9	0.00668384	0.033867	positive regulation of calcium ion transmembrane transporter activity
GO:1904427	29	9	0.00668384	0.033867	positive regulation of calcium ion transmembrane transport
GO:0048857	67	16	0.0067989	0.0341699	neural nucleus development
GO:0019827	140	28	0.00685241	0.0341699	stem cell population maintenance
GO:0002414	4	3	0.00690553	0.0341699	immunoglobulin transcytosis in epithelial cells
GO:0003166	4	3	0.00690553	0.0341699	bundle of His development
GO:0003308	4	3	0.00690553	0.0341699	negative regulation of Wnt signaling pathway involved in heart development
GO:0006651	4	3	0.00690553	0.0341699	diacylglycerol biosynthetic process
GO:0014826	4	3	0.00690553	0.0341699	vein smooth muscle contraction
GO:0019482	4	3	0.00690553	0.0341699	beta-alanine metabolic process
GO:0021569	4	3	0.00690553	0.0341699	rhombomere 3 development
GO:0021759	4	3	0.00690553	0.0341699	globus pallidus development
GO:0021855	4	3	0.00690553	0.0341699	hypothalamus cell migration
GO:0021913	4	3	0.00690553	0.0341699	regulation of transcription from RNA polymerase II promoter involved in ventral spinal cord interneuron specification
GO:0032345	4	3	0.00690553	0.0341699	negative regulation of aldosterone metabolic process
GO:0032348	4	3	0.00690553	0.0341699	negative regulation of aldosterone biosynthetic process
GO:0032489	4	3	0.00690553	0.0341699	regulation of Cdc42 protein signal transduction
GO:0033595	4	3	0.00690553	0.0341699	response to genistein
GO:0034626	4	3	0.00690553	0.0341699	fatty acid elongation, polyunsaturated fatty acid
GO:0035771	4	3	0.00690553	0.0341699	interleukin-4-mediated signaling pathway
GO:0042636	4	3	0.00690553	0.0341699	negative regulation of hair cycle
GO:0042663	4	3	0.00690553	0.0341699	regulation of endodermal cell fate specification
GO:0043152	4	3	0.00690553	0.0341699	induction of bacterial agglutination
GO:0046449	4	3	0.00690553	0.0341699	creatinine metabolic process
GO:0048550	4	3	0.00690553	0.0341699	negative regulation of pinocytosis
GO:0048619	4	3	0.00690553	0.0341699	embryonic hindgut morphogenesis
GO:0048880	4	3	0.00690553	0.0341699	sensory system development
GO:0051280	4	3	0.00690553	0.0341699	negative regulation of release of sequestered calcium ion into cytosol
GO:0060005	4	3	0.00690553	0.0341699	vestibular reflex
GO:0060214	4	3	0.00690553	0.0341699	endocardium formation
GO:0060364	4	3	0.00690553	0.0341699	frontal suture morphogenesis
GO:0060486	4	3	0.00690553	0.0341699	Clara cell differentiation
GO:0060535	4	3	0.00690553	0.0341699	trachea cartilage morphogenesis
GO:0060594	4	3	0.00690553	0.0341699	mammary gland specification
GO:0061030	4	3	0.00690553	0.0341699	epithelial cell differentiation involved in mammary gland alveolus development
GO:0061031	4	3	0.00690553	0.0341699	endodermal digestive tract morphogenesis
GO:0061312	4	3	0.00690553	0.0341699	BMP signaling pathway involved in heart development
GO:0071205	4	3	0.00690553	0.0341699	protein localization to juxtaparanode region of axon
GO:0071336	4	3	0.00690553	0.0341699	regulation of hair follicle cell proliferation
GO:0071671	4	3	0.00690553	0.0341699	regulation of smooth muscle cell chemotaxis
GO:0072675	4	3	0.00690553	0.0341699	osteoclast fusion
GO:0097118	4	3	0.00690553	0.0341699	neuroligin clustering involved in postsynaptic membrane assembly
GO:2000065	4	3	0.00690553	0.0341699	negative regulation of cortisol biosynthetic process
GO:2000821	4	3	0.00690553	0.0341699	regulation of grooming behavior
GO:2001013	4	3	0.00690553	0.0341699	epithelial cell proliferation involved in renal tubule morphogenesis
GO:0043900	437	72	0.00697082	0.0344742	regulation of multi-organism process
GO:0003084	11	5	0.00705609	0.0345943	positive regulation of systemic arterial blood pressure
GO:0003161	11	5	0.00705609	0.0345943	cardiac conduction system development
GO:0007171	11	5	0.00705609	0.0345943	activation of transmembrane receptor protein tyrosine kinase activity
GO:0042415	11	5	0.00705609	0.0345943	norepinephrine metabolic process
GO:0042428	11	5	0.00705609	0.0345943	serotonin metabolic process
GO:0043129	11	5	0.00705609	0.0345943	surfactant homeostasis
GO:0060484	11	5	0.00705609	0.0345943	lung-associated mesenchyme development
GO:0060536	11	5	0.00705609	0.0345943	cartilage morphogenesis
GO:0060973	11	5	0.00705609	0.0345943	cell migration involved in heart development
GO:0070293	11	5	0.00705609	0.0345943	renal absorption
GO:0071711	11	5	0.00705609	0.0345943	basement membrane organization
GO:0072077	11	5	0.00705609	0.0345943	renal vesicle morphogenesis
GO:0072283	11	5	0.00705609	0.0345943	metanephric renal vesicle morphogenesis
GO:0090030	11	5	0.00705609	0.0345943	regulation of steroid hormone biosynthetic process
GO:1901722	11	5	0.00705609	0.0345943	regulation of cell proliferation involved in kidney development
GO:2000515	11	5	0.00705609	0.0345943	negative regulation of CD4-positive, alpha-beta T cell activation
GO:0050670	166	32	0.00714229	0.0349877	regulation of lymphocyte proliferation
GO:0048525	79	18	0.00714404	0.0349877	negative regulation of viral process
GO:0007266	56	14	0.00720439	0.0352642	Rho protein signal transduction
GO:0002792	45	12	0.00724553	0.0353512	negative regulation of peptide secretion
GO:0006081	45	12	0.00724553	0.0353512	cellular aldehyde metabolic process
GO:0046456	45	12	0.00724553	0.0353512	icosanoid biosynthetic process
GO:0055006	45	12	0.00724553	0.0353512	cardiac cell development
GO:1901570	45	12	0.00724553	0.0353512	fatty acid derivative biosynthetic process
GO:1990266	45	12	0.00724553	0.0353512	neutrophil migration
GO:0023014	239	43	0.00751276	0.0366353	signal transduction by protein phosphorylation
GO:0036294	116	24	0.00767482	0.0374055	cellular response to decreased oxygen levels
GO:0002920	40	11	0.00778818	0.0378361	regulation of humoral immune response
GO:0006904	40	11	0.00778818	0.0378361	vesicle docking involved in exocytosis
GO:0008154	40	11	0.00778818	0.0378361	actin polymerization or depolymerization
GO:0046676	40	11	0.00778818	0.0378361	negative regulation of insulin secretion
GO:0090184	40	11	0.00778818	0.0378361	positive regulation of kidney development
GO:2000649	40	11	0.00778818	0.0378361	regulation of sodium ion transmembrane transporter activity
GO:0048015	135	27	0.00782243	0.0379821	phosphatidylinositol-mediated signaling
GO:0006665	110	23	0.00784364	0.0380444	sphingolipid metabolic process
GO:0030817	110	23	0.00784364	0.0380444	regulation of cAMP biosynthetic process
GO:0034766	68	16	0.00789142	0.0382353	negative regulation of ion transmembrane transport
GO:0048259	68	16	0.00789142	0.0382353	regulation of receptor-mediated endocytosis
GO:0008593	51	13	0.00795282	0.038367	regulation of Notch signaling pathway
GO:0032413	51	13	0.00795282	0.038367	negative regulation of ion transmembrane transporter activity
GO:0002294	20	7	0.00796512	0.038367	CD4-positive, alpha-beta T cell differentiation involved in immune response
GO:0006699	20	7	0.00796512	0.038367	bile acid biosynthetic process
GO:0007271	20	7	0.00796512	0.038367	synaptic transmission, cholinergic
GO:0042093	20	7	0.00796512	0.038367	T-helper cell differentiation
GO:0042522	20	7	0.00796512	0.038367	regulation of tyrosine phosphorylation of Stat5 protein
GO:0046636	20	7	0.00796512	0.038367	negative regulation of alpha-beta T cell activation
GO:0050892	20	7	0.00796512	0.038367	intestinal absorption
GO:0070207	20	7	0.00796512	0.038367	protein homotrimerization
GO:2000573	20	7	0.00796512	0.038367	positive regulation of DNA biosynthetic process
GO:0006720	104	22	0.00798815	0.0384576	isoprenoid metabolic process
GO:0043388	35	10	0.00824011	0.0396285	positive regulation of DNA binding
GO:2001259	35	10	0.00824011	0.0396285	positive regulation of cation channel activity
GO:1903651	247	44	0.00825003	0.0396552	positive regulation of cytoplasmic transport
GO:2001234	194	36	0.00841868	0.0404444	negative regulation of apoptotic signaling pathway
GO:0010952	155	30	0.0084814	0.0404926	positive regulation of peptidase activity
GO:0006835	57	14	0.0084853	0.0404926	dicarboxylic acid transport
GO:0032024	57	14	0.0084853	0.0404926	positive regulation of insulin secretion
GO:0048278	57	14	0.0084853	0.0404926	vesicle docking
GO:0010107	25	8	0.00849118	0.0404926	potassium ion import
GO:0010226	25	8	0.00849118	0.0404926	response to lithium ion
GO:0010880	25	8	0.00849118	0.0404926	regulation of release of sequestered calcium ion into cytosol by sarcoplasmic reticulum
GO:0021511	25	8	0.00849118	0.0404926	spinal cord patterning
GO:0045920	25	8	0.00849118	0.0404926	negative regulation of exocytosis
GO:0050974	25	8	0.00849118	0.0404926	detection of mechanical stimulus involved in sensory perception
GO:0051491	25	8	0.00849118	0.0404926	positive regulation of filopodium assembly
GO:0061384	25	8	0.00849118	0.0404926	heart trabecula morphogenesis
GO:0090022	25	8	0.00849118	0.0404926	regulation of neutrophil chemotaxis
GO:1902803	25	8	0.00849118	0.0404926	regulation of synaptic vesicle transport
GO:0019433	30	9	0.0085176	0.0405334	triglyceride catabolic process
GO:0032228	30	9	0.0085176	0.0405334	regulation of synaptic transmission, GABAergic
GO:0034694	30	9	0.0085176	0.0405334	response to prostaglandin
GO:1900449	30	9	0.0085176	0.0405334	regulation of glutamate receptor signaling pathway
GO:0030837	46	12	0.00872101	0.0414145	negative regulation of actin filament polymerization
GO:0048168	46	12	0.00872101	0.0414145	regulation of neuronal synaptic plasticity
GO:0071384	46	12	0.00872101	0.0414145	cellular response to corticosteroid stimulus
GO:1902475	46	12	0.00872101	0.0414145	L-alpha-amino acid transmembrane transport
GO:0002761	111	23	0.00876233	0.041589	regulation of myeloid leukocyte differentiation
GO:0071822	1305	190	0.00902164	0.0427974	protein complex subunit organization
GO:0008306	69	16	0.0091199	0.0432409	associative learning
GO:0006664	93	20	0.00923425	0.0437602	glycolipid metabolic process
GO:0021549	87	19	0.00930852	0.0440892	cerebellum development
GO:0010171	52	13	0.00942796	0.044585	body morphogenesis
GO:0046889	52	13	0.00942796	0.044585	positive regulation of lipid biosynthetic process
GO:1900006	52	13	0.00942796	0.044585	positive regulation of dendrite development
GO:0002724	16	6	0.009556	0.0448401	regulation of T cell cytokine production
GO:0003283	16	6	0.009556	0.0448401	atrial septum development
GO:0010613	16	6	0.009556	0.0448401	positive regulation of cardiac muscle hypertrophy
GO:0014742	16	6	0.009556	0.0448401	positive regulation of muscle hypertrophy
GO:0021783	16	6	0.009556	0.0448401	preganglionic parasympathetic fiber development
GO:0031579	16	6	0.009556	0.0448401	membrane raft organization
GO:0032288	16	6	0.009556	0.0448401	myelin assembly
GO:0042053	16	6	0.009556	0.0448401	regulation of dopamine metabolic process
GO:0042069	16	6	0.009556	0.0448401	regulation of catecholamine metabolic process
GO:0050655	16	6	0.009556	0.0448401	dermatan sulfate proteoglycan metabolic process
GO:0051900	16	6	0.009556	0.0448401	regulation of mitochondrial depolarization
GO:0060575	16	6	0.009556	0.0448401	intestinal epithelial cell differentiation
GO:0070884	16	6	0.009556	0.0448401	regulation of calcineurin-NFAT signaling cascade
GO:0072010	16	6	0.009556	0.0448401	glomerular epithelium development
GO:0090185	16	6	0.009556	0.0448401	negative regulation of kidney development
GO:0071219	131	26	0.00986576	0.0462696	cellular response to molecule of bacterial origin
GO:1900543	58	14	0.00993951	0.0465915	negative regulation of purine nucleotide metabolic process
GO:0042594	183	34	0.0100401	0.0470387	response to starvation
GO:0016486	36	10	0.0101687	0.047494	peptide hormone processing
GO:0030818	36	10	0.0101687	0.047494	negative regulation of cAMP biosynthetic process
GO:0040018	36	10	0.0101687	0.047494	positive regulation of multicellular organism growth
GO:0043551	36	10	0.0101687	0.047494	regulation of phosphatidylinositol 3-kinase activity
GO:0046850	36	10	0.0101687	0.047494	regulation of bone remodeling
GO:0052646	36	10	0.0101687	0.047494	alditol phosphate metabolic process
GO:0002768	360	60	0.0101826	0.0475116	immune response-regulating cell surface receptor signaling pathway
GO:0034110	250	44	0.0101829	0.0475116	regulation of homotypic cell-cell adhesion
GO:0008064	125	25	0.0102079	0.0475792	regulation of actin polymerization or depolymerization
GO:0050707	125	25	0.0102079	0.0475792	regulation of cytokine secretion
GO:0031333	100	21	0.010222	0.0476206	negative regulation of protein complex assembly
GO:0030048	64	15	0.0102861	0.0478455	actin filament-based movement
GO:0045913	64	15	0.0102861	0.0478455	positive regulation of carbohydrate metabolic process
GO:0046470	64	15	0.0102861	0.0478455	phosphatidylcholine metabolic process
GO:0002822	94	20	0.0103984	0.0483431	regulation of adaptive immune response based on somatic recombination of immune receptors built from immunoglobulin superfamily domains
GO:0031018	47	12	0.0104204	0.0483958	endocrine pancreas development
GO:0050848	47	12	0.0104204	0.0483958	regulation of calcium-mediated signaling
GO:0032411	70	16	0.0104956	0.0486951	positive regulation of transporter activity
GO:0046888	70	16	0.0104956	0.0486951	negative regulation of hormone secretion
GO:0006690	88	19	0.0105276	0.0487934	icosanoid metabolic process
GO:1901568	88	19	0.0105276	0.0487934	fatty acid derivative metabolic process
GO:0061053	76	17	0.0105923	0.0488166	somite development
GO:1903901	76	17	0.0105923	0.0488166	negative regulation of viral life cycle
GO:0051149	82	18	0.0105971	0.0488166	positive regulation of muscle cell differentiation
GO:0030517	21	7	0.0106908	0.0488166	negative regulation of axon extension
GO:0030825	21	7	0.0106908	0.0488166	positive regulation of cGMP metabolic process
GO:0034381	21	7	0.0106908	0.0488166	plasma lipoprotein particle clearance
GO:0042474	21	7	0.0106908	0.0488166	middle ear morphogenesis
GO:0045940	21	7	0.0106908	0.0488166	positive regulation of steroid metabolic process
GO:0048485	21	7	0.0106908	0.0488166	sympathetic nervous system development
GO:1901890	21	7	0.0106908	0.0488166	positive regulation of cell junction assembly
GO:1903429	21	7	0.0106908	0.0488166	regulation of cell maturation
GO:0002820	31	9	0.0107088	0.0488166	negative regulation of adaptive immune response
GO:0007431	31	9	0.0107088	0.0488166	salivary gland development
GO:0035116	31	9	0.0107088	0.0488166	embryonic hindlimb morphogenesis
GO:0045124	31	9	0.0107088	0.0488166	regulation of bone resorption
GO:0051930	31	9	0.0107088	0.0488166	regulation of sensory perception of pain
GO:0051931	31	9	0.0107088	0.0488166	regulation of sensory perception
GO:0001886	12	5	0.0108744	0.0488166	endothelial cell morphogenesis
GO:0006590	12	5	0.0108744	0.0488166	thyroid hormone generation
GO:0010455	12	5	0.0108744	0.0488166	positive regulation of cell fate commitment
GO:0010463	12	5	0.0108744	0.0488166	mesenchymal cell proliferation
GO:0017121	12	5	0.0108744	0.0488166	phospholipid scrambling
GO:0030208	12	5	0.0108744	0.0488166	dermatan sulfate biosynthetic process
GO:0030854	12	5	0.0108744	0.0488166	positive regulation of granulocyte differentiation
GO:0031065	12	5	0.0108744	0.0488166	positive regulation of histone deacetylation
GO:0035025	12	5	0.0108744	0.0488166	positive regulation of Rho protein signal transduction
GO:0035886	12	5	0.0108744	0.0488166	vascular smooth muscle cell differentiation
GO:0043217	12	5	0.0108744	0.0488166	myelin maintenance
GO:0043931	12	5	0.0108744	0.0488166	ossification involved in bone maturation
GO:0044849	12	5	0.0108744	0.0488166	estrous cycle
GO:0060218	12	5	0.0108744	0.0488166	hematopoietic stem cell differentiation
GO:0060389	12	5	0.0108744	0.0488166	pathway-restricted SMAD protein phosphorylation
GO:0060439	12	5	0.0108744	0.0488166	trachea morphogenesis
GO:0071071	12	5	0.0108744	0.0488166	regulation of phospholipid biosynthetic process
GO:0072182	12	5	0.0108744	0.0488166	regulation of nephron tubule epithelial cell differentiation
GO:0097067	12	5	0.0108744	0.0488166	cellular response to thyroid hormone stimulus
GO:1903206	12	5	0.0108744	0.0488166	negative regulation of hydrogen peroxide-induced cell death
GO:0002072	8	4	0.0109037	0.0488166	optic cup morphogenesis involved in camera-type eye development
GO:0003057	8	4	0.0109037	0.0488166	regulation of the force of heart contraction by chemical signal
GO:0003128	8	4	0.0109037	0.0488166	heart field specification
GO:0003139	8	4	0.0109037	0.0488166	secondary heart field specification
[truncated: 35 more rows]
