# Supplementary material for: Mapping the STK4/Hippo signaling network in prostate cancer cell
Source: PLoS One. 2017 Sep 7;12(9):e0184590. doi: 10.1371/journal.pone.0184590 (PMC5589252; doi:10.1371/journal.pone.0184590)
Supplement: S10 Table — (XLSX) [file pone.0184590.s012.xlsx]

## Sheet: S10 Table
term_id	proteins	hits	pvalue	pvalue_fdr	term_description
GO:0022008	1283	386	1.96e-60	1.43e-56	neurogenesis
GO:0009888	1416	412	3.08e-60	1.43e-56	tissue development
GO:0048699	1218	366	5.29e-57	1.63e-53	generation of neurons
GO:2000026	1400	392	2.11e-52	4.88e-49	regulation of multicellular organismal development
GO:0051094	1018	301	5.56e-45	8.68e-42	positive regulation of developmental process
GO:0051240	1232	343	5.62e-45	8.68e-42	positive regulation of multicellular organismal process
GO:0030182	901	276	2.33e-44	3.09e-41	neuron differentiation
GO:0048468	1470	386	3.81e-44	4.41e-41	cell development
GO:0040011	1091	305	3.07e-40	2.87e-37	locomotion
GO:0006928	1211	328	3.1e-40	2.87e-37	movement of cell or subcellular component
GO:0060429	903	266	2.38e-39	2e-36	epithelium development
GO:0009887	809	246	6.77e-39	5.23e-36	organ morphogenesis
GO:0022603	798	240	4.38e-37	3.12e-34	regulation of anatomical structure morphogenesis
GO:0045595	1343	340	3.41e-35	2.26e-32	regulation of cell differentiation
GO:0033993	729	220	3e-34	1.86e-31	response to lipid
GO:0042127	1344	336	1.29e-33	7.49e-31	regulation of cell proliferation
GO:0048729	542	179	2.18e-33	1.19e-30	tissue morphogenesis
GO:0051960	630	197	5.2e-33	2.68e-30	regulation of nervous system development
GO:0016477	698	211	5.63e-33	2.75e-30	cell migration
GO:0048646	914	253	1.48e-32	6.87e-30	anatomical structure formation involved in morphogenesis
GO:0022610	895	249	2.03e-32	8.95e-30	biological adhesion
GO:0048598	528	174	2.42e-32	1.02e-29	embryonic morphogenesis
GO:0007155	891	248	2.53e-32	1.02e-29	cell adhesion
GO:0009790	883	246	3.94e-32	1.47e-29	embryo development
GO:0001501	426	151	3.97e-32	1.47e-29	skeletal system development
GO:0000904	615	192	4.4e-32	1.57e-29	cell morphogenesis involved in differentiation
GO:0009719	1285	321	5.18e-32	1.78e-29	response to endogenous stimulus
GO:0045597	746	218	1.06e-31	3.39e-29	positive regulation of cell differentiation
GO:0051674	761	221	1.06e-31	3.39e-29	localization of cell
GO:0048870	762	221	1.31e-31	4.04e-29	cell motility
GO:0051270	669	202	1.64e-31	4.89e-29	regulation of cellular component movement
GO:0007417	792	226	3.51e-31	1.02e-28	central nervous system development
GO:0072358	737	215	3.74e-31	1.02e-28	cardiovascular system development
GO:0072359	737	215	3.74e-31	1.02e-28	circulatory system development
GO:0048666	744	214	4.53e-30	1.18e-27	neuron development
GO:0060284	704	206	4.58e-30	1.18e-27	regulation of cell development
GO:0043062	342	128	5.18e-30	1.28e-27	extracellular structure organization
GO:0001655	280	113	5.24e-30	1.28e-27	urogenital system development
GO:0014070	740	213	5.59e-30	1.33e-27	response to organic cyclic compound
GO:0030198	341	127	1.51e-29	3.51e-27	extracellular matrix organization
GO:0002009	417	144	2.63e-29	5.95e-27	morphogenesis of an epithelium
GO:0040012	647	192	6.5e-29	1.43e-26	regulation of locomotion
GO:0007267	855	231	4.33e-28	9.33e-26	cell-cell signaling
GO:0061564	477	154	1.25e-27	2.63e-25	axon development
GO:0031175	617	183	1.47e-27	3.02e-25	neuron projection development
GO:0030334	564	172	1.73e-27	3.49e-25	regulation of cell migration
GO:0048545	383	133	2.05e-27	3.99e-25	response to steroid hormone
GO:0051962	392	135	2.09e-27	3.99e-25	positive regulation of nervous system development
GO:2000145	599	179	2.11e-27	3.99e-25	regulation of cell motility
GO:0048732	385	132	1.31e-26	2.43e-24	gland development
GO:0007610	483	153	1.8e-26	3.27e-24	behavior
GO:0048585	1202	290	3.12e-26	5.56e-24	negative regulation of response to stimulus
GO:0006811	1047	262	3.23e-26	5.65e-24	ion transport
GO:0032989	945	243	3.94e-26	6.76e-24	cellular component morphogenesis
GO:0030030	910	236	6.05e-26	1.02e-23	cell projection organization
GO:0050767	546	165	6.45e-26	1.07e-23	regulation of neurogenesis
GO:0048667	498	155	6.78e-26	1.1e-23	cell morphogenesis involved in neuron differentiation
GO:0000902	869	228	8.06e-26	1.29e-23	cell morphogenesis
GO:0035295	544	164	1.22e-25	1.92e-23	tube development
GO:1901700	1214	290	1.7e-25	2.62e-23	response to oxygen-containing compound
GO:0072001	248	98	2.37e-25	3.61e-23	renal system development
GO:0009725	802	214	2.73e-25	4.08e-23	response to hormone
GO:0048812	510	156	3.63e-25	5.34e-23	neuron projection morphogenesis
GO:0051241	895	231	4.26e-25	6.16e-23	negative regulation of multicellular organismal process
GO:0007389	398	132	4.67e-25	6.66e-23	pattern specification process
GO:0046903	547	163	6.98e-25	9.8e-23	secretion
GO:0045664	447	142	8.9e-25	1.23e-22	regulation of neuron differentiation
GO:0007409	459	144	1.65e-24	2.25e-22	axonogenesis
GO:0001568	428	137	2.71e-24	3.64e-22	blood vessel development
GO:0003002	311	111	3.46e-24	4.58e-22	regionalization
GO:0048568	417	134	5.81e-24	7.58e-22	embryonic organ development
GO:0060322	652	181	1.37e-23	1.76e-21	head development
GO:0001944	449	140	1.43e-23	1.81e-21	vasculature development
GO:0035239	343	117	1.68e-23	2.1e-21	tube morphogenesis
GO:0001822	236	92	2.22e-23	2.75e-21	kidney development
GO:0030855	472	144	3.46e-23	4.22e-21	epithelial cell differentiation
GO:0061448	196	81	1.16e-22	1.39e-20	connective tissue development
GO:0007420	609	170	1.72e-22	2.05e-20	brain development
GO:0007268	530	154	2.41e-22	2.83e-20	synaptic transmission
GO:0048562	278	100	3.31e-22	3.84e-20	embryonic organ morphogenesis
GO:0010720	429	133	3.37e-22	3.86e-20	positive regulation of cell development
GO:0048514	361	117	2.06e-21	2.33e-19	blood vessel morphogenesis
GO:0006935	588	163	2.87e-21	3.17e-19	chemotaxis
GO:0042330	588	163	2.87e-21	3.17e-19	taxis
GO:0051272	338	111	7.01e-21	7.64e-19	positive regulation of cellular component movement
GO:0040017	345	112	1.3e-20	1.4e-18	positive regulation of locomotion
GO:0051216	150	66	1.76e-20	1.88e-18	cartilage development
GO:0051130	1057	247	2.09e-20	2.2e-18	positive regulation of cellular component organization
GO:0007423	472	138	2.11e-20	2.2e-18	sensory organ development
GO:0010648	1080	251	2.15e-20	2.21e-18	negative regulation of cell communication
GO:0023057	1071	249	2.94e-20	2.99e-18	negative regulation of signaling
GO:0032940	449	133	3.01e-20	3.03e-18	secretion by cell
GO:0060562	303	102	3.58e-20	3.56e-18	epithelial tube morphogenesis
GO:0007167	855	210	4.38e-20	4.32e-18	enzyme linked receptor protein signaling pathway
GO:0044708	374	117	5.08e-20	4.96e-18	single-organism behavior
GO:0048878	785	197	5.27e-20	5.09e-18	chemical homeostasis
GO:2000147	333	108	6.9e-20	6.59e-18	positive regulation of cell motility
GO:0050769	338	109	7.55e-20	7.14e-18	positive regulation of neurogenesis
GO:0009611	705	181	1.46e-19	1.36e-17	response to wounding
GO:0045165	225	83	1.91e-19	1.77e-17	cell fate commitment
GO:1901342	204	78	1.96e-19	1.8e-17	regulation of vasculature development
GO:0030335	324	105	2.42e-19	2.19e-17	positive regulation of cell migration
GO:0045765	189	74	3.36e-19	3.03e-17	regulation of angiogenesis
GO:0045944	926	220	3.81e-19	3.36e-17	positive regulation of transcription from RNA polymerase II promoter
GO:0003013	271	93	3.81e-19	3.36e-17	circulatory system process
GO:0098609	530	146	6.84e-19	5.98e-17	cell-cell adhesion
GO:0008284	742	186	6.98e-19	6.05e-17	positive regulation of cell proliferation
GO:0050678	260	90	7.5e-19	6.44e-17	regulation of epithelial cell proliferation
GO:0044057	401	120	8.95e-19	7.61e-17	regulation of system process
GO:0008015	270	92	1.01e-18	8.54e-17	blood circulation
GO:0043269	553	150	1.05e-18	8.8e-17	regulation of ion transport
GO:0009792	591	157	1.37e-18	1.13e-16	embryo development ending in birth or egg hatching
GO:0071495	938	220	1.9e-18	1.56e-16	cellular response to endogenous stimulus
GO:0043009	584	155	2.5e-18	2.03e-16	chordate embryonic development
GO:0051093	789	193	2.52e-18	2.03e-16	negative regulation of developmental process
GO:0006887	274	92	3.05e-18	2.44e-16	exocytosis
GO:0048858	692	175	3.11e-18	2.46e-16	cell projection morphogenesis
GO:0048706	128	57	3.53e-18	2.77e-16	embryonic skeletal system development
GO:0045666	271	91	4.63e-18	3.6e-16	positive regulation of neuron differentiation
GO:0030900	327	103	5.17e-18	3.99e-16	forebrain development
GO:0009968	970	224	6.32e-18	4.84e-16	negative regulation of signal transduction
GO:0042592	1203	263	1.34e-17	1.02e-15	homeostatic process
GO:0031344	419	121	1.42e-17	1.07e-15	regulation of cell projection organization
GO:0043067	1270	274	1.63e-17	1.22e-15	regulation of programmed cell death
GO:0023056	1320	282	2.08e-17	1.54e-15	positive regulation of signaling
GO:0007507	422	121	2.6e-17	1.91e-15	heart development
GO:0001525	287	93	2.78e-17	2.03e-15	angiogenesis
GO:0007411	373	111	2.88e-17	2.07e-15	axon guidance
GO:0097485	373	111	2.88e-17	2.07e-15	neuron projection guidance
GO:0030001	559	147	4.64e-17	3.31e-15	metal ion transport
GO:0061061	430	122	4.7e-17	3.33e-15	muscle structure development
GO:0010557	1467	305	4.81e-17	3.37e-15	positive regulation of macromolecule biosynthetic process
GO:0010941	1347	285	5.32e-17	3.71e-15	regulation of cell death
GO:0032990	711	175	5.49e-17	3.8e-15	cell part morphogenesis
GO:0045893	1294	276	5.93e-17	4.04e-15	positive regulation of transcription, DNA-templated
GO:1903508	1294	276	5.93e-17	4.04e-15	positive regulation of nucleic acid-templated transcription
GO:0010647	1439	300	6.09e-17	4.12e-15	positive regulation of cell communication
GO:0070848	614	157	6.19e-17	4.16e-15	response to growth factor
GO:0000122	707	174	6.83e-17	4.56e-15	negative regulation of transcription from RNA polymerase II promoter
GO:0022414	1083	240	7.55e-17	5e-15	reproductive process
GO:0032101	808	192	7.91e-17	5.2e-15	regulation of response to external stimulus
GO:0042981	1262	270	8.95e-17	5.84e-15	regulation of apoptotic process
GO:0006812	715	175	9.83e-17	6.37e-15	cation transport
GO:0034220	760	183	1.08e-16	6.98e-15	ion transmembrane transport
GO:0008217	148	60	1.12e-16	7.17e-15	regulation of blood pressure
GO:0042060	640	161	1.24e-16	7.84e-15	wound healing
GO:0043583	195	71	1.74e-16	1.1e-14	ear development
GO:0010562	888	205	1.84e-16	1.14e-14	positive regulation of phosphorus metabolic process
GO:0045937	888	205	1.84e-16	1.14e-14	positive regulation of phosphate metabolic process
GO:0034762	382	111	1.93e-16	1.19e-14	regulation of transmembrane transport
GO:0051046	612	155	2.46e-16	1.51e-14	regulation of secretion
GO:0050801	512	136	2.96e-16	1.8e-14	ion homeostasis
GO:0071396	345	103	3.19e-16	1.93e-14	cellular response to lipid
GO:0019220	1377	287	3.26e-16	1.96e-14	regulation of phosphate metabolic process
GO:1902680	1317	277	3.43e-16	2.05e-14	positive regulation of RNA biosynthetic process
GO:0022612	105	48	4.32e-16	2.57e-14	gland morphogenesis
GO:0001763	181	67	4.7e-16	2.77e-14	morphogenesis of a branching structure
GO:0051174	1390	288	6.45e-16	3.78e-14	regulation of phosphorus metabolic process
GO:0009628	1026	227	6.77e-16	3.95e-14	response to abiotic stimulus
GO:0010975	315	96	7.65e-16	4.43e-14	regulation of neuron projection development
GO:0072073	126	53	1.05e-15	6.02e-14	kidney epithelium development
GO:0048863	283	89	1.06e-15	6.06e-14	stem cell differentiation
GO:0061138	171	64	1.14e-15	6.49e-14	morphogenesis of a branching epithelium
GO:0071363	595	150	1.16e-15	6.56e-14	cellular response to growth factor stimulus
GO:0022604	447	122	1.18e-15	6.6e-14	regulation of cell morphogenesis
GO:0098771	489	130	1.27e-15	7.07e-14	inorganic ion homeostasis
GO:0008285	608	152	1.61e-15	8.96e-14	negative regulation of cell proliferation
GO:0051336	1154	247	1.99e-15	1.1e-13	regulation of hydrolase activity
GO:0001932	1083	235	2.06e-15	1.13e-13	regulation of protein phosphorylation
GO:1903530	561	143	2.08e-15	1.13e-13	regulation of secretion by cell
GO:0098660	545	140	2.11e-15	1.14e-13	inorganic ion transmembrane transport
GO:0055080	477	127	2.4e-15	1.29e-13	cation homeostasis
GO:0048705	209	72	3.1e-15	1.66e-13	skeletal system morphogenesis
GO:0034765	366	105	3.27e-15	1.74e-13	regulation of ion transmembrane transport
GO:0009952	196	69	3.36e-15	1.78e-13	anterior/posterior pattern specification
GO:0097305	303	92	3.95e-15	2.08e-13	response to alcohol
GO:0098602	428	117	4.03e-15	2.11e-13	single organism cell adhesion
GO:0010629	1306	271	4.27e-15	2.22e-13	negative regulation of gene expression
GO:0016337	408	113	4.43e-15	2.29e-13	single organismal cell-cell adhesion
GO:0051254	1351	278	5.37e-15	2.77e-13	positive regulation of RNA metabolic process
GO:0040007	389	109	5.73e-15	2.93e-13	growth
GO:0060341	1092	234	1.03e-14	5.23e-13	regulation of cellular localization
GO:0009967	1194	251	1.04e-14	5.28e-13	positive regulation of signal transduction
GO:0045766	109	47	1.39e-14	6.98e-13	positive regulation of angiogenesis
GO:0044087	601	148	1.47e-14	7.35e-13	regulation of cellular component biogenesis
GO:0030155	536	136	1.51e-14	7.54e-13	regulation of cell adhesion
GO:1904018	117	49	1.54e-14	7.61e-13	positive regulation of vasculature development
GO:0055085	984	215	1.67e-14	8.25e-13	transmembrane transport
GO:0090287	225	74	2.06e-14	1.01e-12	regulation of cellular response to growth factor stimulus
GO:0045596	615	150	2.27e-14	1.11e-12	negative regulation of cell differentiation
GO:1903522	221	73	2.4e-14	1.17e-12	regulation of blood circulation
GO:0055082	491	127	2.51e-14	1.21e-12	cellular chemical homeostasis
GO:0060485	169	61	3.64e-14	1.75e-12	mesenchyme development
GO:0048839	174	62	4.45e-14	2.12e-12	inner ear development
GO:0050878	632	152	5.23e-14	2.49e-12	regulation of body fluid levels
GO:0042325	1162	243	5.3e-14	2.51e-12	regulation of phosphorylation
GO:0042493	396	108	5.49e-14	2.58e-12	response to drug
GO:0042327	774	177	5.88e-14	2.75e-12	positive regulation of phosphorylation
GO:0021675	72	36	6.48e-14	3.02e-12	nerve development
GO:0010595	59	32	8.27e-14	3.83e-12	positive regulation of endothelial cell migration
GO:0001934	743	171	8.85e-14	4.06e-12	positive regulation of protein phosphorylation
GO:0035107	142	54	8.9e-14	4.06e-12	appendage morphogenesis
GO:0035108	142	54	8.9e-14	4.06e-12	limb morphogenesis
GO:0032102	231	74	9.51e-14	4.32e-12	negative regulation of response to external stimulus
GO:0060537	269	82	9.69e-14	4.38e-12	muscle tissue development
GO:0048565	134	52	9.87e-14	4.44e-12	digestive tract development
GO:0055065	431	114	1.07e-13	4.79e-12	metal ion homeostasis
GO:0043627	195	66	1.14e-13	5.08e-12	response to estrogen
GO:0009890	1299	264	1.27e-13	5.62e-12	negative regulation of biosynthetic process
GO:0010594	99	43	1.34e-13	5.91e-12	regulation of endothelial cell migration
GO:0048608	391	106	1.43e-13	6.3e-12	reproductive structure development
GO:0021953	165	59	1.53e-13	6.67e-12	central nervous system neuron differentiation
GO:0001775	585	142	1.7e-13	7.39e-12	cell activation
GO:1903034	351	98	1.72e-13	7.47e-12	regulation of response to wounding
GO:0045892	1037	220	2.02e-13	8.7e-12	negative regulation of transcription, DNA-templated
GO:0031960	149	55	2.23e-13	9.59e-12	response to corticosteroid
GO:0055123	145	54	2.42e-13	1.03e-11	digestive system development
GO:0090596	235	74	2.53e-13	1.08e-11	sensory organ morphogenesis
GO:0051384	141	53	2.61e-13	1.1e-11	response to glucocorticoid
GO:0061458	395	106	2.91e-13	1.23e-11	reproductive system development
GO:0044702	970	208	3.25e-13	1.36e-11	single organism reproductive process
GO:0072006	109	45	3.34e-13	1.4e-11	nephron development
GO:0008283	629	149	3.4e-13	1.41e-11	cell proliferation
GO:1901701	743	169	3.64e-13	1.51e-11	cellular response to oxygen-containing compound
GO:0042063	164	58	4.2e-13	1.73e-11	gliogenesis
GO:0007169	649	152	5.15e-13	2.11e-11	transmembrane receptor protein tyrosine kinase signaling pathway
GO:0098655	567	137	6.6e-13	2.7e-11	cation transmembrane transport
GO:0031399	1448	285	6.67e-13	2.71e-11	regulation of protein modification process
GO:0014706	259	78	7.77e-13	3.15e-11	striated muscle tissue development
GO:0023061	175	60	7.84e-13	3.16e-11	signal release
GO:0006954	401	106	8.21e-13	3.3e-11	inflammatory response
GO:2000027	149	54	8.7e-13	3.47e-11	regulation of organ morphogenesis
GO:0050679	145	53	9.55e-13	3.8e-11	positive regulation of epithelial cell proliferation
GO:1902531	1267	255	1.05e-12	4.18e-11	regulation of intracellular signal transduction
GO:0003006	565	136	1.08e-12	4.27e-11	developmental process involved in reproduction
GO:0048589	310	88	1.09e-12	4.27e-11	developmental growth
GO:0010632	146	53	1.31e-12	5.12e-11	regulation of epithelial cell migration
GO:0061045	57	30	1.41e-12	5.48e-11	negative regulation of wound healing
GO:2000113	1172	239	1.42e-12	5.51e-11	negative regulation of cellular macromolecule biosynthetic process
GO:0043436	848	185	1.46e-12	5.64e-11	oxoacid metabolic process
GO:0042476	101	42	1.52e-12	5.86e-11	odontogenesis
GO:0031327	1278	256	1.62e-12	6.18e-11	negative regulation of cellular biosynthetic process
GO:0010959	307	87	1.62e-12	6.18e-11	regulation of metal ion transport
GO:0098662	459	116	1.79e-12	6.79e-11	inorganic cation transmembrane transport
GO:0090092	201	65	1.86e-12	7.03e-11	regulation of transmembrane receptor protein serine/threonine kinase signaling pathway
GO:0010243	728	164	1.91e-12	7.19e-11	response to organonitrogen compound
GO:0030879	122	47	2.05e-12	7.68e-11	mammary gland development
GO:0048704	94	40	2.12e-12	7.91e-11	embryonic skeletal system morphogenesis
GO:0002682	1239	249	2.35e-12	8.75e-11	regulation of immune system process
GO:0003205	127	48	2.72e-12	1.01e-10	cardiac chamber development
GO:0010769	280	81	2.95e-12	1.09e-10	regulation of cell morphogenesis involved in differentiation
GO:0051050	808	177	3.16e-12	1.16e-10	positive regulation of transport
GO:0048754	145	52	3.66e-12	1.34e-10	branching morphogenesis of an epithelial tube
GO:0006873	410	106	3.66e-12	1.34e-10	cellular ion homeostasis
GO:0009612	190	62	3.86e-12	1.4e-10	response to mechanical stimulus
GO:0010035	400	104	4.04e-12	1.46e-10	response to inorganic substance
GO:1901615	459	115	4.08e-12	1.47e-10	organic hydroxy compound metabolic process
GO:0006082	864	186	4.35e-12	1.56e-10	organic acid metabolic process
GO:1901698	800	175	4.77e-12	1.71e-10	response to nitrogen compound
GO:0043207	627	145	4.94e-12	1.75e-10	response to external biotic stimulus
GO:0051707	627	145	4.94e-12	1.75e-10	response to other organism
GO:0007517	268	78	5.32e-12	1.88e-10	muscle organ development
GO:0030326	125	47	5.68e-12	1.99e-10	embryonic limb morphogenesis
GO:0035113	125	47	5.68e-12	1.99e-10	embryonic appendage morphogenesis
GO:0042471	113	44	6.71e-12	2.35e-10	ear morphogenesis
GO:0009617	430	109	6.86e-12	2.39e-10	response to bacterium
GO:0001101	285	81	8.04e-12	2.79e-10	response to acid chemical
GO:0001503	241	72	8.95e-12	3.09e-10	ossification
GO:0006820	432	109	9.35e-12	3.22e-10	anion transport
GO:0050819	47	26	9.69e-12	3.33e-10	negative regulation of coagulation
GO:0048736	162	55	1.09e-11	3.7e-10	appendage development
GO:0060173	162	55	1.09e-11	3.7e-10	limb development
GO:0072507	302	84	1.15e-11	3.89e-10	divalent inorganic cation homeostasis
GO:0071407	338	91	1.15e-11	3.9e-10	cellular response to organic cyclic compound
GO:0010038	277	79	1.2e-11	4.05e-10	response to metal ion
GO:1903507	1049	215	1.26e-11	4.24e-10	negative regulation of nucleic acid-templated transcription
GO:0003007	209	65	1.31e-11	4.37e-10	heart morphogenesis
GO:0030003	402	103	1.32e-11	4.4e-10	cellular cation homeostasis
GO:1902679	1062	217	1.36e-11	4.52e-10	negative regulation of RNA biosynthetic process
GO:0010634	91	38	1.5e-11	4.96e-10	positive regulation of epithelial cell migration
GO:0043068	523	125	1.5e-11	4.96e-10	positive regulation of programmed cell death
GO:0044089	325	88	1.81e-11	5.95e-10	positive regulation of cellular component biogenesis
GO:0045934	1207	240	1.86e-11	6.07e-10	negative regulation of nucleobase-containing compound metabolic process
GO:0043065	519	124	1.86e-11	6.07e-10	positive regulation of apoptotic process
GO:0040008	587	136	2e-11	6.52e-10	regulation of growth
GO:0030195	45	25	2.14e-11	6.91e-10	negative regulation of blood coagulation
GO:1900047	45	25	2.14e-11	6.91e-10	negative regulation of hemostasis
GO:0015711	326	88	2.16e-11	6.95e-10	organic anion transport
GO:0001657	88	37	2.17e-11	6.95e-10	ureteric bud development
GO:0001823	92	38	2.23e-11	7.12e-10	mesonephros development
GO:0010558	1222	242	2.32e-11	7.39e-10	negative regulation of macromolecule biosynthetic process
GO:0051172	1298	254	2.56e-11	8.12e-10	negative regulation of nitrogen compound metabolic process
GO:0030193	81	35	2.95e-11	9.3e-10	regulation of blood coagulation
GO:1900046	81	35	2.95e-11	9.3e-10	regulation of hemostasis
GO:0050807	105	41	3.13e-11	9.79e-10	regulation of synapse organization
GO:0050818	85	36	3.13e-11	9.79e-10	regulation of coagulation
GO:0055074	282	79	3.18e-11	9.93e-10	calcium ion homeostasis
GO:0072163	89	37	3.24e-11	1e-09	mesonephric epithelium development
GO:0072164	89	37	3.24e-11	1e-09	mesonephric tubule development
GO:0032870	512	122	3.27e-11	1.01e-09	cellular response to hormone stimulus
GO:0009607	654	147	3.3e-11	1.02e-09	response to biotic stimulus
GO:0006629	981	202	3.57e-11	1.1e-09	lipid metabolic process
GO:0032970	293	81	3.72e-11	1.14e-09	regulation of actin filament-based process
GO:0032844	340	90	4.03e-11	1.23e-09	regulation of homeostatic process
GO:0019725	604	138	4.04e-11	1.23e-09	cellular homeostasis
GO:0003206	106	41	4.45e-11	1.35e-09	cardiac chamber morphogenesis
GO:0061333	67	31	4.62e-11	1.4e-09	renal tubule morphogenesis
GO:0051247	1274	249	4.65e-11	1.4e-09	positive regulation of protein metabolic process
GO:0010942	554	129	4.66e-11	1.4e-09	positive regulation of cell death
GO:0010721	244	71	4.78e-11	1.43e-09	negative regulation of cell development
GO:0032270	1189	235	5.65e-11	1.68e-09	positive regulation of cellular protein metabolic process
GO:0043085	1302	253	5.89e-11	1.75e-09	positive regulation of catalytic activity
GO:0051253	1097	220	6.09e-11	1.8e-09	negative regulation of RNA metabolic process
GO:0015672	412	103	6.2e-11	1.83e-09	monovalent inorganic cation transport
GO:0061326	79	34	6.44e-11	1.9e-09	renal tubule development
GO:1902533	760	164	7.01e-11	2.06e-09	positive regulation of intracellular signal transduction
GO:0008016	160	53	7.35e-11	2.15e-09	regulation of heart contraction
GO:0007369	151	51	7.5e-11	2.19e-09	gastrulation
GO:0048762	112	42	8.29e-11	2.41e-09	mesenchymal cell differentiation
GO:0010810	161	53	9.56e-11	2.77e-09	regulation of cell-substrate adhesion
GO:0051345	769	165	9.72e-11	2.81e-09	positive regulation of hydrolase activity
GO:0007599	509	120	9.75e-11	2.81e-09	hemostasis
GO:0006937	152	51	9.85e-11	2.83e-09	regulation of muscle contraction
GO:0030850	41	23	1.04e-10	2.99e-09	prostate gland development
GO:0042391	263	74	1.06e-10	3.03e-09	regulation of membrane potential
GO:0051924	204	62	1.12e-10	3.19e-09	regulation of calcium ion transport
GO:0007596	505	119	1.21e-10	3.41e-09	blood coagulation
GO:0050817	505	119	1.21e-10	3.41e-09	coagulation
GO:0042692	244	70	1.32e-10	3.71e-09	muscle cell differentiation
GO:0050808	131	46	1.43e-10	4.03e-09	synapse organization
GO:0006836	140	48	1.49e-10	4.17e-09	neurotransmitter transport
GO:0031346	260	73	1.58e-10	4.41e-09	positive regulation of cell projection organization
GO:0031401	961	196	1.66e-10	4.63e-09	positive regulation of protein modification process
GO:1903035	145	49	1.72e-10	4.76e-09	negative regulation of response to wounding
GO:0050877	1116	221	1.84e-10	5.09e-09	neurological system process
GO:0098742	173	55	1.91e-10	5.26e-09	cell-cell adhesion via plasma-membrane adhesion molecules
GO:0061041	119	43	1.99e-10	5.47e-09	regulation of wound healing
GO:0010976	197	60	2.03e-10	5.55e-09	positive regulation of neuron projection development
GO:0060993	78	33	2.13e-10	5.82e-09	kidney morphogenesis
GO:0034329	155	51	2.19e-10	5.96e-09	cell junction assembly
GO:0072009	90	36	2.21e-10	6e-09	nephron epithelium development
GO:0030168	227	66	2.36e-10	6.4e-09	platelet activation
GO:0050954	151	50	2.55e-10	6.88e-09	sensory perception of mechanical stimulus
GO:0021537	213	63	2.78e-10	7.48e-09	telencephalon development
GO:0006875	368	93	2.85e-10	7.66e-09	cellular metal ion homeostasis
GO:0042475	75	32	3.06e-10	8.21e-09	odontogenesis of dentin-containing tooth
GO:0043408	564	128	3.29e-10	8.76e-09	regulation of MAPK cascade
GO:0006952	1286	247	3.29e-10	8.76e-09	defense response
GO:0034330	180	56	3.3e-10	8.76e-09	cell junction organization
GO:0001654	316	83	3.47e-10	9.19e-09	eye development
GO:0048864	229	66	3.55e-10	9.39e-09	stem cell development
GO:0044092	1001	201	3.86e-10	1.02e-08	negative regulation of molecular function
GO:0060627	365	92	4.11e-10	1.08e-08	regulation of vesicle-mediated transport
GO:0003231	96	37	4.38e-10	1.15e-08	cardiac ventricle development
GO:0071383	135	46	4.51e-10	1.18e-08	cellular response to steroid hormone stimulus
GO:0006029	92	36	4.57e-10	1.19e-08	proteoglycan metabolic process
GO:0007626	191	58	4.59e-10	1.19e-08	locomotory behavior
GO:0050795	191	58	4.59e-10	1.19e-08	regulation of behavior
GO:0072080	76	32	4.62e-10	1.19e-08	nephron tubule development
GO:2000021	172	54	4.67e-10	1.2e-08	regulation of ion homeostasis
GO:0001936	88	35	4.71e-10	1.21e-08	regulation of endothelial cell proliferation
GO:0060348	158	51	4.73e-10	1.21e-08	bone development
GO:0071772	84	34	4.77e-10	1.22e-08	response to BMP
GO:0071773	84	34	4.77e-10	1.22e-08	cellular response to BMP stimulus
GO:0002064	187	57	5.51e-10	1.4e-08	epithelial cell development
GO:0060443	47	24	5.57e-10	1.41e-08	mammary gland morphogenesis
GO:0010001	127	44	5.86e-10	1.48e-08	glial cell differentiation
GO:0001505	141	47	6.76e-10	1.7e-08	regulation of neurotransmitter levels
GO:0007269	110	40	6.79e-10	1.7e-08	neurotransmitter secretion
GO:0002237	273	74	6.83e-10	1.71e-08	response to molecule of bacterial origin
GO:0002576	85	34	6.95e-10	1.74e-08	platelet degranulation
GO:0030278	169	53	7.06e-10	1.76e-08	regulation of ossification
GO:0043010	284	76	7.64e-10	1.9e-08	camera-type eye development
GO:0051051	442	105	9.26e-10	2.29e-08	negative regulation of transport
GO:0007612	120	42	1e-09	2.48e-08	learning
GO:0090257	185	56	1.04e-09	2.56e-08	regulation of muscle system process
GO:0006816	205	60	1.15e-09	2.83e-08	calcium ion transport
GO:0035270	121	42	1.34e-09	3.28e-08	endocrine system development
GO:0007611	201	59	1.4e-09	3.42e-08	learning or memory
GO:0001704	104	38	1.54e-09	3.75e-08	formation of primary germ layer
GO:0043410	396	96	1.59e-09	3.86e-08	positive regulation of MAPK cascade
GO:0003012	242	67	1.67e-09	4.06e-08	muscle system process
GO:0045216	154	49	1.78e-09	4.3e-08	cell-cell junction organization
GO:0072088	64	28	1.96e-09	4.72e-08	nephron epithelium morphogenesis
GO:0016265	1039	204	2.02e-09	4.85e-08	death
GO:0072330	164	51	2.04e-09	4.89e-08	monocarboxylic acid biosynthetic process
GO:0048546	53	25	2.09e-09	4.99e-08	digestive tract morphogenesis
GO:0003279	68	29	2.09e-09	5e-08	cardiac septum development
GO:0006874	269	72	2.1e-09	5.01e-08	cellular calcium ion homeostasis
GO:0060541	208	60	2.14e-09	5.08e-08	respiratory system development
GO:0051963	76	31	2.2e-09	5.23e-08	regulation of synapse assembly
GO:0008219	1034	203	2.23e-09	5.27e-08	cell death
GO:0008610	477	110	2.25e-09	5.31e-08	lipid biosynthetic process
GO:0045785	317	81	2.29e-09	5.4e-08	positive regulation of cell adhesion
GO:0012501	998	197	2.49e-09	5.83e-08	programmed cell death
GO:0035637	97	36	2.52e-09	5.89e-08	multicellular organismal signaling
GO:0050890	229	64	2.56e-09	5.97e-08	cognition
GO:2000736	110	39	2.57e-09	5.98e-08	regulation of stem cell differentiation
GO:0050803	204	59	2.6e-09	6.04e-08	regulation of synapse structure or activity
GO:0019752	736	154	2.66e-09	6.17e-08	carboxylic acid metabolic process
GO:0021545	43	22	2.78e-09	6.43e-08	cranial nerve development
GO:0044255	749	156	2.93e-09	6.76e-08	cellular lipid metabolic process
GO:0007605	138	45	3.4e-09	7.83e-08	sensory perception of sound
GO:0030534	143	46	3.74e-09	8.56e-08	adult behavior
GO:0048738	143	46	3.74e-09	8.56e-08	cardiac muscle tissue development
GO:0032496	262	70	3.8e-09	8.67e-08	response to lipopolysaccharide
GO:0021700	196	57	3.85e-09	8.77e-08	developmental maturation
GO:0031667	397	95	3.92e-09	8.91e-08	response to nutrient levels
GO:0048566	37	20	4.2e-09	9.51e-08	embryonic digestive tract development
GO:0003208	62	27	4.29e-09	9.7e-08	cardiac ventricle morphogenesis
GO:0048638	263	70	4.52e-09	1.02e-07	regulation of developmental growth
GO:0044706	212	60	4.74e-09	1.06e-07	multi-multicellular organism process
GO:0046942	212	60	4.74e-09	1.06e-07	carboxylic acid transport
GO:0042698	99	36	4.77e-09	1.07e-07	ovulation cycle
GO:0001558	338	84	4.81e-09	1.07e-07	regulation of cell growth
GO:0016192	1050	204	4.91e-09	1.09e-07	vesicle-mediated transport
GO:0060740	25	16	5.29e-09	1.18e-07	prostate gland epithelium morphogenesis
GO:0006915	989	194	5.52e-09	1.22e-07	apoptotic process
GO:0060512	28	17	5.6e-09	1.24e-07	prostate gland morphogenesis
GO:0007156	140	45	5.65e-09	1.25e-07	homophilic cell adhesion via plasma membrane adhesion molecules
GO:0007009	188	55	5.68e-09	1.25e-07	plasma membrane organization
GO:0051271	208	59	5.79e-09	1.27e-07	negative regulation of cellular component movement
GO:0007160	113	39	6.18e-09	1.35e-07	cell-matrix adhesion
GO:0014031	100	36	6.51e-09	1.42e-07	mesenchymal cell development
GO:0016079	63	27	6.56e-09	1.42e-07	synaptic vesicle exocytosis
GO:0072078	63	27	6.56e-09	1.42e-07	nephron tubule morphogenesis
GO:0072503	281	73	6.58e-09	1.42e-07	cellular divalent inorganic cation homeostasis
GO:0017157	150	47	6.58e-09	1.42e-07	regulation of exocytosis
GO:0048639	150	47	6.58e-09	1.42e-07	positive regulation of developmental growth
GO:0001667	136	44	6.65e-09	1.43e-07	ameboidal-type cell migration
GO:0048663	67	28	6.85e-09	1.47e-07	neuron fate commitment
GO:0015849	214	60	6.98e-09	1.5e-07	organic acid transport
GO:0042472	96	35	7.19e-09	1.54e-07	inner ear morphogenesis
GO:0036293	261	69	7.85e-09	1.68e-07	response to decreased oxygen levels
GO:0060548	839	169	8.12e-09	1.73e-07	negative regulation of cell death
GO:0009991	425	99	8.24e-09	1.75e-07	response to extracellular stimulus
GO:0009743	151	47	8.34e-09	1.76e-07	response to carbohydrate
GO:0018108	151	47	8.34e-09	1.76e-07	peptidyl-tyrosine phosphorylation
GO:0030323	180	53	8.37e-09	1.77e-07	respiratory tube development
GO:0070838	246	66	8.77e-09	1.85e-07	divalent metal ion transport
GO:0006790	315	79	8.89e-09	1.87e-07	sulfur compound metabolic process
GO:0006813	142	45	9.27e-09	1.94e-07	potassium ion transport
GO:0061180	60	26	9.4e-09	1.97e-07	mammary gland epithelium development
GO:0001666	257	68	9.68e-09	2.02e-07	response to hypoxia
GO:0040013	226	62	9.82e-09	2.04e-07	negative regulation of locomotion
GO:0010811	97	35	9.82e-09	2.04e-07	positive regulation of cell-substrate adhesion
GO:0009581	171	51	9.89e-09	2.05e-07	detection of external stimulus
GO:0001938	64	27	9.92e-09	2.05e-07	positive regulation of endothelial cell proliferation
GO:0072028	64	27	9.92e-09	2.05e-07	nephron morphogenesis
GO:0008544	252	67	1.01e-08	2.07e-07	epidermis development
GO:0030324	176	52	1.01e-08	2.08e-07	lung development
GO:0051480	181	53	1.03e-08	2.12e-07	cytosolic calcium ion homeostasis
GO:0032787	444	102	1.06e-08	2.17e-07	monocarboxylic acid metabolic process
GO:0097479	102	36	1.19e-08	2.44e-07	synaptic vesicle localization
GO:0010817	222	61	1.21e-08	2.46e-07	regulation of hormone levels
GO:0010876	248	66	1.24e-08	2.52e-07	lipid localization
GO:0050708	356	86	1.33e-08	2.69e-07	regulation of protein secretion
GO:0018212	153	47	1.33e-08	2.69e-07	peptidyl-tyrosine modification
GO:0046883	238	64	1.33e-08	2.69e-07	regulation of hormone secretion
GO:0031099	139	44	1.4e-08	2.82e-07	regeneration
GO:0050920	139	44	1.4e-08	2.82e-07	regulation of chemotaxis
GO:0072511	249	66	1.47e-08	2.96e-07	divalent inorganic cation transport
GO:0043270	218	60	1.48e-08	2.97e-07	positive regulation of ion transport
GO:0032956	244	65	1.53e-08	3.06e-07	regulation of actin cytoskeleton organization
GO:0043069	785	159	1.54e-08	3.07e-07	negative regulation of programmed cell death
GO:0019216	260	68	1.6e-08	3.19e-07	regulation of lipid metabolic process
GO:0001508	90	33	1.63e-08	3.23e-07	action potential
GO:0006366	732	150	1.82e-08	3.6e-07	transcription from RNA polymerase II promoter
GO:0009582	174	51	1.88e-08	3.71e-07	detection of abiotic stimulus
GO:2000146	194	55	1.92e-08	3.78e-07	negative regulation of cell motility
GO:0045778	78	30	2.03e-08	3.99e-07	positive regulation of ossification
GO:0043401	58	25	2.06e-08	4.04e-07	steroid hormone mediated signaling pathway
GO:0032355	122	40	2.09e-08	4.1e-07	response to estradiol
GO:0044283	366	87	2.44e-08	4.77e-07	small molecule biosynthetic process
GO:0051098	252	66	2.44e-08	4.77e-07	regulation of binding
GO:0007204	151	46	2.51e-08	4.89e-07	positive regulation of cytosolic calcium ion concentration
GO:0044272	171	50	2.81e-08	5.45e-07	sulfur compound biosynthetic process
GO:0090100	92	33	3.04e-08	5.9e-07	positive regulation of transmembrane receptor protein serine/threonine kinase signaling pathway
GO:0051965	59	25	3.13e-08	6.05e-07	positive regulation of synapse assembly
GO:0019233	71	28	3.15e-08	6.08e-07	sensory perception of pain
GO:0072659	133	42	3.2e-08	6.16e-07	protein localization to plasma membrane
GO:0007178	212	58	3.23e-08	6.22e-07	transmembrane receptor protein serine/threonine kinase signaling pathway
GO:0051129	523	114	3.28e-08	6.3e-07	negative regulation of cellular component organization
GO:0050900	228	61	3.54e-08	6.77e-07	leukocyte migration
GO:0070482	281	71	3.58e-08	6.85e-07	response to oxygen levels
GO:0021543	143	44	3.61e-08	6.89e-07	pallium development
GO:0060560	106	36	3.76e-08	7.16e-07	developmental growth involved in morphogenesis
GO:0090288	129	41	3.79e-08	7.2e-07	negative regulation of cellular response to growth factor stimulus
GO:1990778	134	42	4.07e-08	7.71e-07	protein localization to cell periphery
GO:0035136	41	20	4.17e-08	7.89e-07	forelimb morphogenesis
GO:1903532	282	71	4.18e-08	7.89e-07	positive regulation of secretion by cell
GO:0051146	173	50	4.24e-08	7.99e-07	striated muscle cell differentiation
GO:0002460	111	37	4.29e-08	8.06e-07	adaptive immune response based on somatic recombination of immune receptors built from immunoglobulin superfamily domains
GO:0007492	72	28	4.5e-08	8.45e-07	endoderm development
GO:0002065	107	36	4.96e-08	9.28e-07	columnar/cuboidal epithelial cell differentiation
GO:0030203	159	47	5.01e-08	9.36e-07	glycosaminoglycan metabolic process
GO:0001817	486	107	5.04e-08	9.4e-07	regulation of cytokine production
GO:0071229	164	48	5.1e-08	9.5e-07	cellular response to acid chemical
GO:0006869	225	60	5.19e-08	9.63e-07	lipid transport
GO:0050727	241	63	5.44e-08	1.01e-06	regulation of inflammatory response
GO:0022617	112	37	5.59e-08	1.03e-06	extracellular matrix disassembly
GO:0032526	112	37	5.59e-08	1.03e-06	response to retinoic acid
GO:0050680	112	37	5.59e-08	1.03e-06	negative regulation of epithelial cell proliferation
GO:0070588	126	40	5.73e-08	1.05e-06	calcium ion transmembrane transport
GO:0071804	131	41	6.14e-08	1.13e-06	cellular potassium ion transport
GO:0071805	131	41	6.14e-08	1.13e-06	potassium ion transmembrane transport
GO:0030336	185	52	6.29e-08	1.15e-06	negative regulation of cell migration
GO:0007548	242	63	6.41e-08	1.17e-06	sex differentiation
GO:0035265	69	27	6.7e-08	1.22e-06	organ growth
GO:0019932	141	43	6.84e-08	1.24e-06	second-messenger-mediated signaling
GO:0002040	42	20	6.97e-08	1.26e-06	sprouting angiogenesis
GO:0016331	151	45	7.34e-08	1.33e-06	morphogenesis of embryonic epithelium
GO:0090276	196	54	7.37e-08	1.33e-06	regulation of peptide hormone secretion
GO:0060193	95	33	7.43e-08	1.34e-06	positive regulation of lipase activity
GO:0016053	243	63	7.56e-08	1.36e-06	organic acid biosynthetic process
GO:0046394	243	63	7.56e-08	1.36e-06	carboxylic acid biosynthetic process
GO:0002683	341	81	7.58e-08	1.36e-06	negative regulation of immune system process
GO:0030509	78	29	8.34e-08	1.49e-06	BMP signaling pathway
GO:0051047	314	76	8.37e-08	1.49e-06	positive regulation of secretion
GO:0048489	100	34	8.64e-08	1.54e-06	synaptic vesicle transport
GO:0097480	100	34	8.64e-08	1.54e-06	establishment of synaptic vesicle localization
GO:0032409	187	52	9.21e-08	1.64e-06	regulation of transporter activity
GO:0051259	382	88	9.37e-08	1.66e-06	protein oligomerization
GO:0034284	133	41	9.83e-08	1.74e-06	response to monosaccharide
GO:0006638	105	35	9.84e-08	1.74e-06	neutral lipid metabolic process
GO:0072171	54	23	9.86e-08	1.74e-06	mesonephric tubule morphogenesis
GO:0002062	62	25	1.02e-07	1.79e-06	chondrocyte differentiation
GO:0060191	110	36	1.1e-07	1.93e-06	regulation of lipase activity
GO:0050905	101	34	1.14e-07	1.99e-06	neuromuscular process
GO:1903524	79	29	1.15e-07	2.01e-06	positive regulation of blood circulation
GO:0021602	23	14	1.23e-07	2.15e-06	cranial nerve morphogenesis
GO:0018958	75	28	1.25e-07	2.18e-06	phenol-containing compound metabolic process
GO:0060349	88	31	1.27e-07	2.21e-06	bone morphogenesis
GO:0007568	241	62	1.29e-07	2.24e-06	aging
GO:0055024	47	21	1.31e-07	2.26e-06	regulation of cardiac muscle tissue development
GO:0051346	379	87	1.31e-07	2.26e-06	negative regulation of hydrolase activity
GO:0050804	236	61	1.36e-07	2.34e-06	modulation of synaptic transmission
GO:1901617	169	48	1.41e-07	2.43e-06	organic hydroxy compound biosynthetic process
GO:0008344	84	30	1.42e-07	2.45e-06	adult locomotory behavior
GO:0043066	780	154	1.43e-07	2.45e-06	negative regulation of apoptotic process
GO:0043271	116	37	1.55e-07	2.66e-06	negative regulation of ion transport
GO:0009954	33	17	1.57e-07	2.69e-06	proximal/distal pattern formation
GO:0006814	165	47	1.72e-07	2.94e-06	sodium ion transport
GO:0033555	76	28	1.74e-07	2.96e-06	multicellular organismal response to stress
GO:0007162	206	55	1.76e-07	2.99e-06	negative regulation of cell adhesion
GO:0002791	201	54	1.82e-07	3.09e-06	regulation of peptide secretion
GO:1901654	131	40	1.86e-07	3.16e-06	response to ketone
GO:0003073	72	27	1.88e-07	3.19e-06	regulation of systemic arterial blood pressure
GO:0070372	191	52	1.93e-07	3.26e-06	regulation of ERK1 and ERK2 cascade
GO:0007565	171	48	2.08e-07	3.51e-06	female pregnancy
GO:0006022	166	47	2.1e-07	3.53e-06	aminoglycan metabolic process
GO:0048534	529	112	2.13e-07	3.57e-06	hematopoietic or lymphoid organ development
GO:0060395	52	22	2.15e-07	3.61e-06	SMAD protein signal transduction
GO:0006641	99	33	2.26e-07	3.79e-06	triglyceride metabolic process
GO:2000463	18	12	2.41e-07	4.02e-06	positive regulation of excitatory postsynaptic potential
GO:0006639	104	34	2.53e-07	4.21e-06	acylglycerol metabolic process
GO:0045667	104	34	2.53e-07	4.21e-06	regulation of osteoblast differentiation
GO:0001709	41	19	2.55e-07	4.22e-06	cell fate determination
GO:0060420	41	19	2.55e-07	4.22e-06	regulation of heart growth
GO:0071709	24	14	2.6e-07	4.3e-06	membrane assembly
GO:0045446	69	26	2.83e-07	4.67e-06	endothelial cell differentiation
GO:0010518	82	29	2.91e-07	4.79e-06	positive regulation of phospholipase activity
GO:0060021	82	29	2.91e-07	4.79e-06	palate development
GO:0055067	91	31	3.01e-07	4.95e-06	monovalent inorganic cation homeostasis
GO:0060442	13	10	3.16e-07	5.19e-06	branching involved in prostate gland morphogenesis
GO:0060675	53	22	3.22e-07	5.28e-06	ureteric bud morphogenesis
GO:0048511	280	68	3.45e-07	5.63e-06	rhythmic process
GO:0007422	74	27	3.6e-07	5.86e-06	peripheral nervous system development
GO:0014013	74	27	3.6e-07	5.86e-06	regulation of gliogenesis
GO:0051248	949	179	3.65e-07	5.94e-06	negative regulation of protein metabolic process
GO:0009583	115	36	3.81e-07	6.18e-06	detection of light stimulus
GO:0031589	149	43	3.82e-07	6.18e-06	cell-substrate adhesion
GO:0034764	101	33	3.83e-07	6.2e-06	positive regulation of transmembrane transport
GO:0001952	83	29	3.91e-07	6.32e-06	regulation of cell-matrix adhesion
GO:0010517	92	31	3.97e-07	6.38e-06	regulation of phospholipase activity
GO:0072091	92	31	3.97e-07	6.38e-06	regulation of stem cell proliferation
GO:0030029	394	88	3.97e-07	6.38e-06	actin filament-based process
GO:0050768	190	51	4.06e-07	6.51e-06	negative regulation of neurogenesis
GO:0003197	28	15	4.39e-07	7.02e-06	endocardial cushion development
GO:0003158	79	28	4.41e-07	7.04e-06	endothelium development
GO:0022898	175	48	4.42e-07	7.04e-06	regulation of transmembrane transporter activity
GO:0046928	46	20	4.48e-07	7.12e-06	regulation of neurotransmitter secretion
GO:0046545	97	32	4.48e-07	7.12e-06	development of primary female sexual characteristics
GO:0019229	62	24	4.5e-07	7.15e-06	regulation of vasoconstriction
GO:0003151	58	23	4.69e-07	7.42e-06	outflow tract morphogenesis
GO:0010544	16	11	4.92e-07	7.77e-06	negative regulation of platelet activation
GO:0021761	93	31	5.21e-07	8.21e-06	limbic system development
GO:0035051	93	31	5.21e-07	8.21e-06	cardiocyte differentiation
GO:0060538	131	39	5.46e-07	8.59e-06	skeletal muscle organ development
GO:0090087	245	61	5.51e-07	8.66e-06	regulation of peptide transport
GO:0043536	22	13	5.74e-07	9e-06	positive regulation of blood vessel endothelial cell migration
GO:0001708	67	25	5.92e-07	9.27e-06	cell fate specification
GO:0042552	80	28	5.93e-07	9.27e-06	myelination
GO:0043588	208	54	5.97e-07	9.32e-06	skin development
GO:0014014	32	16	6.21e-07	9.67e-06	negative regulation of gliogenesis
GO:0002520	552	114	6.24e-07	9.71e-06	immune system development
GO:0033674	433	94	6.27e-07	9.74e-06	positive regulation of kinase activity
GO:0009749	122	37	6.38e-07	9.88e-06	response to glucose
GO:0030166	55	22	6.95e-07	1.08e-05	proteoglycan biosynthetic process
GO:0001706	51	21	7e-07	1.08e-05	endoderm formation
GO:0060411	51	21	7e-07	1.08e-05	cardiac septum morphogenesis
GO:0080134	1295	231	7.12e-07	1.1e-05	regulation of response to stress
GO:0046890	113	35	7.3e-07	1.12e-05	regulation of lipid biosynthetic process
GO:0021536	72	26	7.44e-07	1.14e-05	diencephalon development
GO:0060043	29	15	7.97e-07	1.22e-05	regulation of cardiac muscle cell proliferation
GO:0045834	104	33	8.15e-07	1.25e-05	positive regulation of lipid metabolic process
GO:0009746	128	38	8.2e-07	1.25e-05	response to hexose
GO:0044711	1206	217	8.3e-07	1.27e-05	single-organism biosynthetic process
GO:2000377	138	40	8.47e-07	1.29e-05	regulation of reactive oxygen species metabolic process
GO:0051493	366	82	8.55e-07	1.3e-05	regulation of cytoskeleton organization
GO:0051592	109	34	8.72e-07	1.32e-05	response to calcium ion
GO:0034767	95	31	8.81e-07	1.33e-05	positive regulation of ion transmembrane transport
GO:0055114	917	172	8.96e-07	1.35e-05	oxidation-reduction process
GO:0014033	60	23	9.54e-07	1.44e-05	neural crest cell differentiation
GO:0016202	100	32	9.65e-07	1.45e-05	regulation of striated muscle tissue development
GO:1901861	100	32	9.65e-07	1.45e-05	regulation of muscle tissue development
GO:0051961	211	54	9.69e-07	1.46e-05	negative regulation of nervous system development
GO:0003281	44	19	9.86e-07	1.48e-05	ventricular septum development
GO:0001701	350	79	9.9e-07	1.48e-05	in utero embryonic development
GO:0045927	222	56	1.01e-06	1.51e-05	positive regulation of growth
GO:2000738	48	20	1.02e-06	1.53e-05	positive regulation of stem cell differentiation
GO:0019226	52	21	1.03e-06	1.53e-05	transmission of nerve impulse
GO:0006955	1203	216	1.03e-06	1.53e-05	immune response
GO:0034097	588	119	1.05e-06	1.56e-05	response to cytokine
GO:0007272	82	28	1.05e-06	1.56e-05	ensheathment of neurons
GO:0008366	82	28	1.05e-06	1.56e-05	axon ensheathment
GO:0022602	82	28	1.05e-06	1.56e-05	ovulation cycle process
GO:0006936	201	52	1.07e-06	1.58e-05	muscle contraction
GO:0006468	743	144	1.1e-06	1.62e-05	protein phosphorylation
GO:0046660	110	34	1.1e-06	1.62e-05	female sex differentiation
GO:0002697	374	83	1.11e-06	1.62e-05	regulation of immune effector process
GO:0052547	374	83	1.11e-06	1.62e-05	regulation of peptidase activity
GO:0009314	433	93	1.17e-06	1.72e-05	response to radiation
GO:0007631	87	29	1.2e-06	1.75e-05	feeding behavior
GO:0048634	101	32	1.23e-06	1.8e-05	regulation of muscle organ development
GO:0060004	20	12	1.26e-06	1.84e-05	reflex
GO:0086010	37	17	1.27e-06	1.84e-05	membrane depolarization during action potential
GO:0008585	92	30	1.34e-06	1.94e-05	female gonad development
GO:0032412	171	46	1.38e-06	2e-05	regulation of ion transmembrane transporter activity
GO:0048665	30	15	1.4e-06	2.03e-05	neuron fate specification
GO:0021795	41	18	1.41e-06	2.04e-05	cerebral cortex cell migration
GO:0050654	57	22	1.43e-06	2.06e-05	chondroitin sulfate proteoglycan metabolic process
GO:0006940	53	21	1.49e-06	2.15e-05	regulation of smooth muscle contraction
GO:0002250	151	42	1.52e-06	2.18e-05	adaptive immune response
GO:0002685	131	38	1.54e-06	2.22e-05	regulation of leukocyte migration
GO:0006024	102	32	1.57e-06	2.26e-05	glycosaminoglycan biosynthetic process
GO:0001656	79	27	1.6e-06	2.29e-05	metanephros development
GO:0044703	830	157	1.63e-06	2.32e-05	multi-organism reproductive process
GO:0009953	93	30	1.73e-06	2.47e-05	dorsal/ventral pattern formation
GO:1904062	162	44	1.75e-06	2.49e-05	regulation of cation transmembrane transport
GO:0030501	34	16	1.75e-06	2.49e-05	positive regulation of bone mineralization
GO:0035115	34	16	1.75e-06	2.49e-05	embryonic forelimb morphogenesis
GO:0048048	34	16	1.75e-06	2.49e-05	embryonic eye morphogenesis
GO:0045859	637	126	1.77e-06	2.5e-05	regulation of protein kinase activity
GO:0010543	27	14	1.8e-06	2.54e-05	regulation of platelet activation
GO:0048791	27	14	1.8e-06	2.54e-05	calcium ion-dependent exocytosis of neurotransmitter
GO:0030036	361	80	1.82e-06	2.56e-05	actin cytoskeleton organization
GO:0010563	473	99	1.82e-06	2.56e-05	negative regulation of phosphorus metabolic process
GO:0045936	473	99	1.82e-06	2.56e-05	negative regulation of phosphate metabolic process
GO:0007638	12	9	1.85e-06	2.6e-05	mechanosensory behavior
GO:0050806	98	31	1.87e-06	2.62e-05	positive regulation of synaptic transmission
GO:0045860	408	88	1.88e-06	2.63e-05	positive regulation of protein kinase activity
GO:0048520	127	37	1.88e-06	2.63e-05	positive regulation of behavior
GO:0050796	173	46	1.95e-06	2.73e-05	regulation of insulin secretion
GO:0046486	293	68	1.97e-06	2.75e-05	glycerolipid metabolic process
GO:0006023	103	32	1.99e-06	2.78e-05	aminoglycan biosynthetic process
GO:0043549	682	133	2.01e-06	2.79e-05	regulation of kinase activity
GO:0051899	58	22	2.02e-06	2.79e-05	membrane depolarization
GO:0060350	58	22	2.02e-06	2.79e-05	endochondral bone morphogenesis
GO:0048609	701	136	2.06e-06	2.85e-05	multicellular organismal reproductive process
GO:0050921	108	33	2.1e-06	2.9e-05	positive regulation of chemotaxis
GO:0030204	54	21	2.14e-06	2.95e-05	chondroitin sulfate metabolic process
GO:0098815	24	13	2.22e-06	3.06e-05	modulation of excitatory postsynaptic potential
GO:0032835	46	19	2.23e-06	3.07e-05	glomerulus development
GO:0051100	118	35	2.24e-06	3.08e-05	negative regulation of binding
GO:1903510	118	35	2.24e-06	3.08e-05	mucopolysaccharide metabolic process
GO:0035725	128	37	2.31e-06	3.16e-05	sodium ion transmembrane transport
GO:0010522	85	28	2.38e-06	3.25e-05	regulation of calcium ion transport into cytosol
GO:0002521	272	64	2.39e-06	3.27e-05	leukocyte differentiation
GO:0051048	185	48	2.51e-06	3.42e-05	negative regulation of secretion
GO:0048934	15	10	2.58e-06	3.5e-05	peripheral nervous system neuron differentiation
GO:0048935	15	10	2.58e-06	3.5e-05	peripheral nervous system neuron development
GO:0060841	15	10	2.58e-06	3.5e-05	venous blood vessel development
GO:0042730	21	12	2.59e-06	3.51e-05	fibrinolysis
GO:0009416	318	72	2.61e-06	3.53e-05	response to light stimulus
GO:0030097	483	100	2.68e-06	3.62e-05	hemopoiesis
GO:0001649	114	34	2.72e-06	3.66e-05	osteoblast differentiation
GO:0002028	72	25	2.77e-06	3.73e-05	regulation of sodium ion transport
GO:0007416	59	22	2.81e-06	3.78e-05	synapse assembly
GO:0046717	59	22	2.81e-06	3.78e-05	acid secretion
GO:0055021	35	16	2.83e-06	3.8e-05	regulation of cardiac muscle tissue growth
GO:0001676	95	30	2.83e-06	3.8e-05	long-chain fatty acid metabolic process
GO:0001819	336	75	2.85e-06	3.82e-05	positive regulation of cytokine production
GO:0007010	756	144	2.97e-06	3.97e-05	cytoskeleton organization
GO:0038083	39	17	3.13e-06	4.17e-05	peptidyl-tyrosine autophosphorylation
GO:0032504	719	138	3.15e-06	4.19e-05	multicellular organism reproduction
GO:0015718	105	32	3.17e-06	4.21e-05	monocarboxylic acid transport
GO:0097164	155	42	3.18e-06	4.22e-05	ammonium ion metabolic process
GO:0090130	77	26	3.21e-06	4.25e-05	tissue migration
GO:0043279	115	34	3.37e-06	4.46e-05	response to alkaloid
GO:0000302	171	45	3.39e-06	4.48e-05	response to reactive oxygen species
GO:0006979	326	73	3.41e-06	4.5e-05	response to oxidative stress
GO:0030902	135	38	3.44e-06	4.53e-05	hindbrain development
GO:0031347	683	132	3.56e-06	4.69e-05	regulation of defense response
GO:0031100	73	25	3.69e-06	4.85e-05	organ regeneration
GO:0009584	101	31	3.81e-06	5e-05	detection of visible light
GO:0021872	60	22	3.89e-06	5.1e-05	forebrain generation of neurons
GO:0042445	146	40	4.01e-06	5.25e-05	hormone metabolic process
GO:0060384	25	13	4.07e-06	5.32e-05	innervation
GO:0009100	380	82	4.07e-06	5.32e-05	glycoprotein metabolic process
GO:0007498	111	33	4.09e-06	5.33e-05	mesoderm development
GO:0055001	121	35	4.21e-06	5.49e-05	muscle cell development
GO:0021885	56	21	4.24e-06	5.52e-05	forebrain cell migration
GO:0052548	357	78	4.27e-06	5.55e-05	regulation of endopeptidase activity
GO:0045321	369	80	4.41e-06	5.72e-05	leukocyte activation
GO:0051145	36	16	4.47e-06	5.78e-05	smooth muscle cell differentiation
GO:0070169	36	16	4.47e-06	5.78e-05	positive regulation of biomineral tissue development
GO:0043086	768	145	4.51e-06	5.82e-05	negative regulation of catalytic activity
GO:0014032	52	20	4.54e-06	5.85e-05	neural crest cell development
GO:0060688	52	20	4.54e-06	5.85e-05	regulation of morphogenesis of a branching structure
GO:0050673	83	27	4.68e-06	6.02e-05	epithelial cell proliferation
GO:0043405	266	62	4.73e-06	6.07e-05	regulation of MAP kinase activity
GO:0050886	44	18	4.85e-06	6.22e-05	endocrine process
GO:0070374	132	37	5.11e-06	6.54e-05	positive regulation of ERK1 and ERK2 cascade
GO:0022407	318	71	5.14e-06	6.57e-05	regulation of cell-cell adhesion
GO:0090330	13	9	5.31e-06	6.78e-05	regulation of platelet aggregation
GO:0048709	61	22	5.33e-06	6.79e-05	oligodendrocyte differentiation
GO:0044091	29	14	5.36e-06	6.83e-05	membrane biogenesis
GO:0098773	79	26	5.49e-06	6.98e-05	skin epidermis development
GO:0090132	70	24	5.61e-06	7.12e-05	epithelium migration
GO:0051591	98	30	5.75e-06	7.29e-05	response to cAMP
GO:0010770	148	40	5.77e-06	7.3e-05	positive regulation of cell morphogenesis involved in differentiation
GO:0034109	262	61	5.83e-06	7.38e-05	homotypic cell-cell adhesion
GO:0006066	331	73	6.05e-06	7.64e-05	alcohol metabolic process
GO:0045137	196	49	6.1e-06	7.7e-05	development of primary sexual characteristics
GO:0001764	108	32	6.15e-06	7.74e-05	neuron migration
GO:0072132	33	15	6.32e-06	7.95e-05	mesenchyme morphogenesis
GO:0022029	53	20	6.4e-06	8.02e-05	telencephalon cell migration
GO:0030510	75	25	6.4e-06	8.02e-05	regulation of BMP signaling pathway
GO:0046620	75	25	6.4e-06	8.02e-05	regulation of organ growth
GO:0008406	191	48	6.49e-06	8.1e-05	gonad development
GO:0030099	191	48	6.49e-06	8.1e-05	myeloid cell differentiation
GO:0009410	175	45	6.56e-06	8.19e-05	response to xenobiotic stimulus
GO:0048661	49	19	6.82e-06	8.49e-05	positive regulation of smooth muscle cell proliferation
GO:0002067	37	16	6.91e-06	8.59e-05	glandular epithelial cell differentiation
GO:0070306	26	13	7.15e-06	8.88e-05	lens fiber cell differentiation
GO:0006805	165	43	7.24e-06	8.98e-05	xenobiotic metabolic process
GO:1901565	298	67	7.33e-06	9.08e-05	organonitrogen compound catabolic process
GO:0070613	71	24	7.42e-06	9.17e-05	regulation of protein processing
GO:1903317	71	24	7.42e-06	9.17e-05	regulation of protein maturation
GO:0051260	236	56	7.61e-06	9.38e-05	protein homooligomerization
GO:0055002	109	32	7.61e-06	9.38e-05	striated muscle cell development
GO:0051223	681	130	7.99e-06	9.83e-05	regulation of protein transport
GO:0032368	90	28	8.27e-06	0.000101655	regulation of lipid transport
GO:0010863	67	23	8.54e-06	0.000104785	positive regulation of phospholipase C activity
GO:0021515	54	20	8.9e-06	0.000108974	cell differentiation in spinal cord
GO:0045669	54	20	8.9e-06	0.000108974	positive regulation of osteoblast differentiation
GO:0009799	105	31	9.25e-06	0.000113061	specification of symmetry
GO:0070201	740	139	9.29e-06	0.000113464	regulation of establishment of protein localization
GO:0032269	888	162	9.7e-06	0.000118303	negative regulation of cellular protein metabolic process
GO:0007043	72	24	9.74e-06	0.000118661	cell-cell junction assembly
GO:0001990	34	15	9.93e-06	0.00012082	regulation of systemic arterial blood pressure by hormone
GO:0048871	255	59	1.01e-05	0.000122475	multicellular organismal homeostasis
GO:1903727	38	16	1.05e-05	0.000127	positive regulation of phospholipid metabolic process
GO:0032233	42	17	1.05e-05	0.000127488	positive regulation of actin filament bundle assembly
GO:0003207	11	8	1.06e-05	0.000127997	cardiac chamber formation
GO:0021510	96	29	1.09e-05	0.000131518	spinal cord development
GO:0030595	96	29	1.09e-05	0.000131518	leukocyte chemotaxis
GO:0050953	200	49	1.1e-05	0.00013299	sensory perception of light stimulus
GO:0060326	157	41	1.11e-05	0.000133274	cell chemotaxis
GO:0050770	126	35	1.13e-05	0.000135128	regulation of axonogenesis
GO:0002526	68	23	1.13e-05	0.000135128	acute inflammatory response
GO:0010631	68	23	1.13e-05	0.000135128	epithelial cell migration
GO:0032231	68	23	1.13e-05	0.000135128	regulation of actin filament bundle assembly
GO:0010996	20	11	1.13e-05	0.000135128	response to auditory stimulus
GO:0023019	20	11	1.13e-05	0.000135128	signal transduction involved in regulation of gene expression
GO:0045932	20	11	1.13e-05	0.000135128	negative regulation of muscle contraction
GO:0030856	111	32	1.15e-05	0.000137347	regulation of epithelial cell differentiation
GO:0060393	55	20	1.23e-05	0.000145824	regulation of pathway-restricted SMAD protein phosphorylation
GO:0001933	326	71	1.26e-05	0.000150306	negative regulation of protein phosphorylation
GO:1900120	17	10	1.29e-05	0.000153618	regulation of receptor binding
GO:0010717	64	22	1.3e-05	0.000153618	regulation of epithelial to mesenchymal transition
GO:0046470	64	22	1.3e-05	0.000153618	phosphatidylcholine metabolic process
GO:0048332	64	22	1.3e-05	0.000153618	mesoderm morphogenesis
GO:0009636	158	41	1.31e-05	0.000153782	response to toxic substance
GO:0038084	14	9	1.31e-05	0.000153782	vascular endothelial growth factor signaling pathway
GO:0042487	14	9	1.31e-05	0.000153782	regulation of odontogenesis of dentin-containing tooth
GO:0048537	14	9	1.31e-05	0.000153782	mucosal-associated lymphoid tissue development
GO:0048541	14	9	1.31e-05	0.000153782	Peyer's patch development
GO:0071625	14	9	1.31e-05	0.000153782	vocalization behavior
GO:0006821	92	28	1.31e-05	0.000154008	chloride transport
GO:0071466	169	43	1.38e-05	0.00016174	cellular response to xenobiotic stimulus
GO:0051347	532	105	1.39e-05	0.000162339	positive regulation of transferase activity
GO:0001942	78	25	1.39e-05	0.000162758	hair follicle development
GO:0072593	112	32	1.41e-05	0.000164554	reactive oxygen species metabolic process
GO:0003229	47	18	1.45e-05	0.000168698	ventricular cardiac muscle tissue development
GO:0060425	47	18	1.45e-05	0.000168698	lung morphogenesis
GO:0007584	164	42	1.46e-05	0.000169347	response to nutrient
GO:1903531	164	42	1.46e-05	0.000169347	negative regulation of secretion by cell
GO:0001707	60	21	1.48e-05	0.000171642	mesoderm formation
GO:1900274	69	23	1.48e-05	0.000171668	regulation of phospholipase C activity
GO:0048645	35	15	1.53e-05	0.000175979	organ formation
GO:0060428	35	15	1.53e-05	0.000175979	lung epithelium development
GO:0043535	43	17	1.53e-05	0.000175979	regulation of blood vessel endothelial cell migration
GO:0003044	39	16	1.56e-05	0.00017935	regulation of systemic arterial blood pressure mediated by a chemical signal
GO:0034367	24	12	1.62e-05	0.000185678	macromolecular complex remodeling
GO:0034368	24	12	1.62e-05	0.000185678	protein-lipid complex remodeling
GO:0034369	24	12	1.62e-05	0.000185678	plasma lipoprotein particle remodeling
GO:0045686	24	12	1.62e-05	0.000185678	negative regulation of glial cell differentiation
GO:0032103	352	75	1.64e-05	0.00018782	positive regulation of response to external stimulus
GO:1901135	929	167	1.67e-05	0.000190364	carbohydrate derivative metabolic process
GO:0051588	56	20	1.67e-05	0.000190711	regulation of neurotransmitter transport
GO:0021987	98	29	1.69e-05	0.000192476	cerebral cortex development
GO:0030098	192	47	1.69e-05	0.000192476	lymphocyte differentiation
GO:0044712	814	149	1.84e-05	0.000209229	single-organism catabolic process
GO:0098656	260	59	1.87e-05	0.000212758	anion transmembrane transport
GO:0048469	134	36	1.91e-05	0.00021633	cell maturation
GO:0021954	70	23	1.94e-05	0.000219253	central nervous system neuron development
GO:0030802	129	35	1.97e-05	0.000222667	regulation of cyclic nucleotide biosynthetic process
GO:0003170	28	13	1.99e-05	0.000224403	heart valve development
GO:0031223	9	7	1.99e-05	0.000224403	auditory behavior
GO:1901652	432	88	1.99e-05	0.00022491	response to peptide
GO:0003382	48	18	2.04e-05	0.000228665	epithelial cell morphogenesis
GO:0046460	48	18	2.04e-05	0.000228665	neutral lipid biosynthetic process
GO:0046463	48	18	2.04e-05	0.000228665	acylglycerol biosynthetic process
GO:0009755	94	28	2.05e-05	0.000230077	hormone-mediated signaling pathway
GO:0033043	1011	179	2.06e-05	0.000231024	regulation of organelle organization
GO:0006897	469	94	2.07e-05	0.000231522	endocytosis
GO:0001945	21	11	2.09e-05	0.000233263	lymph vessel development
GO:0048557	21	11	2.09e-05	0.000233263	embryonic digestive tract morphogenesis
GO:0060713	21	11	2.09e-05	0.000233263	labyrinthine layer morphogenesis
GO:0090075	21	11	2.09e-05	0.000233263	relaxation of muscle
GO:0007602	104	30	2.11e-05	0.000234463	phototransduction
GO:0009855	104	30	2.11e-05	0.000234463	determination of bilateral symmetry
GO:0055007	75	24	2.12e-05	0.000235349	cardiac muscle cell differentiation
GO:0016055	227	53	2.13e-05	0.000236139	Wnt signaling pathway
GO:0016525	66	22	2.26e-05	0.000250336	negative regulation of angiogenesis
GO:0048592	135	36	2.27e-05	0.000251103	eye morphogenesis
GO:0006584	40	16	2.28e-05	0.000251103	catecholamine metabolic process
GO:0009712	40	16	2.28e-05	0.000251103	catechol-containing compound metabolic process
GO:0042312	40	16	2.28e-05	0.000251103	regulation of vasodilation
GO:0048265	36	15	2.3e-05	0.000252547	response to pain
GO:0071825	36	15	2.3e-05	0.000252547	protein-lipid complex subunit organization
GO:0046683	130	35	2.35e-05	0.000258503	response to organophosphorus
GO:0032147	291	64	2.41e-05	0.000264335	activation of protein kinase activity
GO:0003018	90	27	2.48e-05	0.00027185	vascular process in circulatory system
GO:0035282	90	27	2.48e-05	0.00027185	segmentation
GO:0007519	120	33	2.49e-05	0.000271956	skeletal muscle tissue development
GO:0035019	71	23	2.51e-05	0.000273017	somatic stem cell population maintenance
GO:0090002	71	23	2.51e-05	0.000273017	establishment of protein localization to plasma membrane
GO:2000177	71	23	2.51e-05	0.000273017	regulation of neural precursor cell proliferation
GO:0003171	18	10	2.57e-05	0.000278528	atrioventricular valve development
GO:0031290	18	10	2.57e-05	0.000278528	retinal ganglion cell axon guidance
GO:2000647	18	10	2.57e-05	0.000278528	negative regulation of stem cell proliferation
GO:0007586	110	31	2.57e-05	0.000278564	digestion
GO:0050773	100	29	2.58e-05	0.000278943	regulation of dendrite development
GO:0050865	399	82	2.71e-05	0.000293499	regulation of cell activation
GO:0003179	25	12	2.74e-05	0.000295107	heart valve morphogenesis
GO:0021871	25	12	2.74e-05	0.000295107	forebrain regionalization
GO:0030206	25	12	2.74e-05	0.000295107	chondroitin sulfate biosynthetic process
GO:0060421	25	12	2.74e-05	0.000295107	positive regulation of heart growth
GO:0006828	12	8	2.8e-05	0.000301042	manganese ion transport
GO:0060525	12	8	2.8e-05	0.000301042	prostate glandular acinus development
GO:0016358	81	25	2.88e-05	0.000308868	dendrite development
GO:0007494	15	9	2.89e-05	0.000308996	midgut development
GO:0010644	15	9	2.89e-05	0.000308996	cell communication by electrical coupling
GO:0032026	15	9	2.89e-05	0.000308996	response to magnesium ion
GO:0007601	196	47	2.98e-05	0.000317769	visual perception
GO:0042490	58	20	3.02e-05	0.000321868	mechanoreceptor differentiation
GO:0017158	45	17	3.08e-05	0.000327815	regulation of calcium ion-dependent exocytosis
GO:0042303	91	27	3.09e-05	0.000328594	molting cycle
GO:0042633	91	27	3.09e-05	0.000328594	hair cycle
GO:1902580	777	142	3.12e-05	0.000331373	single-organism cellular localization
GO:0050650	29	13	3.17e-05	0.000335712	chondroitin sulfate proteoglycan biosynthetic process
GO:1901343	72	23	3.23e-05	0.000341723	negative regulation of vasculature development
GO:0030799	153	39	3.25e-05	0.000343843	regulation of cyclic nucleotide metabolic process
GO:0051890	7	6	3.32e-05	0.000349312	regulation of cardioblast differentiation
GO:0060526	7	6	3.32e-05	0.000349312	prostate glandular acinus morphogenesis
GO:0060527	7	6	3.32e-05	0.000349312	prostate epithelial cord arborization involved in prostate glandular acinus morphogenesis
GO:0060687	7	6	3.32e-05	0.000349312	regulation of branching involved in prostate gland morphogenesis
GO:0010765	33	14	3.37e-05	0.000353739	positive regulation of sodium ion transport
GO:0071827	33	14	3.37e-05	0.000353739	plasma lipoprotein particle organization
GO:0086001	33	14	3.37e-05	0.000353739	cardiac muscle cell action potential
GO:0032570	37	15	3.39e-05	0.000355662	response to progesterone
GO:0002684	759	139	3.4e-05	0.000356417	positive regulation of immune system process
GO:0006140	197	47	3.41e-05	0.000357165	regulation of nucleotide metabolic process
GO:0055008	54	19	3.44e-05	0.000359166	cardiac muscle tissue morphogenesis
GO:0002088	63	21	3.45e-05	0.00035983	lens development in camera-type eye
GO:2000379	77	24	3.45e-05	0.000359904	positive regulation of reactive oxygen species metabolic process
GO:0071900	408	83	3.56e-05	0.000370677	regulation of protein serine/threonine kinase activity
GO:0015698	122	33	3.59e-05	0.000373092	inorganic anion transport
GO:0009914	82	25	3.63e-05	0.000376814	hormone transport
GO:1900542	192	46	3.68e-05	0.000381779	regulation of purine nucleotide metabolic process
GO:0003081	22	11	3.69e-05	0.000381779	regulation of systemic arterial blood pressure by renin-angiotensin
GO:0051953	22	11	3.69e-05	0.000381779	negative regulation of amine transport
GO:1901605	220	51	3.69e-05	0.000381779	alpha-amino acid metabolic process
GO:2000181	68	22	3.82e-05	0.000394393	negative regulation of blood vessel morphogenesis
GO:0043087	501	98	3.83e-05	0.000394393	regulation of GTPase activity
GO:0003014	92	27	3.83e-05	0.000394393	renal system process
GO:0010771	92	27	3.83e-05	0.000394393	negative regulation of cell morphogenesis involved in differentiation
GO:0046649	307	66	3.84e-05	0.000395483	lymphocyte activation
GO:0050714	176	43	3.97e-05	0.000408206	positive regulation of protein secretion
GO:0072089	59	20	4e-05	0.000410738	stem cell proliferation
GO:0045665	149	38	4.03e-05	0.00041275	negative regulation of neuron differentiation
GO:0021563	5	5	4.04e-05	0.000414168	glossopharyngeal nerve development
GO:0051147	144	37	4.25e-05	0.000434729	regulation of muscle cell differentiation
GO:0006631	267	59	4.26e-05	0.000434729	fatty acid metabolic process
GO:0071417	459	91	4.26e-05	0.000434729	cellular response to organonitrogen compound
GO:0021517	46	17	4.28e-05	0.00043618	ventral spinal cord development
GO:0048483	46	17	4.28e-05	0.00043618	autonomic nervous system development
GO:0022404	78	24	4.37e-05	0.000443773	molting cycle process
GO:0022405	78	24	4.37e-05	0.000443773	hair cycle process
GO:0010575	26	12	4.48e-05	0.000453671	positive regulation of vascular endothelial growth factor production
GO:0042481	26	12	4.48e-05	0.000453671	regulation of odontogenesis
GO:0055025	26	12	4.48e-05	0.000453671	positive regulation of cardiac muscle tissue development
GO:0001894	166	41	4.55e-05	0.00046051	tissue homeostasis
GO:0090101	108	30	4.64e-05	0.000469256	negative regulation of transmembrane receptor protein serine/threonine kinase signaling pathway
GO:1902930	42	16	4.65e-05	0.000469516	regulation of alcohol biosynthetic process
GO:0071902	262	58	4.66e-05	0.00047007	positive regulation of protein serine/threonine kinase activity
GO:0030808	134	35	4.69e-05	0.000472253	regulation of nucleotide biosynthetic process
GO:1900371	134	35	4.69e-05	0.000472253	regulation of purine nucleotide biosynthetic process
GO:0050866	150	38	4.71e-05	0.000473786	negative regulation of cell activation
GO:0045598	98	28	4.74e-05	0.000475659	regulation of fat cell differentiation
GO:0060045	19	10	4.77e-05	0.000478384	positive regulation of cardiac muscle cell proliferation
GO:0060850	19	10	4.77e-05	0.000478384	regulation of transcription involved in cell fate commitment
GO:0061383	38	15	4.92e-05	0.000492627	trabecula morphogenesis
GO:0045017	217	50	5.17e-05	0.00051687	glycerolipid biosynthetic process
GO:0021915	156	39	5.18e-05	0.000517113	neural tube development
GO:0043542	51	18	5.24e-05	0.000522932	endothelial cell migration
GO:0030004	60	20	5.26e-05	0.000523832	cellular monovalent inorganic cation homeostasis
GO:0051492	60	20	5.26e-05	0.000523832	regulation of stress fiber assembly
GO:0008202	223	51	5.38e-05	0.000535143	steroid metabolic process
GO:0071345	493	96	5.47e-05	0.000543029	cellular response to cytokine stimulus
GO:0055117	79	24	5.49e-05	0.000545084	regulation of cardiac muscle contraction
GO:0051099	109	30	5.6e-05	0.000555564	positive regulation of binding
GO:0009798	89	26	5.76e-05	0.000570804	axis specification
GO:0060415	65	21	5.82e-05	0.000575837	muscle tissue morphogenesis
GO:0003211	10	7	5.86e-05	0.000577537	cardiac ventricle formation
GO:0042482	10	7	5.86e-05	0.000577537	positive regulation of odontogenesis
GO:0060462	10	7	5.86e-05	0.000577537	lung lobe development
GO:0061140	10	7	5.86e-05	0.000577537	lung secretory cell differentiation
GO:0001658	47	17	5.89e-05	0.000579254	branching involved in ureteric bud morphogenesis
GO:0051338	820	147	6.08e-05	0.000597382	regulation of transferase activity
GO:0002443	141	36	6.18e-05	0.00060687	leukocyte mediated immunity
GO:0007214	23	11	6.22e-05	0.000608916	gamma-aminobutyric acid signaling pathway
GO:0048333	23	11	6.22e-05	0.000608916	mesodermal cell differentiation
GO:0055078	23	11	6.22e-05	0.000608916	sodium ion homeostasis
GO:0031638	120	32	6.32e-05	0.000617653	zymogen activation
GO:0071675	13	8	6.44e-05	0.000628168	regulation of mononuclear cell migration
GO:0086064	13	8	6.44e-05	0.000628168	cell communication by electrical coupling involved in cardiac conduction
GO:0090066	324	68	6.51e-05	0.000634359	regulation of anatomical structure size
GO:0045471	115	31	6.54e-05	0.000637078	response to ethanol
GO:0006633	110	30	6.74e-05	0.000655753	fatty acid biosynthetic process
GO:0060840	61	20	6.86e-05	0.000664907	artery development
GO:0071322	61	20	6.86e-05	0.000664907	cellular response to carbohydrate stimulus
GO:1901888	61	20	6.86e-05	0.000664907	regulation of cell junction assembly
GO:0042439	80	24	6.87e-05	0.000664907	ethanolamine-containing compound metabolic process
GO:0048660	80	24	6.87e-05	0.000664907	regulation of smooth muscle cell proliferation
GO:0051928	105	29	6.91e-05	0.000667484	positive regulation of calcium ion transport
GO:0035137	39	15	7.02e-05	0.000675397	hindlimb morphogenesis
GO:0033559	100	28	7.03e-05	0.000675397	unsaturated fatty acid metabolic process
GO:0046887	100	28	7.03e-05	0.000675397	positive regulation of hormone secretion
GO:0051101	85	25	7.03e-05	0.000675397	regulation of DNA binding
GO:1902476	85	25	7.03e-05	0.000675397	chloride transmembrane transport
GO:0060113	52	18	7.03e-05	0.000675397	inner ear receptor cell differentiation
GO:0030201	27	12	7.09e-05	0.000678123	heparan sulfate proteoglycan metabolic process
GO:0030325	27	12	7.09e-05	0.000678123	adrenal gland development
GO:0045909	27	12	7.09e-05	0.000678123	positive regulation of vasodilation
GO:0007613	95	27	7.09e-05	0.000678123	memory
GO:0007603	90	26	7.1e-05	0.000678123	phototransduction, visible light
GO:0007157	35	14	7.37e-05	0.00070225	heterophilic cell-cell adhesion via plasma membrane cell adhesion molecules
GO:0008347	35	14	7.37e-05	0.00070225	glial cell migration
GO:0060603	35	14	7.37e-05	0.00070225	mammary gland duct morphogenesis
GO:0050853	31	13	7.44e-05	0.000707696	B cell receptor signaling pathway
GO:0050880	66	21	7.48e-05	0.000710628	regulation of blood vessel size
GO:0051279	66	21	7.48e-05	0.000710628	regulation of release of sequestered calcium ion into cytosol
GO:0050730	203	47	7.54e-05	0.000715283	regulation of peptidyl-tyrosine phosphorylation
GO:0030100	181	43	8e-05	0.000756568	regulation of endocytosis
GO:0051648	181	43	8e-05	0.000756568	vesicle localization
GO:0060711	48	17	8e-05	0.000756568	labyrinthine layer development
GO:0032386	536	102	8.31e-05	0.000784681	regulation of intracellular transport
GO:0019218	76	23	8.32e-05	0.000784681	regulation of steroid metabolic process
GO:0097529	76	23	8.32e-05	0.000784681	myeloid leukocyte migration
GO:0071526	20	10	8.42e-05	0.000792699	semaphorin-plexin signaling pathway
GO:0006898	187	44	8.45e-05	0.000795447	receptor-mediated endocytosis
GO:0071559	176	42	8.64e-05	0.000811704	response to transforming growth factor beta
GO:0002790	62	20	8.88e-05	0.00083238	peptide secretion
GO:0031644	62	20	8.88e-05	0.00083238	regulation of neurological system process
GO:0060563	62	20	8.88e-05	0.00083238	neuroepithelial cell differentiation
GO:0046632	44	16	8.97e-05	0.00083974	alpha-beta T cell differentiation
GO:0014068	53	18	9.34e-05	0.00087281	positive regulation of phosphatidylinositol 3-kinase signaling
GO:0045685	53	18	9.34e-05	0.00087281	regulation of glial cell differentiation
GO:1901699	500	96	9.46e-05	0.000882487	cellular response to nitrogen compound
GO:0035150	67	21	9.55e-05	0.000890785	regulation of tube size
GO:0060491	112	30	9.66e-05	0.000900067	regulation of cell projection assembly
GO:0002920	40	15	9.87e-05	0.000916799	regulation of humoral immune response
GO:0007044	40	15	9.87e-05	0.000916799	cell-substrate junction assembly
GO:0021983	40	15	9.87e-05	0.000916799	pituitary gland development
GO:0032880	848	150	0.0001	0.000927665	regulation of protein localization
GO:0001838	128	33	0.0001002	0.000928654	embryonic epithelial tube formation
GO:0046879	72	22	0.000100553	0.000930994	hormone secretion
GO:0017015	102	28	0.000102662	0.000948629	regulation of transforming growth factor beta receptor signaling pathway
GO:1903844	102	28	0.000102662	0.000948629	regulation of cellular response to transforming growth factor beta stimulus
GO:0042326	359	73	0.000103563	0.000956002	negative regulation of phosphorylation
GO:0044243	77	23	0.000103971	0.000958805	multicellular organismal catabolic process
GO:0042542	97	27	0.000104808	0.000965571	response to hydrogen peroxide
GO:0000003	862	152	0.000105145	0.000967706	reproduction
GO:0003254	36	14	0.000106024	0.000972901	regulation of membrane depolarization
GO:0045843	36	14	0.000106024	0.000972901	negative regulation of striated muscle tissue development
GO:0051496	36	14	0.000106024	0.000972901	positive regulation of stress fiber assembly
GO:2000241	92	26	0.00010618	0.000973365	regulation of reproductive process
GO:0045638	87	25	0.000106612	0.000976367	negative regulation of myeloid cell differentiation
GO:0043393	150	37	0.000107409	0.000982687	regulation of protein binding
GO:0050776	745	134	0.000109057	0.000995095	regulation of immune response
GO:0006658	28	12	0.000109228	0.000995095	phosphatidylserine metabolic process
GO:0017145	28	12	0.000109228	0.000995095	stem cell division
GO:0021799	28	12	0.000109228	0.000995095	cerebral cortex radially oriented cell migration
GO:0048532	17	9	0.000109301	0.000995095	anatomical structure arrangement
GO:0008038	32	13	0.000110149	0.00100183	neuron recognition
GO:0045926	212	48	0.000113797	0.001034	negative regulation of growth
GO:0014074	145	36	0.000114756	0.00104168	response to purine-containing compound
GO:0010873	8	6	0.00011769	0.00106311	positive regulation of cholesterol esterification
GO:0021546	8	6	0.00011769	0.00106311	rhombomere development
GO:0021796	8	6	0.00011769	0.00106311	cerebral cortex regionalization
GO:0060592	8	6	0.00011769	0.00106311	mammary gland formation
GO:0090331	8	6	0.00011769	0.00106311	negative regulation of platelet aggregation
GO:0048259	68	21	0.000121161	0.0010934	regulation of receptor-mediated endocytosis
GO:0015908	45	16	0.000122212	0.00109861	fatty acid transport
GO:0032330	45	16	0.000122212	0.00109861	regulation of chondrocyte differentiation
GO:0051926	45	16	0.000122212	0.00109861	negative regulation of calcium ion transport
GO:0097006	45	16	0.000122212	0.00109861	regulation of plasma lipoprotein particle levels
GO:0051650	173	41	0.000122461	0.00109978	establishment of vesicle localization
GO:0048593	103	28	0.000123413	0.00110725	camera-type eye morphogenesis
GO:0071300	73	22	0.000126132	0.00113055	cellular response to retinoic acid
GO:0002703	135	34	0.000130144	0.00116539	regulation of leukocyte mediated immunity
GO:0021978	14	8	0.000132764	0.00118541	telencephalon regionalization
GO:0045986	14	8	0.000132764	0.00118541	negative regulation of smooth muscle contraction
GO:0070307	14	8	0.000132764	0.00118541	lens fiber cell development
GO:0051604	254	55	0.00013383	0.00119378	protein maturation
GO:0032410	59	19	0.000135647	0.00120882	negative regulation of transporter activity
GO:0006953	41	15	0.000136757	0.00121637	acute-phase response
GO:2000737	41	15	0.000136757	0.00121637	negative regulation of stem cell differentiation
GO:0015850	130	33	0.000138081	0.00122697	organic hydroxy compound transport
GO:1901564	1465	241	0.000139227	0.00123597	organonitrogen compound metabolic process
GO:0006461	887	155	0.000141217	0.00125124	protein complex assembly
GO:0070271	887	155	0.000141217	0.00125124	protein complex biogenesis
GO:0055023	21	10	0.000141637	0.00125376	positive regulation of cardiac muscle tissue growth
GO:0001946	11	7	0.000142743	0.00125874	lymphangiogenesis
GO:0002016	11	7	0.000142743	0.00125874	regulation of blood volume by renin-angiotensin
GO:0021604	11	7	0.000142743	0.00125874	cranial nerve structural organization
GO:0034374	11	7	0.000142743	0.00125874	low-density lipoprotein particle remodeling
GO:0061337	50	17	0.000142973	0.00125958	cardiac conduction
GO:0061035	64	20	0.000145527	0.00128086	regulation of cartilage development
GO:0001755	37	14	0.000149911	0.0013157	neural crest cell migration
GO:0046622	37	14	0.000149911	0.0013157	positive regulation of organ growth
GO:1901862	37	14	0.000149911	0.0013157	negative regulation of muscle tissue development
GO:0014066	69	21	0.00015268	0.00133873	regulation of phosphatidylinositol 3-kinase signaling
GO:0043281	203	46	0.000153024	0.00134048	regulation of cysteine-type endopeptidase activity involved in apoptotic process
GO:0030217	120	31	0.000154055	0.00134824	T cell differentiation
GO:0002573	94	26	0.000156218	0.00136588	myeloid leukocyte differentiation
GO:0015748	89	25	0.00015885	0.00138442	organophosphate ester transport
GO:0044236	89	25	0.00015885	0.00138442	multicellular organismal metabolic process
GO:0001941	25	11	0.000159086	0.00138442	postsynaptic membrane organization
GO:0060669	25	11	0.000159086	0.00138442	embryonic placenta morphogenesis
GO:2000257	25	11	0.000159086	0.00138442	regulation of protein activation cascade
GO:0031016	79	23	0.000159686	0.00138611	pancreas development
GO:0021772	33	13	0.000159839	0.00138611	olfactory bulb development
GO:0061005	33	13	0.000159839	0.00138611	cell differentiation involved in kidney development
GO:0071560	175	41	0.000159878	0.00138611	cellular response to transforming growth factor beta stimulus
GO:0044259	84	24	0.0001601	0.00138674	multicellular organismal macromolecule metabolic process
GO:0071248	115	30	0.000161879	0.00140083	cellular response to metal ion
GO:0043434	401	79	0.000163197	0.00141092	response to peptide hormone
GO:0019228	29	12	0.000163983	0.00141508	neuronal action potential
GO:0061036	29	12	0.000163983	0.00141508	positive regulation of cartilage development
GO:0019432	46	16	0.000164551	0.00141734	triglyceride biosynthetic process
GO:0048286	46	16	0.000164551	0.00141734	lung alveolus development
GO:0098542	334	68	0.0001689	0.00145345	defense response to other organism
GO:0016485	233	51	0.000174116	0.00149423	protein processing
GO:0002673	60	19	0.000174122	0.00149423	regulation of acute inflammatory response
GO:0030072	60	19	0.000174122	0.00149423	peptide hormone secretion
GO:0016310	991	170	0.000179354	0.00153769	phosphorylation
GO:0030500	65	20	0.000184332	0.00157891	regulation of bone mineralization
GO:0021879	51	17	0.000188251	0.00160885	forebrain neuron differentiation
GO:0060324	51	17	0.000188251	0.00160885	face development
GO:0071241	132	33	0.000188347	0.00160885	cellular response to inorganic substance
GO:0045637	182	42	0.000190625	0.00162681	regulation of myeloid cell differentiation
GO:0001523	70	21	0.000191216	0.00162836	retinoid metabolic process
GO:1904064	70	21	0.000191216	0.00162836	positive regulation of cation transmembrane transport
GO:0001890	143	35	0.000191334	0.00162836	placenta development
GO:0001892	90	25	0.000192649	0.00162855	embryonic placenta development
GO:0006942	90	25	0.000192649	0.00162855	regulation of striated muscle contraction
GO:0003203	18	9	0.000192938	0.00162855	endocardial cushion morphogenesis
GO:0030878	18	9	0.000192938	0.00162855	thyroid gland development
GO:0032332	18	9	0.000192938	0.00162855	positive regulation of chondrocyte differentiation
GO:0050919	18	9	0.000192938	0.00162855	negative chemotaxis
GO:0097066	18	9	0.000192938	0.00162855	response to thyroid hormone
GO:1903859	18	9	0.000192938	0.00162855	regulation of dendrite extension
GO:1903861	18	9	0.000192938	0.00162855	positive regulation of dendrite extension
GO:0002700	85	24	0.000195443	0.00164819	regulation of production of molecular mediator of immune response
GO:0009101	336	68	0.00020252	0.00170633	glycoprotein biosynthetic process
GO:0015909	38	14	0.000208647	0.00175158	long-chain fatty acid transport
GO:0030199	38	14	0.000208647	0.00175158	collagen fibril organization
GO:0048635	38	14	0.000208647	0.00175158	negative regulation of muscle organ development
GO:0050433	38	14	0.000208647	0.00175158	regulation of catecholamine secretion
GO:0010901	6	5	0.00021594	0.001803	regulation of very-low-density lipoprotein particle remodeling
GO:0042297	6	5	0.00021594	0.001803	vocal learning
GO:0097119	6	5	0.00021594	0.001803	postsynaptic density protein 95 clustering
GO:0098596	6	5	0.00021594	0.001803	imitative learning
GO:0098597	6	5	0.00021594	0.001803	observational learning
GO:0098598	6	5	0.00021594	0.001803	learned vocalization behavior or vocal learning
GO:0009791	101	27	0.000218545	0.00182311	post-embryonic development
GO:0043392	47	16	0.000219093	0.00182493	negative regulation of DNA binding
GO:0060041	133	33	0.000219158	0.00182493	retina development in camera-type eye
GO:0015914	61	19	0.000221844	0.00184399	phospholipid transport
GO:0042733	61	19	0.000221844	0.00184399	embryonic digit morphogenesis
GO:0002252	405	79	0.000226452	0.00188061	immune effector process
GO:0043547	455	87	0.000226743	0.00188134	positive regulation of GTPase activity
GO:0002455	34	13	0.000227624	0.00188696	humoral immune response mediated by circulating immunoglobulin
GO:0003416	22	10	0.000228943	0.00189451	endochondral bone developmental growth
GO:0010719	22	10	0.000228943	0.00189451	negative regulation of epithelial to mesenchymal transition
GO:0001895	66	20	0.000231939	0.00191758	retina homeostasis
GO:0002274	91	25	0.000232669	0.0019219	myeloid leukocyte activation
GO:0072175	128	32	0.000233789	0.00192772	epithelial tube formation
GO:1903707	128	32	0.000233789	0.00192772	negative regulation of hemopoiesis
GO:0051495	150	36	0.000236586	0.00194905	positive regulation of cytoskeleton organization
GO:0019722	86	24	0.000237515	0.00195496	calcium-mediated signaling
GO:0048644	71	21	0.000238058	0.00195769	muscle organ morphogenesis
GO:0003230	30	12	0.000240561	0.00197408	cardiac atrium development
GO:0010574	30	12	0.000240561	0.00197408	regulation of vascular endothelial growth factor production
GO:0034763	76	22	0.000240689	0.00197408	negative regulation of transmembrane transport
GO:0040036	26	11	0.000242904	0.00198522	regulation of fibroblast growth factor receptor signaling pathway
GO:0043552	26	11	0.000242904	0.00198522	positive regulation of phosphatidylinositol 3-kinase activity
GO:0048596	26	11	0.000242904	0.00198522	embryonic camera-type eye morphogenesis
GO:0060487	26	11	0.000242904	0.00198522	lung epithelial cell differentiation
GO:0043523	184	42	0.000244973	0.00200036	regulation of neuron apoptotic process
GO:0046889	52	17	0.000245531	0.00200139	positive regulation of lipid biosynthetic process
GO:0090183	52	17	0.000245531	0.00200139	regulation of kidney development
GO:0031345	107	28	0.000248967	0.00202761	negative regulation of cell projection organization
GO:0003181	15	8	0.000251459	0.00204252	atrioventricular valve morphogenesis
GO:0010092	15	8	0.000251459	0.00204252	specification of organ identity
GO:0034114	15	8	0.000251459	0.00204252	regulation of heterotypic cell-cell adhesion
GO:0006939	43	15	0.000252188	0.00204486	smooth muscle contraction
GO:0010862	43	15	0.000252188	0.00204486	positive regulation of pathway-restricted SMAD protein phosphorylation
GO:0098661	102	27	0.000260263	0.0021085	inorganic anion transmembrane transport
GO:1901379	57	18	0.000265966	0.00215281	regulation of potassium ion transmembrane transport
GO:0002687	97	26	0.000270684	0.00218909	positive regulation of leukocyte migration
GO:0045600	48	16	0.00028864	0.00233227	positive regulation of fat cell differentiation
GO:0021766	67	20	0.000289982	0.00233904	hippocampus development
GO:0048857	67	20	0.000289982	0.00233904	neural nucleus development
GO:0051640	334	67	0.000291746	0.00235122	organelle localization
GO:0051153	82	23	0.000292739	0.00235717	regulation of striated muscle cell differentiation
GO:0050777	108	28	0.000294275	0.00236748	negative regulation of immune response
GO:0006883	12	7	0.000303338	0.0024241	cellular sodium ion homeostasis
GO:0033240	12	7	0.000303338	0.0024241	positive regulation of cellular amine metabolic process
GO:0050855	12	7	0.000303338	0.0024241	regulation of B cell receptor signaling pathway
GO:0060900	12	7	0.000303338	0.0024241	embryonic camera-type eye formation
GO:1900121	12	7	0.000303338	0.0024241	negative regulation of receptor binding
GO:0006663	4	4	0.00030602	0.0024241	platelet activating factor biosynthetic process
GO:0021569	4	4	0.00030602	0.0024241	rhombomere 3 development
GO:0021615	4	4	0.00030602	0.0024241	glossopharyngeal nerve morphogenesis
GO:0021759	4	4	0.00030602	0.0024241	globus pallidus development
GO:0044254	4	4	0.00030602	0.0024241	multicellular organismal protein catabolic process
GO:0044256	4	4	0.00030602	0.0024241	protein digestion
GO:0044266	4	4	0.00030602	0.0024241	multicellular organismal macromolecule catabolic process
GO:0050923	4	4	0.00030602	0.0024241	regulation of negative chemotaxis
GO:0060482	4	4	0.00030602	0.0024241	lobar bronchus development
GO:0061312	4	4	0.00030602	0.0024241	BMP signaling pathway involved in heart development
GO:1901490	4	4	0.00030602	0.0024241	regulation of lymphangiogenesis
GO:1903596	4	4	0.00030602	0.0024241	regulation of gap junction assembly
GO:1990709	4	4	0.00030602	0.0024241	presynaptic active zone organization
GO:0046777	186	42	0.000312845	0.002465	protein autophosphorylation
GO:0001956	9	6	0.000313312	0.002465	positive regulation of neurotransmitter secretion
GO:0021684	9	6	0.000313312	0.002465	cerebellar granular layer formation
GO:0021707	9	6	0.000313312	0.002465	cerebellar granule cell differentiation
GO:0030007	9	6	0.000313312	0.002465	cellular potassium ion homeostasis
GO:0060433	9	6	0.000313312	0.002465	bronchus development
GO:0060463	9	6	0.000313312	0.002465	lung lobe morphogenesis
GO:0097105	9	6	0.000313312	0.002465	presynaptic membrane assembly
GO:0007628	35	13	0.000318564	0.00249573	adult walking behavior
GO:0021522	35	13	0.000318564	0.00249573	spinal cord motor neuron differentiation
GO:0021988	35	13	0.000318564	0.00249573	olfactory lobe development
GO:0035249	35	13	0.000318564	0.00249573	synaptic transmission, glutamatergic
GO:0086065	35	13	0.000318564	0.00249573	cell communication involved in cardiac conduction
GO:0007368	98	26	0.000322696	0.00252597	determination of left/right symmetry
GO:0060571	19	9	0.000323611	0.00252673	morphogenesis of an epithelial fold
GO:1900115	19	9	0.000323611	0.00252673	extracellular regulation of signal transduction
GO:1900116	19	9	0.000323611	0.00252673	extracellular negative regulation of signal transduction
GO:0010469	114	29	0.000327829	0.0025575	regulation of receptor activity
GO:0035272	44	15	0.000336233	0.00262086	exocrine system development
GO:0006801	31	12	0.000345521	0.00268984	superoxide metabolic process
GO:0002698	88	24	0.000346242	0.00268984	negative regulation of immune effector process
GO:0006690	88	24	0.000346242	0.00268984	icosanoid metabolic process
GO:1901568	88	24	0.000346242	0.00268984	fatty acid derivative metabolic process
GO:0045995	109	28	0.000346732	0.00269138	regulation of embryonic development
GO:0060333	63	19	0.000352525	0.00273406	interferon-gamma-mediated signaling pathway
GO:2001236	153	36	0.000356202	0.00275872	regulation of extrinsic apoptotic signaling pathway
GO:0003071	23	10	0.000357193	0.00275872	renal system process involved in regulation of systemic arterial blood pressure
GO:0021952	23	10	0.000357193	0.00275872	central nervous system projection neuron axonogenesis
GO:0030449	23	10	0.000357193	0.00275872	regulation of complement activation
GO:0060343	23	10	0.000357193	0.00275872	trabecula formation
GO:0048640	68	20	0.000360324	0.0027707	negative regulation of developmental growth
GO:0003209	27	11	0.000361135	0.0027707	cardiac atrium morphogenesis
GO:0010453	27	11	0.000361135	0.0027707	regulation of cell fate commitment
GO:0014047	27	11	0.000361135	0.0027707	glutamate secretion
GO:0030823	27	11	0.000361135	0.0027707	regulation of cGMP metabolic process
GO:0035336	27	11	0.000361135	0.0027707	long-chain fatty-acyl-CoA metabolic process
GO:0036151	27	11	0.000361135	0.0027707	phosphatidylcholine acyl-chain remodeling
GO:0060479	27	11	0.000361135	0.0027707	lung cell differentiation
GO:0006575	193	43	0.000362723	0.00277615	cellular modified amino acid metabolic process
GO:0022409	193	43	0.000362723	0.00277615	positive regulation of cell-cell adhesion
GO:0031214	73	21	0.000362744	0.00277615	biomineral tissue development
GO:0001960	40	14	0.000387075	0.0029526	negative regulation of cytokine-mediated signaling pathway
GO:0055010	40	14	0.000387075	0.0029526	ventricular cardiac muscle tissue morphogenesis
GO:0071398	40	14	0.000387075	0.0029526	cellular response to fatty acid
GO:2000649	40	14	0.000387075	0.0029526	regulation of sodium ion transmembrane transporter activity
GO:0030804	94	25	0.000400201	0.00305022	positive regulation of cyclic nucleotide biosynthetic process
GO:0006636	54	17	0.000406686	0.00309202	unsaturated fatty acid biosynthetic process
GO:0030858	54	17	0.000406686	0.00309202	positive regulation of epithelial cell differentiation
GO:0035914	54	17	0.000406686	0.00309202	skeletal muscle cell differentiation
GO:0048771	89	24	0.000415434	0.00315593	tissue remodeling
GO:0007202	59	18	0.000427511	0.00324237	activation of phospholipase C activity
GO:0042632	59	18	0.000427511	0.00324237	cholesterol homeostasis
GO:0060359	84	23	0.000428369	0.00324622	response to ammonium ion
GO:0034341	105	27	0.000430733	0.00326146	response to interferon-gamma
GO:0034405	36	13	0.000438696	0.00331094	response to fluid shear stress
GO:0043268	36	13	0.000438696	0.00331094	positive regulation of potassium ion transport
GO:0051489	36	13	0.000438696	0.00331094	regulation of filopodium assembly
GO:0052646	36	13	0.000438696	0.00331094	alditol phosphate metabolic process
GO:1903706	302	61	0.000440697	0.00332334	regulation of hemopoiesis
GO:0003148	16	8	0.000444628	0.00334481	outflow tract septum morphogenesis
GO:0003215	16	8	0.000444628	0.00334481	cardiac right ventricle morphogenesis
GO:0055075	16	8	0.000444628	0.00334481	potassium ion homeostasis
GO:0008306	69	20	0.000445077	0.00334547	associative learning
GO:0001889	116	29	0.00044802	0.00336487	liver development
GO:0051222	395	76	0.00045111	0.00338308	positive regulation of protein transport
GO:0044242	138	33	0.000451175	0.00338308	cellular lipid catabolic process
GO:0031348	127	31	0.000454117	0.00340223	negative regulation of defense response
GO:0007159	248	52	0.000454462	0.00340223	leukocyte cell-cell adhesion
GO:0030308	144	34	0.000478221	0.0035772	negative regulation of cell growth
GO:0002718	50	16	0.000486336	0.00362924	regulation of cytokine production involved in immune response
GO:1902305	50	16	0.000486336	0.00362924	regulation of sodium ion transmembrane transport
GO:0019935	32	12	0.000486744	0.00362924	cyclic-nucleotide-mediated signaling
GO:0042304	32	12	0.000486744	0.00362924	regulation of fatty acid biosynthetic process
GO:0045087	864	148	0.000491396	0.00366098	innate immune response
GO:0007218	90	24	0.000496446	0.00369267	neuropeptide signaling pathway
GO:0042886	90	24	0.000496446	0.00369267	amide transport
GO:0002449	106	27	0.000506188	0.00376211	lymphocyte mediated immunity
GO:0007600	858	147	0.000508429	0.00377574	sensory perception
GO:0061024	805	139	0.000514028	0.00381426	membrane organization
GO:0071695	41	14	0.00051687	0.00382935	anatomical structure maturation
GO:0001541	55	17	0.000516888	0.00382935	ovarian follicle development
GO:0048799	20	9	0.000519524	0.00384274	organ maturation
GO:0065005	20	9	0.000519524	0.00384274	protein-lipid complex assembly
GO:0001958	28	11	0.000524134	0.0038645	endochondral ossification
GO:0030513	28	11	0.000524134	0.0038645	positive regulation of BMP signaling pathway
GO:0036075	28	11	0.000524134	0.0038645	replacement ossification
GO:0090218	28	11	0.000524134	0.0038645	positive regulation of lipid kinase activity
GO:0051705	80	22	0.000529972	0.00390444	multi-organism behavior
GO:0007270	60	18	0.000536106	0.00394023	neuron-neuron synaptic transmission
GO:0055092	60	18	0.000536106	0.00394023	sterol homeostasis
GO:1903426	60	18	0.000536106	0.00394023	regulation of reactive oxygen species biosynthetic process
GO:0001964	24	10	0.00054008	0.00396001	startle response
GO:0035235	24	10	0.00054008	0.00396001	ionotropic glutamate receptor signaling pathway
GO:0036152	24	10	0.00054008	0.00396001	phosphatidylethanolamine acyl-chain remodeling
GO:0016101	75	21	0.00054099	0.00396355	diterpenoid metabolic process
GO:0001570	65	19	0.000545494	0.00397964	vasculogenesis
GO:0016064	65	19	0.000545494	0.00397964	immunoglobulin mediated immune response
GO:0051952	65	19	0.000545494	0.00397964	regulation of amine transport
GO:0061351	65	19	0.000545494	0.00397964	neural precursor cell proliferation
GO:0072376	65	19	0.000545494	0.00397964	protein activation cascade
GO:0032411	70	20	0.000546621	0.00397964	positive regulation of transporter activity
GO:0070167	70	20	0.000546621	0.00397964	regulation of biomineral tissue development
GO:0070542	70	20	0.000546621	0.00397964	response to fatty acid
GO:0042742	185	41	0.000549224	0.00399545	defense response to bacterium
GO:0042113	123	30	0.000564113	0.00410055	B cell activation
GO:0010633	46	15	0.000578094	0.00419231	negative regulation of epithelial cell migration
GO:0070252	46	15	0.000578094	0.00419231	actin-mediated cell contraction
GO:0071384	46	15	0.000578094	0.00419231	cellular response to corticosteroid stimulus
GO:0002335	13	7	0.000582112	0.00419519	mature B cell differentiation
GO:0010758	13	7	0.000582112	0.00419519	regulation of macrophage chemotaxis
GO:0021520	13	7	0.000582112	0.00419519	spinal cord motor neuron cell fate specification
GO:0033604	13	7	0.000582112	0.00419519	negative regulation of catecholamine secretion
GO:0036303	13	7	0.000582112	0.00419519	lymph vessel morphogenesis
GO:0040037	13	7	0.000582112	0.00419519	negative regulation of fibroblast growth factor receptor signaling pathway
GO:0051590	13	7	0.000582112	0.00419519	positive regulation of neurotransmitter transport
GO:0072189	13	7	0.000582112	0.00419519	ureter development
GO:0051056	209	45	0.000589493	0.00424508	regulation of small GTPase mediated signal transduction
GO:0001841	107	27	0.000593001	0.00426703	neural tube formation
GO:2000116	215	46	0.00059601	0.00428535	regulation of cysteine-type endopeptidase activity
GO:0022408	129	31	0.000604394	0.00434227	negative regulation of cell-cell adhesion
GO:0006721	86	23	0.000615999	0.00442222	terpenoid metabolic process
GO:0032413	51	16	0.000622604	0.00445926	negative regulation of ion transmembrane transporter activity
GO:0046631	51	16	0.000622604	0.00445926	alpha-beta T cell activation
GO:0071333	51	16	0.000622604	0.00445926	cellular response to glucose stimulus
GO:0032846	146	34	0.000623511	0.00446232	positive regulation of homeostatic process
GO:0033273	81	22	0.000637969	0.00456227	response to vitamin
GO:0050731	152	35	0.000651806	0.00465047	positive regulation of peptidyl-tyrosine phosphorylation
GO:0034103	56	17	0.000651809	0.00465047	regulation of tissue remodeling
GO:0061371	56	17	0.000651809	0.00465047	determination of heart left/right asymmetry
GO:0015833	71	20	0.000667626	0.00475966	peptide transport
GO:0010951	228	48	0.000670051	0.00476886	negative regulation of endopeptidase activity
GO:1901214	228	48	0.000670051	0.00476886	regulation of neuron death
GO:0010466	234	49	0.000672195	0.00476886	negative regulation of peptidase activity
GO:1901019	66	19	0.000672251	0.00476886	regulation of calcium ion transmembrane transporter activity
GO:0009996	7	5	0.000672872	0.00476886	negative regulation of cell fate specification
GO:0032344	7	5	0.000672872	0.00476886	regulation of aldosterone metabolic process
GO:0046541	7	5	0.000672872	0.00476886	saliva secretion
GO:0035337	33	12	0.000673547	0.00476886	fatty-acyl-CoA metabolic process
GO:0046189	33	12	0.000673547	0.00476886	phenol-containing compound biosynthetic process
GO:0007015	158	36	0.000677679	0.00479445	actin filament organization
GO:0010454	10	6	0.000695322	0.00490056	negative regulation of cell fate commitment
GO:0010872	10	6	0.000695322	0.00490056	regulation of cholesterol esterification
GO:0060363	10	6	0.000695322	0.00490056	cranial suture morphogenesis
GO:0086012	10	6	0.000695322	0.00490056	membrane depolarization during cardiac muscle cell action potential
GO:0097090	10	6	0.000695322	0.00490056	presynaptic membrane organization
GO:0006576	119	29	0.000701019	0.00492948	cellular biogenic amine metabolic process
GO:0044106	119	29	0.000701019	0.00492948	cellular amine metabolic process
GO:0061008	119	29	0.000701019	0.00492948	hepaticobiliary system development
GO:1901137	574	103	0.000706693	0.0049656	carbohydrate derivative biosynthetic process
GO:0043406	199	43	0.000712929	0.00500562	positive regulation of MAP kinase activity
GO:0072657	351	68	0.000721154	0.00505954	protein localization to membrane
GO:0031400	542	98	0.000725693	0.00508753	negative regulation of protein modification process
GO:0042110	211	45	0.000728811	0.00510168	T cell activation
GO:0070489	211	45	0.000728811	0.00510168	T cell aggregation
GO:0007158	17	8	0.000742695	0.00517829	neuron cell-cell adhesion
GO:0031103	17	8	0.000742695	0.00517829	axon regeneration
GO:0034377	17	8	0.000742695	0.00517829	plasma lipoprotein particle assembly
GO:0045956	17	8	0.000742695	0.00517829	positive regulation of calcium ion-dependent exocytosis
GO:0021846	29	11	0.000744226	0.00517829	cell proliferation in forebrain
GO:0051385	29	11	0.000744226	0.00517829	response to mineralocorticoid
GO:0060079	29	11	0.000744226	0.00517829	excitatory postsynaptic potential
GO:1903792	29	11	0.000744226	0.00517829	negative regulation of anion transport
GO:0007588	47	15	0.000746376	0.00518936	excretion
GO:0035148	142	33	0.000772286	0.00536146	tube formation
GO:0098727	142	33	0.000772286	0.00536146	maintenance of cell number
GO:0030810	98	25	0.000782933	0.00542724	positive regulation of nucleotide biosynthetic process
GO:1900373	98	25	0.000782933	0.00542724	positive regulation of purine nucleotide biosynthetic process
GO:0001837	52	16	0.000790191	0.00546767	epithelial to mesenchymal transition
GO:0043266	77	21	0.000790753	0.00546767	regulation of potassium ion transport
GO:1902532	371	71	0.000793945	0.00546767	negative regulation of intracellular signal transduction
GO:0008045	25	10	0.000794075	0.00546767	motor neuron axon guidance
GO:0031102	25	10	0.000794075	0.00546767	neuron projection regeneration
GO:0042417	25	10	0.000794075	0.00546767	dopamine metabolic process
GO:0045992	25	10	0.000794075	0.00546767	negative regulation of embryonic development
GO:0060441	25	10	0.000794075	0.00546767	epithelial tube branching involved in lung morphogenesis
GO:0072378	25	10	0.000794075	0.00546767	blood coagulation, fibrin clot formation
GO:0031076	38	13	0.000796088	0.00547746	embryonic camera-type eye development
GO:0014911	21	9	0.00080294	0.00550825	positive regulation of smooth muscle cell migration
GO:0030826	21	9	0.00080294	0.00550825	regulation of cGMP biosynthetic process
GO:0035338	21	9	0.00080294	0.00550825	long-chain fatty-acyl-CoA biosynthetic process
GO:0043586	21	9	0.00080294	0.00550825	tongue development
GO:0048010	109	27	0.000806451	0.00552825	vascular endothelial growth factor receptor signaling pathway
GO:2001233	365	70	0.000810733	0.00555168	regulation of apoptotic signaling pathway
GO:0035050	72	20	0.000811068	0.00555168	embryonic heart tube development
GO:1903725	57	17	0.000815792	0.0055799	regulation of phospholipid metabolic process
GO:0016042	236	49	0.000818751	0.005596	lipid catabolic process
GO:0019724	67	19	0.000823565	0.00562062	B cell mediated immunity
GO:2000648	67	19	0.000823565	0.00562062	positive regulation of stem cell proliferation
GO:0071346	88	23	0.000871337	0.00594227	cellular response to interferon-gamma
GO:0048701	43	14	0.000889283	0.00605575	embryonic cranial skeleton morphogenesis
GO:2000179	43	14	0.000889283	0.00605575	positive regulation of neural precursor cell proliferation
GO:0071593	213	45	0.000896565	0.00610085	lymphocyte aggregation
GO:0070486	219	46	0.000900401	0.00612246	leukocyte aggregation
GO:0010955	34	12	0.000916778	0.00622469	negative regulation of protein processing
GO:1903318	34	12	0.000916778	0.00622469	negative regulation of protein maturation
GO:1900544	121	29	0.000932398	0.00632611	positive regulation of purine nucleotide metabolic process
GO:0050851	110	27	0.000936302	0.00634795	antigen receptor-mediated signaling pathway
GO:0045428	48	15	0.000954438	0.00646618	regulation of nitric oxide biosynthetic process
GO:0034599	161	36	0.00097513	0.00660154	cellular response to oxidative stress
GO:0001947	53	16	0.000994659	0.00671413	heart looping
GO:0048844	53	16	0.000994659	0.00671413	artery morphogenesis
GO:0071331	53	16	0.000994659	0.00671413	cellular response to hexose stimulus
GO:1902041	53	16	0.000994659	0.00671413	regulation of extrinsic apoptotic signaling pathway via death domain receptors
GO:0034766	68	19	0.00100319	0.00675695	negative regulation of ion transmembrane transport
GO:0045921	68	19	0.00100319	0.00675695	positive regulation of exocytosis
GO:1903169	68	19	0.00100319	0.00675695	regulation of calcium ion transmembrane transport
GO:0032414	63	18	0.00101538	0.00683408	positive regulation of ion transmembrane transporter activity
GO:0021781	14	7	0.00103146	0.00692141	glial cell fate commitment
GO:0043651	14	7	0.00103146	0.00692141	linoleic acid metabolic process
GO:0072176	14	7	0.00103146	0.00692141	nephric duct development
GO:2001026	14	7	0.00103146	0.00692141	regulation of endothelial cell chemotaxis
GO:0090090	150	34	0.00103479	0.00692141	negative regulation of canonical Wnt signaling pathway
GO:0019433	30	11	0.00103582	0.00692141	triglyceride catabolic process
GO:0032228	30	11	0.00103582	0.00692141	regulation of synaptic transmission, GABAergic
GO:0045923	30	11	0.00103582	0.00692141	positive regulation of fatty acid metabolic process
GO:0050922	30	11	0.00103582	0.00692141	negative regulation of chemotaxis
GO:2000677	30	11	0.00103582	0.00692141	regulation of transcription regulatory region DNA binding
GO:0044802	646	113	0.00103728	0.00692615	single-organism membrane organization
GO:0001954	39	13	0.00105105	0.00699798	positive regulation of cell-matrix adhesion
GO:0030282	39	13	0.00105105	0.00699798	bone mineralization
GO:0035987	39	13	0.00105105	0.00699798	endodermal cell differentiation
GO:0046503	39	13	0.00105105	0.00699798	glycerolipid catabolic process
GO:0043280	122	29	0.00107122	0.00712713	positive regulation of cysteine-type endopeptidase activity involved in apoptotic process
GO:0030183	84	22	0.00108401	0.00720702	B cell differentiation
GO:0033500	162	36	0.00109703	0.00728316	carbohydrate homeostasis
GO:0042593	162	36	0.00109703	0.00728316	glucose homeostasis
GO:0009308	128	30	0.00113101	0.00750334	amine metabolic process
GO:0032963	79	21	0.00113421	0.00751923	collagen metabolic process
GO:0048710	26	10	0.00113856	0.00753725	regulation of astrocyte differentiation
GO:0061217	26	10	0.00113856	0.00753725	regulation of mesonephros development
GO:0010638	582	103	0.00114096	0.00754777	positive regulation of organelle organization
GO:0006919	95	24	0.00114296	0.00755025	activation of cysteine-type endopeptidase activity involved in apoptotic process
GO:0014020	95	24	0.00114296	0.00755025	primary neural tube formation
GO:0001885	44	14	0.00114737	0.00755782	endothelial cell development
GO:0045071	44	14	0.00114737	0.00755782	negative regulation of viral genome replication
GO:0060761	44	14	0.00114737	0.00755782	negative regulation of response to cytokine stimulus
GO:0071385	44	14	0.00114737	0.00755782	cellular response to glucocorticoid stimulus
GO:0006865	106	26	0.00116516	0.00766412	amino acid transport
GO:0030801	106	26	0.00116516	0.00766412	positive regulation of cyclic nucleotide metabolic process
GO:0031032	74	20	0.0011788	0.00773424	actomyosin structure organization
GO:0090277	74	20	0.0011788	0.00773424	positive regulation of peptide hormone secretion
GO:0002719	18	8	0.0011825	0.00773424	negative regulation of cytokine production involved in immune response
GO:0021801	18	8	0.0011825	0.00773424	cerebral cortex radial glia guided migration
GO:0022030	18	8	0.0011825	0.00773424	telencephalon glial cell migration
GO:0030728	18	8	0.0011825	0.00773424	ovulation
GO:0036150	18	8	0.0011825	0.00773424	phosphatidylserine acyl-chain remodeling
GO:2000725	18	8	0.0011825	0.00773424	regulation of cardiac muscle cell differentiation
GO:0001935	22	9	0.00120032	0.00782319	endothelial cell proliferation
GO:0015012	22	9	0.00120032	0.00782319	heparan sulfate proteoglycan biosynthetic process
GO:0021854	22	9	0.00120032	0.00782319	hypothalamus development
GO:0033688	22	9	0.00120032	0.00782319	regulation of osteoblast proliferation
GO:0045746	22	9	0.00120032	0.00782319	negative regulation of Notch signaling pathway
GO:0042246	49	15	0.00120943	0.00786044	tissue regeneration
GO:0045844	49	15	0.00120943	0.00786044	positive regulation of striated muscle tissue development
GO:0048636	49	15	0.00120943	0.00786044	positive regulation of muscle organ development
GO:1901863	49	15	0.00120943	0.00786044	positive regulation of muscle tissue development
GO:0001843	90	23	0.00121345	0.00788102	neural tube closure
GO:0001974	35	12	0.00122889	0.00796458	blood vessel remodeling
GO:0070527	35	12	0.00122889	0.00796458	platelet aggregation
GO:0071622	35	12	0.00122889	0.00796458	regulation of granulocyte chemotaxis
GO:0019827	140	32	0.00123478	0.00799713	stem cell population maintenance
GO:0030279	64	18	0.00124056	0.00802896	negative regulation of ossification
GO:0071326	54	16	0.00124223	0.00803416	cellular response to monosaccharide stimulus
GO:0016049	112	27	0.00125136	0.00808758	cell growth
GO:0002027	85	22	0.00128279	0.00828493	regulation of heart rate
GO:0043524	129	30	0.00129059	0.00832949	negative regulation of neuron apoptotic process
GO:0006650	223	46	0.00133483	0.00860904	glycerophospholipid metabolic process
GO:0071705	442	81	0.00135251	0.00866235	nitrogen compound transport
GO:0001710	11	6	0.00135842	0.00866235	mesodermal cell fate commitment
GO:0021521	11	6	0.00135842	0.00866235	ventral spinal cord interneuron specification
GO:0021683	11	6	0.00135842	0.00866235	cerebellar granular layer morphogenesis
GO:0031643	11	6	0.00135842	0.00866235	positive regulation of myelination
GO:0034370	11	6	0.00135842	0.00866235	triglyceride-rich lipoprotein particle remodeling
GO:0060536	11	6	0.00135842	0.00866235	cartilage morphogenesis
GO:0060573	11	6	0.00135842	0.00866235	cell fate specification involved in pattern specification
GO:0060670	11	6	0.00135842	0.00866235	branching involved in labyrinthine layer morphogenesis
GO:0060973	11	6	0.00135842	0.00866235	cell migration involved in heart development
GO:0061430	11	6	0.00135842	0.00866235	bone trabecula morphogenesis
GO:0072178	11	6	0.00135842	0.00866235	nephric duct morphogenesis
GO:2000258	11	6	0.00135842	0.00866235	negative regulation of protein activation cascade
GO:0002430	5	4	0.00136833	0.00866235	complement receptor mediated signaling pathway
GO:0014012	5	4	0.00136833	0.00866235	peripheral nervous system axon regeneration
GO:0014831	5	4	0.00136833	0.00866235	gastro-intestinal system smooth muscle contraction
GO:0021603	5	4	0.00136833	0.00866235	cranial nerve formation
GO:0030913	5	4	0.00136833	0.00866235	paranodal junction assembly
GO:0033564	5	4	0.00136833	0.00866235	anterior/posterior axon guidance
GO:0044268	5	4	0.00136833	0.00866235	multicellular organismal protein metabolic process
GO:0045636	5	4	0.00136833	0.00866235	positive regulation of melanocyte differentiation
GO:0046469	5	4	0.00136833	0.00866235	platelet activating factor metabolic process
GO:0050859	5	4	0.00136833	0.00866235	negative regulation of B cell receptor signaling pathway
GO:0051891	5	4	0.00136833	0.00866235	positive regulation of cardioblast differentiation
GO:0070100	5	4	0.00136833	0.00866235	negative regulation of chemokine-mediated signaling pathway
GO:0097114	5	4	0.00136833	0.00866235	NMDA glutamate receptor clustering
GO:1901162	5	4	0.00136833	0.00866235	primary amino compound biosynthetic process
GO:0043113	40	13	0.00137075	0.00867175	receptor clustering
GO:0009306	124	29	0.00140355	0.00886717	protein secretion
GO:0045981	124	29	0.00140355	0.00886717	positive regulation of nucleotide metabolic process
GO:0001937	31	11	0.00141549	0.00889406	negative regulation of endothelial cell proliferation
GO:0007431	31	11	0.00141549	0.00889406	salivary gland development
GO:0017156	31	11	0.00141549	0.00889406	calcium ion-dependent exocytosis
GO:0031069	31	11	0.00141549	0.00889406	hair follicle morphogenesis
GO:0035116	31	11	0.00141549	0.00889406	embryonic hindlimb morphogenesis
GO:0045124	31	11	0.00141549	0.00889406	regulation of bone resorption
GO:0051930	31	11	0.00141549	0.00889406	regulation of sensory perception of pain
GO:0051931	31	11	0.00141549	0.00889406	regulation of sensory perception
GO:0046578	91	23	0.001424	0.00893543	regulation of Ras protein signal transduction
GO:0060606	91	23	0.001424	0.00893543	tube closure
GO:0030574	70	19	0.00146438	0.00916399	collagen catabolic process
GO:0034332	70	19	0.00146438	0.00916399	adherens junction organization
GO:0006081	45	14	0.00146537	0.00916399	cellular aldehyde metabolic process
GO:0009948	45	14	0.00146537	0.00916399	anterior/posterior axis specification
GO:0051966	45	14	0.00146537	0.00916399	regulation of synaptic transmission, glutamatergic
GO:0043900	437	80	0.00148664	0.00929078	regulation of multi-organism process
GO:0043407	65	18	0.00150675	0.00941008	negative regulation of MAP kinase activity
GO:0002688	86	22	0.00151199	0.00943648	regulation of leukocyte chemotaxis
GO:0002066	50	15	0.00151932	0.00946947	columnar/cuboidal epithelial cell development
GO:0071621	50	15	0.00151932	0.00946947	granulocyte chemotaxis
GO:0019369	60	17	0.0015336	0.00955202	arachidonic acid metabolic process
GO:0050885	55	16	0.0015398	0.00957777	neuromuscular process controlling balance
GO:1904063	55	16	0.0015398	0.00957777	negative regulation of cation transmembrane transport
GO:0046165	108	26	0.0015569	0.00967764	alcohol biosynthetic process
GO:0007616	27	10	0.00159586	0.00983565	long-term memory
GO:0033344	27	10	0.00159586	0.00983565	cholesterol efflux
GO:0035924	27	10	0.00159586	0.00983565	cellular response to vascular endothelial growth factor stimulus
GO:0045987	27	10	0.00159586	0.00983565	positive regulation of smooth muscle contraction
GO:0002467	8	5	0.00159818	0.00983565	germinal center formation
GO:0007442	8	5	0.00159818	0.00983565	hindgut morphogenesis
GO:0014060	8	5	0.00159818	0.00983565	regulation of epinephrine secretion
GO:0021891	8	5	0.00159818	0.00983565	olfactory bulb interneuron development
GO:0032930	8	5	0.00159818	0.00983565	positive regulation of superoxide anion generation
GO:0034116	8	5	0.00159818	0.00983565	positive regulation of heterotypic cell-cell adhesion
GO:0060013	8	5	0.00159818	0.00983565	righting reflex
GO:0070099	8	5	0.00159818	0.00983565	regulation of chemokine-mediated signaling pathway
GO:0097104	8	5	0.00159818	0.00983565	postsynaptic membrane assembly
GO:2001028	8	5	0.00159818	0.00983565	positive regulation of endothelial cell chemotaxis
GO:1901606	81	21	0.00159824	0.00983565	alpha-amino acid catabolic process
GO:0045861	330	63	0.00160864	0.00989308	negative regulation of proteolysis
GO:0030818	36	12	0.00162399	0.00996103	negative regulation of cAMP biosynthetic process
GO:0045933	36	12	0.00162399	0.00996103	positive regulation of muscle contraction
GO:0046850	36	12	0.00162399	0.00996103	regulation of bone remodeling
GO:0060325	36	12	0.00162399	0.00996103	face morphogenesis
GO:0010744	15	7	0.00171396	0.0104232	positive regulation of macrophage derived foam cell differentiation
GO:0014061	15	7	0.00171396	0.0104232	regulation of norepinephrine secretion
GO:0014821	15	7	0.00171396	0.0104232	phasic smooth muscle contraction
GO:0033700	15	7	0.00171396	0.0104232	phospholipid efflux
GO:0036149	15	7	0.00171396	0.0104232	phosphatidylinositol acyl-chain remodeling
GO:0042659	15	7	0.00171396	0.0104232	regulation of cell fate specification
GO:0045723	15	7	0.00171396	0.0104232	positive regulation of fatty acid biosynthetic process
GO:0050651	15	7	0.00171396	0.0104232	dermatan sulfate proteoglycan biosynthetic process
GO:0060579	15	7	0.00171396	0.0104232	ventral spinal cord interneuron fate commitment
GO:0060581	15	7	0.00171396	0.0104232	cell fate commitment involved in pattern specification
GO:0071715	15	7	0.00171396	0.0104232	icosanoid transport
GO:0097094	15	7	0.00171396	0.0104232	craniofacial suture morphogenesis
GO:1901571	15	7	0.00171396	0.0104232	fatty acid derivative transport
GO:1903649	420	77	0.00172908	0.0105083	regulation of cytoplasmic transport
GO:0002694	369	69	0.00174226	0.0105336	regulation of leukocyte activation
GO:0007045	23	9	0.00174233	0.0105336	cell-substrate adherens junction assembly
GO:0010039	23	9	0.00174233	0.0105336	response to iron ion
GO:0046949	23	9	0.00174233	0.0105336	fatty-acyl-CoA biosynthetic process
GO:0048041	23	9	0.00174233	0.0105336	focal adhesion assembly
GO:0060795	23	9	0.00174233	0.0105336	cell fate commitment involved in formation of primary germ layer
GO:1903409	23	9	0.00174233	0.0105336	reactive oxygen species biosynthetic process
GO:2000826	23	9	0.00174233	0.0105336	regulation of heart morphogenesis
GO:0045806	41	13	0.00176719	0.0106769	negative regulation of endocytosis
GO:0030178	178	38	0.00176876	0.0106794	negative regulation of Wnt signaling pathway
GO:0002068	19	8	0.00180715	0.0108687	glandular epithelial cell development
GO:0009713	19	8	0.00180715	0.0108687	catechol-containing compound biosynthetic process
GO:0030828	19	8	0.00180715	0.0108687	positive regulation of cGMP biosynthetic process
GO:0042423	19	8	0.00180715	0.0108687	catecholamine biosynthetic process
GO:0048384	19	8	0.00180715	0.0108687	retinoic acid receptor signaling pathway
GO:0055026	19	8	0.00180715	0.0108687	negative regulation of cardiac muscle tissue development
GO:0008589	66	18	0.00181969	0.010937	regulation of smoothened signaling pathway
GO:0048168	46	14	0.00185355	0.0111261	regulation of neuronal synaptic plasticity
GO:1903115	46	14	0.00185355	0.0111261	regulation of actin filament-based movement
GO:0045980	61	17	0.00186817	0.0111998	negative regulation of nucleotide metabolic process
GO:0010952	155	34	0.00186824	0.0111998	positive regulation of peptidase activity
GO:2001257	82	21	0.00188525	0.0112944	regulation of cation channel activity
GO:0008593	51	15	0.00189296	0.0113333	regulation of Notch signaling pathway
GO:0007187	161	35	0.00190108	0.0113726	G-protein coupled receptor signaling pathway, coupled to cyclic nucleotide second messenger
GO:0072676	32	11	0.00190197	0.0113726	lymphocyte migration
GO:0006720	104	25	0.00193804	0.0115808	isoprenoid metabolic process
GO:0030522	179	38	0.0019648	0.0117331	intracellular receptor signaling pathway
GO:0006112	144	32	0.00200724	0.0119788	energy reserve metabolic process
GO:0030162	705	120	0.00201529	0.0120191	regulation of proteolysis
GO:0030817	110	26	0.00205683	0.0122511	regulation of cAMP biosynthetic process
GO:1990267	110	26	0.00205683	0.0122511	response to transition metal nanoparticle
GO:0006959	127	29	0.00206794	0.0123093	humoral immune response
GO:0030512	72	19	0.00209407	0.0124489	negative regulation of transforming growth factor beta receptor signaling pathway
GO:1903845	72	19	0.00209407	0.0124489	negative regulation of cellular response to transforming growth factor beta stimulus
GO:0014910	37	12	0.00211784	0.012542	regulation of smooth muscle cell migration
GO:0030049	37	12	0.00211784	0.012542	muscle filament sliding
GO:0030803	37	12	0.00211784	0.012542	negative regulation of cyclic nucleotide biosynthetic process
GO:0033275	37	12	0.00211784	0.012542	actin-myosin filament sliding
GO:0048066	37	12	0.00211784	0.012542	developmental pigmentation
GO:0060078	37	12	0.00211784	0.012542	regulation of postsynaptic membrane potential
GO:0007265	222	45	0.00214707	0.0127069	Ras protein signal transduction
GO:0032091	67	18	0.00218561	0.0129268	negative regulation of protein binding
GO:0000038	28	10	0.00219127	0.0129437	very long-chain fatty acid metabolic process
GO:0010743	28	10	0.00219127	0.0129437	regulation of macrophage derived foam cell differentiation
GO:0046661	139	31	0.00220214	0.0129996	male sex differentiation
GO:0030111	284	55	0.00221385	0.0130604	regulation of Wnt signaling pathway
GO:0008206	42	13	0.00225372	0.0132703	bile acid metabolic process
GO:0030593	42	13	0.00225372	0.0132703	neutrophil chemotaxis
GO:0086004	42	13	0.00225372	0.0132703	regulation of cardiac muscle cell contraction
GO:0006885	62	17	0.00226188	0.0133099	regulation of pH
GO:0006643	151	33	0.00230022	0.0134087	membrane lipid metabolic process
GO:0002005	3	3	0.00231484	0.0134087	angiotensin catabolic process in blood
GO:0002019	3	3	0.00231484	0.0134087	regulation of renal output by angiotensin
GO:0002175	3	3	0.00231484	0.0134087	protein localization to paranode region of axon
GO:0003253	3	3	0.00231484	0.0134087	cardiac neural crest cell migration involved in outflow tract morphogenesis
GO:0003278	3	3	0.00231484	0.0134087	apoptotic process involved in heart morphogenesis
GO:0003350	3	3	0.00231484	0.0134087	pulmonary myocardium development
GO:0007412	3	3	0.00231484	0.0134087	axon target recognition
GO:0010903	3	3	0.00231484	0.0134087	negative regulation of very-low-density lipoprotein particle remodeling
GO:0035283	3	3	0.00231484	0.0134087	central nervous system segmentation
GO:0035284	3	3	0.00231484	0.0134087	brain segmentation
GO:0035385	3	3	0.00231484	0.0134087	Roundabout signaling pathway
GO:0042427	3	3	0.00231484	0.0134087	serotonin biosynthetic process
GO:0042488	3	3	0.00231484	0.0134087	positive regulation of odontogenesis of dentin-containing tooth
GO:0042660	3	3	0.00231484	0.0134087	positive regulation of cell fate specification
GO:0060374	3	3	0.00231484	0.0134087	mast cell differentiation
GO:0060480	3	3	0.00231484	0.0134087	lung goblet cell differentiation
GO:0060481	3	3	0.00231484	0.0134087	lobar bronchus epithelium development
GO:0061364	3	3	0.00231484	0.0134087	apoptotic process involved in luteolysis
GO:0090381	3	3	0.00231484	0.0134087	regulation of heart induction
GO:0097091	3	3	0.00231484	0.0134087	synaptic vesicle clustering
GO:1903598	3	3	0.00231484	0.0134087	positive regulation of gap junction assembly
GO:1904071	3	3	0.00231484	0.0134087	presynaptic active zone assembly
GO:2000561	3	3	0.00231484	0.0134087	regulation of CD4-positive, alpha-beta T cell proliferation
GO:2001055	3	3	0.00231484	0.0134087	positive regulation of mesenchymal cell apoptotic process
GO:0048813	47	14	0.00232326	0.0134323	dendrite morphogenesis
GO:0050848	47	14	0.00232326	0.0134323	regulation of calcium-mediated signaling
GO:0050994	47	14	0.00232326	0.0134323	regulation of lipid catabolic process
GO:0002793	78	20	0.00235235	0.013592	positive regulation of peptide secretion
GO:0002921	12	6	0.00241349	0.0137905	negative regulation of humoral immune response
GO:0003323	12	6	0.00241349	0.0137905	type B pancreatic cell development
GO:0010455	12	6	0.00241349	0.0137905	positive regulation of cell fate commitment
GO:0010463	12	6	0.00241349	0.0137905	mesenchymal cell proliferation
GO:0010896	12	6	0.00241349	0.0137905	regulation of triglyceride catabolic process
GO:0010919	12	6	0.00241349	0.0137905	regulation of inositol phosphate biosynthetic process
GO:0014829	12	6	0.00241349	0.0137905	vascular smooth muscle contraction
GO:0021554	12	6	0.00241349	0.0137905	optic nerve development
GO:0030208	12	6	0.00241349	0.0137905	dermatan sulfate biosynthetic process
GO:0032928	12	6	0.00241349	0.0137905	regulation of superoxide anion generation
GO:0035358	12	6	0.00241349	0.0137905	regulation of peroxisome proliferator activated receptor signaling pathway
GO:0042554	12	6	0.00241349	0.0137905	superoxide anion generation
GO:0044849	12	6	0.00241349	0.0137905	estrous cycle
GO:0046339	12	6	0.00241349	0.0137905	diacylglycerol metabolic process
GO:0048712	12	6	0.00241349	0.0137905	negative regulation of astrocyte differentiation
GO:0055119	12	6	0.00241349	0.0137905	relaxation of cardiac muscle
GO:0072087	12	6	0.00241349	0.0137905	renal vesicle development
GO:0097067	12	6	0.00241349	0.0137905	cellular response to thyroid hormone stimulus
GO:0010977	89	22	0.00242019	0.0138203	negative regulation of neuron projection development
GO:0042572	24	9	0.00246369	0.0140427	retinol metabolic process
GO:0072661	24	9	0.00246369	0.0140427	protein targeting to plasma membrane
GO:0086002	24	9	0.00246369	0.0140427	cardiac muscle cell action potential involved in contraction
GO:0010596	33	11	0.00251618	0.0143155	negative regulation of endothelial cell migration
GO:0046461	33	11	0.00251618	0.0143155	neutral lipid catabolic process
GO:0046464	33	11	0.00251618	0.0143155	acylglycerol catabolic process
GO:0060249	261	51	0.00258071	0.0146736	anatomical structure homeostasis
GO:0001678	68	18	0.00261128	0.0148384	cellular glucose homeostasis
GO:0002294	20	8	0.00266556	0.0151005	CD4-positive, alpha-beta T cell differentiation involved in immune response
GO:0007271	20	8	0.00266556	0.0151005	synaptic transmission, cholinergic
GO:0042093	20	8	0.00266556	0.0151005	T-helper cell differentiation
GO:0048103	20	8	0.00266556	0.0151005	somatic stem cell division
GO:1902932	20	8	0.00266556	0.0151005	positive regulation of alcohol biosynthetic process
GO:0048011	274	53	0.00269937	0.0151543	neurotrophin TRK receptor signaling pathway
GO:0003283	16	7	0.00270122	0.0151543	atrial septum development
GO:0003309	16	7	0.00270122	0.0151543	type B pancreatic cell differentiation
GO:0010613	16	7	0.00270122	0.0151543	positive regulation of cardiac muscle hypertrophy
GO:0014742	16	7	0.00270122	0.0151543	positive regulation of muscle hypertrophy
GO:0021514	16	7	0.00270122	0.0151543	ventral spinal cord interneuron differentiation
GO:0021783	16	7	0.00270122	0.0151543	preganglionic parasympathetic fiber development
GO:0035883	16	7	0.00270122	0.0151543	enteroendocrine cell differentiation
GO:0042053	16	7	0.00270122	0.0151543	regulation of dopamine metabolic process
GO:0042069	16	7	0.00270122	0.0151543	regulation of catecholamine metabolic process
GO:0050655	16	7	0.00270122	0.0151543	dermatan sulfate proteoglycan metabolic process
GO:0051150	16	7	0.00270122	0.0151543	regulation of smooth muscle cell differentiation
GO:0060231	16	7	0.00270122	0.0151543	mesenchymal to epithelial transition
GO:0060644	16	7	0.00270122	0.0151543	mammary gland epithelial cell differentiation
GO:0072498	16	7	0.00270122	0.0151543	embryonic skeletal joint development
GO:1901889	16	7	0.00270122	0.0151543	negative regulation of cell junction assembly
GO:0032092	63	17	0.00272254	0.0152647	positive regulation of protein binding
GO:0010464	38	12	0.00272788	0.0152669	regulation of mesenchymal cell proliferation
GO:0010470	38	12	0.00272788	0.0152669	regulation of gastrulation
GO:0090102	38	12	0.00272788	0.0152669	cochlea development
GO:1900543	58	16	0.00281232	0.01573	negative regulation of purine nucleotide metabolic process
GO:0030514	43	13	0.00284498	0.0158839	negative regulation of BMP signaling pathway
GO:0051893	43	13	0.00284498	0.0158839	regulation of focal adhesion assembly
GO:0090109	43	13	0.00284498	0.0158839	regulation of cell-substrate junction assembly
GO:0010256	402	73	0.00287787	0.0160579	endomembrane system organization
GO:0032370	48	14	0.00288689	0.0160985	positive regulation of lipid transport
GO:0071222	124	28	0.00290072	0.0161659	cellular response to lipopolysaccharide
GO:0042594	183	38	0.00294905	0.0163876	response to starvation
GO:0001953	29	10	0.00295287	0.0163876	negative regulation of cell-matrix adhesion
GO:0018149	29	10	0.00295287	0.0163876	peptide cross-linking
GO:0021884	29	10	0.00295287	0.0163876	forebrain neuron development
GO:0043367	29	10	0.00295287	0.0163876	CD4-positive, alpha-beta T cell differentiation
GO:0060412	29	10	0.00295287	0.0163876	ventricular septum morphogenesis
GO:0060612	29	10	0.00295287	0.0163876	adipose tissue development
GO:0051258	85	21	0.00302122	0.0167568	protein polymerization
GO:0022406	69	18	0.00310399	0.0172056	membrane docking
GO:0007188	142	31	0.00311663	0.0172653	adenylate cyclase-modulating G-protein coupled receptor signaling pathway
GO:0006694	102	24	0.0031848	0.0174997	steroid biosynthetic process
GO:0097202	102	24	0.0031848	0.0174997	activation of cysteine-type endopeptidase activity
GO:0038127	202	41	0.0032027	0.0174997	ERBB signaling pathway
GO:0001765	9	5	0.00320426	0.0174997	membrane raft assembly
GO:0002318	9	5	0.00320426	0.0174997	myeloid progenitor cell differentiation
GO:0007614	9	5	0.00320426	0.0174997	short-term memory
GO:0010759	9	5	0.00320426	0.0174997	positive regulation of macrophage chemotaxis
GO:0016188	9	5	0.00320426	0.0174997	synaptic vesicle maturation
GO:0019934	9	5	0.00320426	0.0174997	cGMP-mediated signaling
GO:0021559	9	5	0.00320426	0.0174997	trigeminal nerve development
GO:0021612	9	5	0.00320426	0.0174997	facial nerve structural organization
GO:0021800	9	5	0.00320426	0.0174997	cerebral cortex tangential migration
GO:0033689	9	5	0.00320426	0.0174997	negative regulation of osteoblast proliferation
GO:0042574	9	5	0.00320426	0.0174997	retinal metabolic process
GO:0044557	9	5	0.00320426	0.0174997	relaxation of smooth muscle
GO:0048845	9	5	0.00320426	0.0174997	venous blood vessel morphogenesis
GO:0061004	9	5	0.00320426	0.0174997	pattern specification involved in kidney development
GO:0061525	9	5	0.00320426	0.0174997	hindgut development
GO:0070472	9	5	0.00320426	0.0174997	regulation of uterine smooth muscle contraction
GO:0071436	9	5	0.00320426	0.0174997	sodium ion export
GO:0072048	9	5	0.00320426	0.0174997	renal system pattern specification
GO:0072578	9	5	0.00320426	0.0174997	neurotransmitter-gated ion channel clustering
GO:0097120	9	5	0.00320426	0.0174997	receptor localization to synapse
GO:1903672	9	5	0.00320426	0.0174997	positive regulation of sprouting angiogenesis
GO:0006520	314	59	0.00320774	0.0175085	cellular amino acid metabolic process
GO:0030048	64	17	0.00325858	0.0177755	actin filament-based movement
GO:0050707	125	28	0.00327595	0.0178459	regulation of cytokine secretion
GO:0071453	125	28	0.00327595	0.0178459	cellular response to oxygen levels
GO:0035023	34	11	0.00328112	0.0178459	regulation of Rho protein signal transduction
GO:0045777	34	11	0.00328112	0.0178459	positive regulation of blood pressure
GO:0048730	34	11	0.00328112	0.0178459	epidermis morphogenesis
GO:0030307	131	29	0.00336	0.0182535	positive regulation of cell growth
GO:0071219	131	29	0.00336	0.0182535	cellular response to molecule of bacterial origin
GO:0005975	729	122	0.00336412	0.0182652	carbohydrate metabolic process
GO:0003143	59	16	0.00339329	0.0184	embryonic heart tube morphogenesis
GO:0046634	59	16	0.00339329	0.0184	regulation of alpha-beta T cell activation
GO:0010107	25	9	0.00340284	0.0184	potassium ion import
GO:0043534	25	9	0.00340284	0.0184	blood vessel endothelial cell migration
GO:0045920	25	9	0.00340284	0.0184	negative regulation of exocytosis
GO:0050974	25	9	0.00340284	0.0184	detection of mechanical stimulus involved in sensory perception
GO:0061384	25	9	0.00340284	0.0184	heart trabecula morphogenesis
GO:0038179	277	53	0.00341887	0.0184759	neurotrophin signaling pathway
GO:0043200	97	23	0.00345956	0.0186848	response to amino acid
GO:0002704	39	12	0.00347314	0.0187146	negative regulation of leukocyte mediated immunity
GO:0030073	39	12	0.00347314	0.0187146	insulin secretion
GO:0030809	39	12	0.00347314	0.0187146	negative regulation of nucleotide biosynthetic process
GO:1900372	39	12	0.00347314	0.0187146	negative regulation of purine nucleotide biosynthetic process
GO:0071456	114	26	0.0034762	0.0187202	cellular response to hypoxia
GO:0097530	54	15	0.00349758	0.0188244	granulocyte migration
GO:0097306	86	21	0.00350882	0.0188739	cellular response to alcohol
GO:0048806	44	13	0.00355688	0.0191045	genitalia development
GO:1903391	44	13	0.00355688	0.0191045	regulation of adherens junction organization
GO:0030239	49	14	0.00355788	0.0191045	myofibril assembly
GO:1901215	155	33	0.00356181	0.0191145	negative regulation of neuron death
GO:0071774	185	38	0.0035829	0.0192166	response to fibroblast growth factor
GO:0007200	70	18	0.00367155	0.019475	phospholipase C-activating G-protein coupled receptor signaling pathway
GO:0002043	6	4	0.00367311	0.019475	blood vessel endothelial cell proliferation involved in sprouting angiogenesis
GO:0007501	6	4	0.00367311	0.019475	mesodermal cell fate specification
GO:0016081	6	4	0.00367311	0.019475	synaptic vesicle docking
GO:0016198	6	4	0.00367311	0.019475	axon choice point recognition
GO:0021631	6	4	0.00367311	0.019475	optic nerve morphogenesis
GO:0021869	6	4	0.00367311	0.019475	forebrain ventricular zone progenitor cell division
GO:0032347	6	4	0.00367311	0.019475	regulation of aldosterone biosynthetic process
GO:0032960	6	4	0.00367311	0.019475	regulation of inositol trisphosphate biosynthetic process
GO:0034384	6	4	0.00367311	0.019475	high-density lipoprotein particle clearance
GO:0035461	6	4	0.00367311	0.019475	vitamin transmembrane transport
GO:0035799	6	4	0.00367311	0.019475	ureter maturation
GO:0044245	6	4	0.00367311	0.019475	polysaccharide digestion
GO:0045063	6	4	0.00367311	0.019475	T-helper 1 cell differentiation
GO:0060385	6	4	0.00367311	0.019475	axonogenesis involved in innervation
GO:0060510	6	4	0.00367311	0.019475	Type II pneumocyte differentiation
GO:0060710	6	4	0.00367311	0.019475	chorio-allantoic fusion
GO:0060836	6	4	0.00367311	0.019475	lymphatic endothelial cell differentiation
GO:1902913	6	4	0.00367311	0.019475	positive regulation of neuroepithelial cell differentiation
GO:1903224	6	4	0.00367311	0.019475	regulation of endodermal cell differentiation
GO:0030814	126	28	0.00369149	0.0195613	regulation of cAMP metabolic process
GO:0019953	684	115	0.00371952	0.0196986	sexual reproduction
GO:0050728	92	22	0.00375168	0.0198576	negative regulation of inflammatory response
GO:0019221	361	66	0.00376602	0.0199221	cytokine-mediated signaling pathway
GO:2001056	132	29	0.00377335	0.019945	positive regulation of cysteine-type endopeptidase activity
GO:0043648	81	20	0.00377466	0.019945	dicarboxylic acid metabolic process
GO:0006855	21	8	0.0038118	0.0200044	drug transmembrane transport
GO:0021516	21	8	0.0038118	0.0200044	dorsal spinal cord development
GO:0030825	21	8	0.0038118	0.0200044	positive regulation of cGMP metabolic process
GO:0034381	21	8	0.0038118	0.0200044	plasma lipoprotein particle clearance
GO:0035850	21	8	0.0038118	0.0200044	epithelial cell differentiation involved in kidney development
GO:0042474	21	8	0.0038118	0.0200044	middle ear morphogenesis
GO:0045940	21	8	0.0038118	0.0200044	positive regulation of steroid metabolic process
GO:0051412	21	8	0.0038118	0.0200044	response to corticosterone
GO:0055012	21	8	0.0038118	0.0200044	ventricular cardiac muscle cell differentiation
GO:0090103	21	8	0.0038118	0.0200044	cochlea morphogenesis
GO:1902742	21	8	0.0038118	0.0200044	apoptotic process involved in development
GO:1903429	21	8	0.0038118	0.0200044	regulation of cell maturation
GO:0006921	65	17	0.00387902	0.0203457	cellular component disassembly involved in execution phase of apoptosis
GO:0002686	30	10	0.0039114	0.0204	negative regulation of leukocyte migration
GO:0006775	30	10	0.0039114	0.0204	fat-soluble vitamin metabolic process
GO:0006958	30	10	0.0039114	0.0204	complement activation, classical pathway
GO:0015721	30	10	0.0039114	0.0204	bile acid and bile salt transport
GO:0021955	30	10	0.0039114	0.0204	central nervous system neuron axonogenesis
GO:0035384	30	10	0.0039114	0.0204	thioester biosynthetic process
GO:0045823	30	10	0.0039114	0.0204	positive regulation of heart contraction
GO:0071616	30	10	0.0039114	0.0204	acyl-CoA biosynthetic process
GO:1902692	30	10	0.0039114	0.0204	regulation of neuroblast proliferation
GO:2000249	30	10	0.0039114	0.0204	regulation of actin cytoskeleton reorganization
GO:0016054	180	37	0.00396079	0.0206124	organic acid catabolic process
GO:0046395	180	37	0.00396079	0.0206124	carboxylic acid catabolic process
GO:0021889	13	6	0.00398325	0.0206124	olfactory bulb interneuron differentiation
GO:0030205	13	6	0.00398325	0.0206124	dermatan sulfate metabolic process
GO:0032309	13	6	0.00398325	0.0206124	icosanoid secretion
GO:0036109	13	6	0.00398325	0.0206124	alpha-linolenic acid metabolic process
GO:0045730	13	6	0.00398325	0.0206124	respiratory burst
GO:0048715	13	6	0.00398325	0.0206124	negative regulation of oligodendrocyte differentiation
GO:0050482	13	6	0.00398325	0.0206124	arachidonic acid secretion
GO:0060272	13	6	0.00398325	0.0206124	embryonic skeletal joint morphogenesis
GO:0060413	13	6	0.00398325	0.0206124	atrial septum morphogenesis
GO:1901160	13	6	0.00398325	0.0206124	primary amino compound metabolic process
GO:1901213	13	6	0.00398325	0.0206124	regulation of transcription from RNA polymerase II promoter involved in heart development
GO:1903963	13	6	0.00398325	0.0206124	arachidonate transport
GO:0048167	121	27	0.00405431	0.0209684	regulation of synaptic plasticity
GO:0031646	17	7	0.00407219	0.0209789	positive regulation of neurological system process
GO:0035418	17	7	0.00407219	0.0209789	protein localization to synapse
GO:0045601	17	7	0.00407219	0.0209789	regulation of endothelial cell differentiation
GO:0051968	17	7	0.00407219	0.0209789	positive regulation of synaptic transmission, glutamatergic
GO:0060039	17	7	0.00407219	0.0209789	pericardium development
GO:0061311	17	7	0.00407219	0.0209789	cell surface receptor signaling pathway involved in heart development
GO:2000300	17	7	0.00407219	0.0209789	regulation of synaptic vesicle exocytosis
GO:0033003	35	11	0.00422172	0.0217251	regulation of mast cell activation
GO:0098801	35	11	0.00422172	0.0217251	regulation of renal system process
GO:0008361	133	29	0.00422886	0.0217498	regulation of cell size
GO:0007173	199	40	0.00425288	0.0218612	epidermal growth factor receptor signaling pathway
GO:0007589	71	18	0.00432228	0.0222056	body fluid secretion
GO:0010812	50	14	0.00435065	0.0223266	negative regulation of cell-substrate adhesion
GO:0051148	50	14	0.00435065	0.0223266	negative regulation of muscle cell differentiation
GO:0002889	40	12	0.00437416	0.0223729	regulation of immunoglobulin mediated immune response
GO:0006904	40	12	0.00437416	0.0223729	vesicle docking involved in exocytosis
GO:0007215	40	12	0.00437416	0.0223729	glutamate receptor signaling pathway
GO:0030815	40	12	0.00437416	0.0223729	negative regulation of cAMP metabolic process
GO:0048536	40	12	0.00437416	0.0223729	spleen development
GO:0090184	40	12	0.00437416	0.0223729	positive regulation of kidney development
GO:0019217	82	20	0.00438415	0.0224116	regulation of fatty acid metabolic process
GO:1901136	157	33	0.0043873	0.0224154	carbohydrate derivative catabolic process
GO:0046456	45	13	0.00440656	0.0224642	icosanoid biosynthetic process
GO:0048521	45	13	0.00440656	0.0224642	negative regulation of behavior
GO:1901570	45	13	0.00440656	0.0224642	fatty acid derivative biosynthetic process
GO:1990266	45	13	0.00440656	0.0224642	neutrophil migration
GO:0036294	116	26	0.00445102	0.0226784	cellular response to decreased oxygen levels
GO:0035335	99	23	0.00453345	0.023073	peptidyl-tyrosine dephosphorylation
GO:0050864	99	23	0.00453345	0.023073	regulation of B cell activation
GO:0065003	1078	172	0.00455102	0.0231498	macromolecular complex assembly
GO:0009395	26	9	0.00460158	0.0233489	phospholipid catabolic process
GO:0035162	26	9	0.00460158	0.0233489	embryonic hemopoiesis
GO:0060351	26	9	0.00460158	0.0233489	cartilage development involved in endochondral bone morphogenesis
GO:1901381	26	9	0.00460158	0.0233489	positive regulation of potassium ion transmembrane transport
GO:0032535	262	50	0.00460276	0.0233489	regulation of cellular component size
GO:0032845	88	21	0.00468218	0.0237388	negative regulation of homeostatic process
GO:0006941	77	19	0.00472036	0.0239193	striated muscle contraction
GO:0002699	140	30	0.00478472	0.0242321	positive regulation of immune effector process
GO:0044344	182	37	0.00478903	0.0242407	cellular response to fibroblast growth factor stimulus
GO:0006109	152	32	0.004847	0.0245208	regulation of carbohydrate metabolic process
GO:0050772	61	16	0.00485224	0.0245339	positive regulation of axonogenesis
GO:0002761	111	25	0.00488428	0.0246689	regulation of myeloid leukocyte differentiation
GO:0008037	111	25	0.00488428	0.0246689	cell recognition
GO:0002822	94	22	0.00494241	0.0249489	regulation of adaptive immune response based on somatic recombination of immune receptors built from immunoglobulin superfamily domains
GO:0002366	117	26	0.00501841	0.0253188	leukocyte activation involved in immune response
GO:0014743	31	10	0.00509992	0.0257161	regulation of muscle hypertrophy
GO:0007632	51	14	0.00528058	0.0266125	visual behavior
GO:0002287	22	8	0.00530407	0.0266151	alpha-beta T cell activation involved in immune response
GO:0002292	22	8	0.00530407	0.0266151	T cell differentiation involved in immune response
GO:0002293	22	8	0.00530407	0.0266151	alpha-beta T cell differentiation involved in immune response
GO:0006536	22	8	0.00530407	0.0266151	glutamate metabolic process
GO:0035412	22	8	0.00530407	0.0266151	regulation of catenin import into nucleus
GO:0043567	22	8	0.00530407	0.0266151	regulation of insulin-like growth factor receptor signaling pathway
GO:0046135	22	8	0.00530407	0.0266151	pyrimidine nucleoside catabolic process
GO:0050996	22	8	0.00530407	0.0266151	positive regulation of lipid catabolic process
GO:0071822	1305	204	0.00532892	0.0267253	protein complex subunit organization
GO:0030857	36	11	0.00536472	0.0268468	negative regulation of epithelial cell differentiation
GO:0040018	36	11	0.00536472	0.0268468	positive regulation of multicellular organism growth
GO:0043551	36	11	0.00536472	0.0268468	regulation of phosphatidylinositol 3-kinase activity
GO:0060119	36	11	0.00536472	0.0268468	inner ear receptor cell development
GO:0008542	46	13	0.00541229	0.027041	visual learning
GO:0030837	46	13	0.00541229	0.027041	negative regulation of actin filament polymerization
GO:0090382	46	13	0.00541229	0.027041	phagosome maturation
GO:0023014	239	46	0.00542112	0.0270706	signal transduction by protein phosphorylation
GO:0002712	41	12	0.00545291	0.0271854	regulation of B cell mediated immunity
GO:0014015	41	12	0.00545291	0.0271854	positive regulation of gliogenesis
GO:2000378	41	12	0.00545291	0.0271854	negative regulation of reactive oxygen species metabolic process
GO:0050778	518	89	0.00551017	0.027456	positive regulation of immune response
GO:0001818	196	39	0.00562465	0.0280114	negative regulation of cytokine production
GO:0002263	118	26	0.00564487	0.0280877	cell activation involved in immune response
GO:0002706	95	22	0.00564603	0.0280877	regulation of lymphocyte mediated immunity
GO:0010755	10	5	0.00571319	0.0282099	regulation of plasminogen activation
GO:0021561	10	5	0.00571319	0.0282099	facial nerve development
GO:0021610	10	5	0.00571319	0.0282099	facial nerve morphogenesis
GO:0033004	10	5	0.00571319	0.0282099	negative regulation of mast cell activation
GO:0034372	10	5	0.00571319	0.0282099	very-low-density lipoprotein particle remodeling
GO:0035413	10	5	0.00571319	0.0282099	positive regulation of catenin import into nucleus
GO:0045916	10	5	0.00571319	0.0282099	negative regulation of complement activation
GO:0060044	10	5	0.00571319	0.0282099	negative regulation of cardiac muscle cell proliferation
GO:0060174	10	5	0.00571319	0.0282099	limb bud formation
GO:0060732	10	5	0.00571319	0.0282099	positive regulation of inositol phosphate biosynthetic process
GO:0060872	10	5	0.00571319	0.0282099	semicircular canal development
GO:0060911	10	5	0.00571319	0.0282099	cardiac cell fate commitment
GO:1902668	10	5	0.00571319	0.0282099	negative regulation of axon guidance
GO:2000679	10	5	0.00571319	0.0282099	positive regulation of transcription regulatory region DNA binding
GO:0060828	221	43	0.0057472	0.0283626	regulation of canonical Wnt signaling pathway
GO:0016311	240	46	0.00586697	0.0289383	dephosphorylation
GO:0061387	73	18	0.00590907	0.0290169	regulation of extent of cell growth
GO:0007263	18	7	0.00591108	0.0290169	nitric oxide mediated signal transduction
GO:0007274	18	7	0.00591108	0.0290169	neuromuscular synaptic transmission
GO:0035902	18	7	0.00591108	0.0290169	response to immobilization stress
GO:0036148	18	7	0.00591108	0.0290169	phosphatidylglycerol acyl-chain remodeling
GO:0048266	18	7	0.00591108	0.0290169	behavioral response to pain
GO:0048486	18	7	0.00591108	0.0290169	parasympathetic nervous system development
GO:0048535	18	7	0.00591108	0.0290169	lymph node development
GO:0060037	18	7	0.00591108	0.0290169	pharyngeal system development
GO:0010950	142	30	0.00591804	0.0290357	positive regulation of endopeptidase activity
GO:0051262	107	24	0.0060592	0.0297125	protein tetramerization
GO:0002702	57	15	0.00607613	0.0297483	positive regulation of production of molecular mediator of immune response
GO:0006835	57	15	0.00607613	0.0297483	dicarboxylic acid transport
GO:0048278	57	15	0.00607613	0.0297483	vesicle docking
GO:0002251	27	9	0.00610444	0.0298239	organ or tissue specific immune response
GO:0042310	27	9	0.00610444	0.0298239	vasoconstriction
GO:1901685	27	9	0.00610444	0.0298239	glutathione derivative metabolic process
GO:1901687	27	9	0.00610444	0.0298239	glutathione derivative biosynthetic process
GO:0002262	90	21	0.00616295	0.0300939	myeloid cell homeostasis
GO:0021527	14	6	0.00619709	0.0301494	spinal cord association neuron differentiation
GO:0021681	14	6	0.00619709	0.0301494	cerebellar granular layer development
GO:0043171	14	6	0.00619709	0.0301494	peptide catabolic process
GO:0060347	14	6	0.00619709	0.0301494	heart trabecula formation
GO:0071636	14	6	0.00619709	0.0301494	positive regulation of transforming growth factor beta production
GO:0072531	14	6	0.00619709	0.0301494	pyrimidine-containing compound transmembrane transport
GO:0090192	14	6	0.00619709	0.0301494	regulation of glomerulus development
GO:0051494	113	25	0.0062128	0.03021	negative regulation of cytoskeleton organization
GO:0048525	79	19	0.00634354	0.0308296	negative regulation of viral process
GO:0071496	279	52	0.00636085	0.0308963	cellular response to external stimulus
GO:0010171	52	14	0.00636395	0.0308963	body morphogenesis
GO:0010718	32	10	0.00655354	0.0317502	positive regulation of epithelial to mesenchymal transition
GO:0031641	32	10	0.00655354	0.0317502	regulation of myelination
GO:0035710	32	10	0.00655354	0.0317502	CD4-positive, alpha-beta T cell activation
GO:0045907	32	10	0.00655354	0.0317502	positive regulation of vasoconstriction
GO:0002819	102	23	0.00665338	0.0322171	regulation of adaptive immune response
GO:0060070	85	20	0.00671802	0.0325131	canonical Wnt signaling pathway
GO:0030800	42	12	0.00673259	0.0325268	negative regulation of cyclic nucleotide metabolic process
GO:0048678	42	12	0.00673259	0.0325268	response to axon injury
GO:0060323	42	12	0.00673259	0.0325268	head morphogenesis
GO:0045668	37	11	0.0067384	0.0325268	negative regulation of osteoblast differentiation
GO:2000351	37	11	0.0067384	0.0325268	regulation of endothelial cell apoptotic process
GO:0001756	63	16	0.00678496	0.0327175	somitogenesis
GO:0007193	63	16	0.00678496	0.0327175	adenylate cyclase-inhibiting G-protein coupled receptor signaling pathway
GO:0055072	91	21	0.00703602	0.0339105	iron ion homeostasis
GO:1903825	120	26	0.00709342	0.0341693	organic acid transmembrane transport
GO:0008360	126	27	0.00717497	0.0344142	regulation of cell shape
GO:0051656	268	50	0.00720303	0.0344142	establishment of organelle localization
GO:0002021	23	8	0.00720366	0.0344142	response to dietary excess
GO:0002701	23	8	0.00720366	0.0344142	negative regulation of production of molecular mediator of immune response
GO:0006692	23	8	0.00720366	0.0344142	prostanoid metabolic process
GO:0006693	23	8	0.00720366	0.0344142	prostaglandin metabolic process
GO:0010882	23	8	0.00720366	0.0344142	regulation of cardiac muscle contraction by calcium ion signaling
GO:0019730	23	8	0.00720366	0.0344142	antimicrobial humoral response
GO:0045742	23	8	0.00720366	0.0344142	positive regulation of epidermal growth factor receptor signaling pathway
GO:0050927	23	8	0.00720366	0.0344142	positive regulation of positive chemotaxis
GO:0060419	23	8	0.00720366	0.0344142	heart growth
GO:0060444	23	8	0.00720366	0.0344142	branching involved in mammary gland duct morphogenesis
GO:0071634	23	8	0.00720366	0.0344142	regulation of transforming growth factor beta production
GO:0090189	23	8	0.00720366	0.0344142	regulation of branching involved in ureteric bud morphogenesis
GO:1901020	23	8	0.00720366	0.0344142	negative regulation of calcium ion transmembrane transporter activity
GO:1903170	23	8	0.00720366	0.0344142	negative regulation of calcium ion transmembrane transport
GO:0006027	58	15	0.00721466	0.034449	glycosaminoglycan catabolic process
GO:0009913	138	29	0.00725903	0.034643	epidermal cell differentiation
GO:0010675	144	30	0.00726702	0.0346633	regulation of cellular carbohydrate metabolic process
GO:1901653	313	57	0.00728675	0.0347395	cellular response to peptide
GO:0048145	80	19	0.00731107	0.0348375	regulation of fibroblast proliferation
GO:0001780	7	4	0.00767342	0.0358816	neutrophil homeostasis
GO:0006776	7	4	0.00767342	0.0358816	vitamin A metabolic process
GO:0009125	7	4	0.00767342	0.0358816	nucleoside monophosphate catabolic process
GO:0010566	7	4	0.00767342	0.0358816	regulation of ketone biosynthetic process
GO:0010692	7	4	0.00767342	0.0358816	regulation of alkaline phosphatase activity
GO:0014824	7	4	0.00767342	0.0358816	artery smooth muscle contraction
GO:0016102	7	4	0.00767342	0.0358816	diterpenoid biosynthetic process
GO:0019530	7	4	0.00767342	0.0358816	taurine metabolic process
GO:0031946	7	4	0.00767342	0.0358816	regulation of glucocorticoid biosynthetic process
GO:0032808	7	4	0.00767342	0.0358816	lacrimal gland development
GO:0032811	7	4	0.00767342	0.0358816	negative regulation of epinephrine secretion
GO:0034380	7	4	0.00767342	0.0358816	high-density lipoprotein particle assembly
GO:0036376	7	4	0.00767342	0.0358816	sodium ion export from cell
GO:0042473	7	4	0.00767342	0.0358816	outer ear morphogenesis
GO:0042758	7	4	0.00767342	0.0358816	long-chain fatty acid catabolic process
GO:0043305	7	4	0.00767342	0.0358816	negative regulation of mast cell degranulation
GO:0045634	7	4	0.00767342	0.0358816	regulation of melanocyte differentiation
GO:0045647	7	4	0.00767342	0.0358816	negative regulation of erythrocyte differentiation
GO:0048846	7	4	0.00767342	0.0358816	axon extension involved in axon guidance
GO:0050665	7	4	0.00767342	0.0358816	hydrogen peroxide biosynthetic process
GO:0050942	7	4	0.00767342	0.0358816	positive regulation of pigment cell differentiation
GO:0050957	7	4	0.00767342	0.0358816	equilibrioception
GO:0060430	7	4	0.00767342	0.0358816	lung saccule development
GO:0061307	7	4	0.00767342	0.0358816	cardiac neural crest cell differentiation involved in heart development
GO:0061308	7	4	0.00767342	0.0358816	cardiac neural crest cell development involved in heart development
GO:0070244	7	4	0.00767342	0.0358816	negative regulation of thymocyte apoptotic process
GO:0071637	7	4	0.00767342	0.0358816	regulation of monocyte chemotactic protein-1 production
GO:0086015	7	4	0.00767342	0.0358816	SA node cell action potential
GO:0086018	7	4	0.00767342	0.0358816	SA node cell to atrial cardiac muscle cell signalling
GO:0086070	7	4	0.00767342	0.0358816	SA node cell to atrial cardiac muscle cell communication
GO:0090336	7	4	0.00767342	0.0358816	positive regulation of brown fat cell differentiation
GO:1901631	7	4	0.00767342	0.0358816	positive regulation of presynaptic membrane organization
GO:1902284	7	4	0.00767342	0.0358816	neuron projection extension involved in neuron projection guidance
GO:1903044	7	4	0.00767342	0.0358816	protein localization to membrane raft
GO:2000542	7	4	0.00767342	0.0358816	negative regulation of gastrulation
GO:2001138	7	4	0.00767342	0.0358816	regulation of phospholipid transport
GO:2001140	7	4	0.00767342	0.0358816	positive regulation of phospholipid transport
GO:0031279	86	20	0.0076905	0.0359433	regulation of cyclase activity
GO:0007435	28	9	0.00795805	0.0371486	salivary gland morphogenesis
GO:0048713	28	9	0.00795805	0.0371486	regulation of oligodendrocyte differentiation
GO:0045913	64	16	0.00796042	0.0371486	positive regulation of carbohydrate metabolic process
GO:0071230	48	13	0.00797009	0.037175	cellular response to amino acid stimulus
GO:0043901	139	29	0.00804171	0.0374902	negative regulation of multi-organism process
GO:2001234	194	38	0.00806596	0.0374914	negative regulation of apoptotic signaling pathway
GO:0045776	43	12	0.00823746	0.0374914	negative regulation of blood pressure
GO:0046637	43	12	0.00823746	0.0374914	regulation of alpha-beta T cell differentiation
GO:0050771	43	12	0.00823746	0.0374914	negative regulation of axonogenesis
GO:0055013	43	12	0.00823746	0.0374914	cardiac muscle cell development
GO:0001516	19	7	0.00830504	0.0374914	prostaglandin biosynthetic process
GO:0002076	19	7	0.00830504	0.0374914	osteoblast development
GO:0007250	19	7	0.00830504	0.0374914	activation of NF-kappaB-inducing kinase activity
GO:0007413	19	7	0.00830504	0.0374914	axonal fasciculation
GO:0010881	19	7	0.00830504	0.0374914	regulation of cardiac muscle contraction by regulation of the release of sequestered calcium ion
GO:0016601	19	7	0.00830504	0.0374914	Rac protein signal transduction
[truncated: 171 more rows]
