# Supplementary material for: Mapping the STK4/Hippo signaling network in prostate cancer cell
Source: PLoS One. 2017 Sep 7;12(9):e0184590. doi: 10.1371/journal.pone.0184590 (PMC5589252; doi:10.1371/journal.pone.0184590)
Supplement: S11 Table — (XLSX) [file pone.0184590.s013.xlsx]

## Sheet: YAP_TAZ_Targets_Pvalues_FDR_CL_
Entrez ID	Gene Symbol	CL-STK4		NL-STK4		LR-STK4
		log2_FC	FDR	log2_FC	FDR	log2_FC	FDR
27063	ANKRD1	-0.0193334	NA	5.88799	3.03395e-36	6.059	7.11148e-32
598	BCL2L1	0.157366	0.0745574	-1.81326	5.1134e-94	-1.41949	2.72224e-47
332	BIRC5	-0.528571	2.92492e-11	0.864409	2.10242e-41	0.607149	8.98395e-12
890	CCNA2	-0.537094	1.93891e-10	0.752755	7.46036e-27	0.683978	2.65756e-19
993	CDC25A	-0.486355	1.04826e-07	1.77851	8.31677e-146	1.63989	8.68398e-58
990	CDC6	-0.503144	4.10286e-17	0.873875	8.10877e-32	0.5808	2.01856e-23
113130	CDCA5	-0.272682	5.94319e-05	0.316419	3.30366e-08	0.318214	6.52263e-05
55143	CDCA8	-0.429151	5.71387e-06	0.586692	2.74437e-20	0.525127	2.2024e-13
1063	CENPF	-0.776232	1.78513e-33	-0.0581854	0.30504	-0.1361	0.0668542
201161	CENPV	0.0875431	0.862953	5.29346	2.4001e-184	5.06255	4.26806e-160
1490	CTGF	0.239229	NA	5.95385	5.31769e-21	5.88559	3.7328e-20
3491	CYR61	-0.491483	0.0454195	2.05368	5.20616e-43	1.97834	1.57121e-35
2113	ETS1	-0.606256	0.0964864	3.55891	6.91186e-82	3.57768	8.11852e-74
2114	ETS2	0.409215	0.0660291	2.30528	2.52389e-63	2.10419	4.6129e-44
8061	FOSL1	0.140446	0.857781	1.82978	0.00487659	0.728394	0.455762
4616	GADD45B	0.187968	0.491704	0.336427	0.114027	0.124662	0.698555
9837	GINS1	-0.422095	3.44881e-13	-0.117674	0.0793725	0.00110912	0.990097
9928	KIF14	-0.360916	9.2119e-05	0.687348	3.30917e-20	0.493444	4.65337e-12
9585	KIF20B	-0.5772	1.13465e-08	0.666743	1.08834e-22	0.469097	6.93032e-15
9493	KIF23	-0.295259	0.000180953	0.980105	6.70851e-47	0.822834	5.8863e-37
3814	KISS1	0.736091	0.199719	-2.09232	0.0455258	-0.989448	0.386191
9735	KNTC1	-0.145433	0.016681	-0.171678	0.00365756	-0.248814	9.69851e-06
4172	MCM3	-0.121831	0.0171902	1.30879	1.15986e-158	1.22969	7.68839e-171
4176	MCM7	-0.206302	0.000301841	-0.0340414	0.59752	-0.00616436	0.944724
4361	MRE11A	-0.128434	0.186162	0.680502	3.33846e-25	0.637599	1.58774e-18
4603	MYBL1	-0.0526828	0.7533	0.303815	0.00590466	0.257397	0.0366127
4609	MYC	-0.321649	7.10713e-07	-1.64342	5.89206e-144	-1.64178	2.74192e-133
91624	NEXN	0.402221	0.538853	5.60159	2.00252e-38	5.60122	3.47299e-38
4879	NPPB	NA	NA	1.45253	NA	1.19389	NA
5074	PAWR	-0.0514463	0.599932	0.425984	5.95861e-13	0.326774	1.47471e-08
23649	POLA2	-0.146769	0.129735	0.875163	2.17482e-41	0.694946	5.10643e-18
5429	POLH	0.602788	5.01473e-09	0.055963	0.653495	0.0427456	0.771982
29893	PSMC3IP	-0.311467	0.0510848	0.845587	4.37288e-13	0.610226	4.31775e-06
8624	PSMG1	-0.365496	2.95121e-05	0.844607	6.46532e-24	0.708325	5.80031e-17
56852	RAD18	-0.617213	3.06398e-12	0.817174	1.91558e-19	0.761178	7.87441e-25
6241	RRM2	-0.506674	5.21392e-22	0.564768	4.122e-15	0.478692	3.60039e-15
10856	RUVBL2	-0.0192653	0.893674	0.544289	4.60741e-11	0.45767	1.86352e-08
1901	S1PR1	NA	NA	5.6757	8.44401e-13	5.69033	1.08152e-12
151648	SGOL1	-0.220194	0.0983371	0.0877823	0.441676	0.268317	0.0218337
6502	SKP2	-0.340275	6.0145e-08	1.26978	3.18678e-138	1.06955	9.46574e-95
9126	SMC3	-0.260057	0.00298347	0.456586	5.3071e-19	0.468413	6.69977e-21
6617	SNAPC1	-0.308135	0.125518	-0.222877	0.131857	-0.359383	0.0396519
79723	SUV39H2	-0.296362	0.0156067	0.305869	0.00328171	0.159063	0.14168
8914	TIMELESS	-0.226386	1.19916e-05	-0.124451	0.0189454	-0.19392	0.000530266
7083	TK1	0.226714	0.0229266	-1.01047	2.21743e-46	-1.22725	1.60436e-69
7153	TOP2A	-0.345542	2.2201e-14	1.47483	0	1.31901	0
203068	TUBB	-0.190316	1.45002e-10	0.398292	9.91979e-21	0.3881	1.18576e-19
55055	ZWILCH	-0.285468	1.77397e-05	0.221731	0.00110046	0.157269	0.017554
